# Supplementary material for: Spatial transcriptomics reveals altered lipid metabolism and inflammation-related gene expression of sebaceous glands in psoriasis and atopic dermatitis
Source: Front Immunol. 2024 Feb 16;15:1334844. doi: 10.3389/fimmu.2024.1334844 (PMC10904577; doi:10.3389/fimmu.2024.1334844)
Supplement: Supplementary Table 1 — Study cohort. [file Table_1.xlsx]

## Sheet: Study cohort
Disease	Sex	Age	Location of biopsy
PsO	M	52.9	upper leg
AD	F	21.1	back
non-lesional	M	65.1	back
2 replicates each
