# Supplementary material for: Spatial transcriptomics reveals altered lipid metabolism and inflammation-related gene expression of sebaceous glands in psoriasis and atopic dermatitis
Source: Front Immunol. 2024 Feb 16;15:1334844. doi: 10.3389/fimmu.2024.1334844 (PMC10904577; doi:10.3389/fimmu.2024.1334844)
Supplement: Supplementary Table 2 — Differentially expressed genes of non lesional sebaceous glands vs. the rest of non-lesional skin. [file Table_2.xlsx]

## Sheet: Sheet1
	gene_symbol	gene_name	entrezid	pval	padj	log2fc	hkg
0	HMGCS1	3-hydroxy-3-methylglutaryl-CoA synthase 1	3157	5.89931e-167	9.17225e-163	3.3584	n
1	DHCR24	24-dehydrocholesterol reductase	1718	4.33676e-155	3.37139e-151	2.54604	n
2	ACSL1	acyl-CoA synthetase long chain family member 1	2180	2.25803e-149	1.17026e-145	2.8517	n
3	CYB5A	cytochrome b5 type A	1528	5.63117e-144	2.18884e-140	3.02227	n
4	PSAPL1	prosaposin like 1	768239	2.99121e-143	9.30148e-140	3.3247	n
5	HMGCR	3-hydroxy-3-methylglutaryl-CoA reductase	3156	3.74357e-136	9.70083e-133	2.67161	n
6	PRXL2A	peroxiredoxin like 2A	84293	4.20472e-135	9.33928e-132	2.33883	n
7	DGAT2	diacylglycerol O-acyltransferase 2	84649	1.4157e-132	2.75141e-129	3.32835	n
8	ELOVL4	ELOVL fatty acid elongase 4	6785	4.33727e-132	7.49288e-129	2.74532	n
9	ABHD5	abhydrolase domain containing 5, lysophosphatidic acid acyltransferase	51099	1.9833e-131	3.08364e-128	2.66668	n
10	MSMO1	methylsterol monooxygenase 1	6307	7.18269e-131	1.01524e-127	3.23613	n
11	APMAP	adipocyte plasma membrane associated protein	57136	9.00654e-126	1.16695e-122	3.0086	n
12	ELOVL1	ELOVL fatty acid elongase 1	64834	2.21272e-125	2.64642e-122	2.64861	n
13	INSIG1	insulin induced gene 1	3638	4.42112e-124	4.90996e-121	3.48512	n
14	ME1	malic enzyme 1	4199	4.7027e-120	4.8745e-117	3.28481	n
15	RDH11	retinol dehydrogenase 11	51109	1.83368e-119	1.78188e-116	2.51974	n
16	ELOVL5	ELOVL fatty acid elongase 5	60481	2.66738e-119	2.43956e-116	3.23785	n
17	PLIN2	perilipin 2	123	8.05898e-119	6.96117e-116	2.83581	n
18	PRDX2	peroxiredoxin 2	7001	1.15548e-112	9.45547e-110	2.16884	n
19	AGPAT3	1-acylglycerol-3-phosphate O-acyltransferase 3	56894	1.70708e-112	1.32708e-109	2.78643	n
20	FASN	fatty acid synthase	2194	2.53759e-108	1.87878e-105	3.04077	n
21	SORD	sorbitol dehydrogenase	6652	2.9162e-108	2.06096e-105	3.02749	n
22	GLRX	glutaredoxin	2745	4.8944e-106	3.30861e-103	3.21423	n
23	FDPS	farnesyl diphosphate synthase	2224	1.85695e-105	1.20299e-102	2.43418	n
24	SGPP2	sphingosine-1-phosphate phosphatase 2	130367	9.9339e-104	6.17809e-101	2.80305	n
25	GNPAT	glyceronephosphate O-acyltransferase	8443	7.19332e-103	4.3016e-100	2.61374	n
26	CRAT	carnitine O-acetyltransferase	1384	2.51021e-99	1.44551e-96	3.75126	n
27	PGRMC1	progesterone receptor membrane component 1	10857	3.02226e-99	1.67822e-96	2.28124	n
28	ACADM	acyl-CoA dehydrogenase medium chain	34	2.10969e-98	1.09338e-95	2.78728	n
29	C1orf122	chromosome 1 open reading frame 122	127687	4.46277e-94	2.2383e-91	2.66606	n
30	ACSBG1	acyl-CoA synthetase bubblegum family member 1	23205	2.49807e-93	1.21375e-90	3.0478	n
31	ACOT2	acyl-CoA thioesterase 2	10965	8.35152e-91	3.93483e-88	3.24731	n
32	FDFT1	farnesyl-diphosphate farnesyltransferase 1	2222	8.65606e-91	3.95837e-88	2.31703	n
33	SOAT1	sterol O-acyltransferase 1	6646	3.03041e-90	1.3462e-87	3.45631	n
34	BCAT2	branched chain amino acid transaminase 2	587	3.74039e-90	1.61543e-87	3.14211	n
35	IDI1	isopentenyl-diphosphate delta isomerase 1	3422	2.43967e-88	1.02519e-85	2.52375	n
36	TMEM91	transmembrane protein 91	641649	3.73085e-87	1.52651e-84	2.90385	n
37	MVD	mevalonate diphosphate decarboxylase	4597	1.01007e-86	4.02681e-84	2.84185	n
38	MGST1	microsomal glutathione S-transferase 1	4257	6.08241e-86	2.36423e-83	3.33396	n
39	ACAT2	acetyl-CoA acetyltransferase 2	39	7.16865e-86	2.71849e-83	2.92917	n
40	CSTB	cystatin B	1476	2.24842e-80	8.32344e-78	1.98272	n
41	SEC14L6	SEC14 like lipid binding 6	730005	7.90107e-80	2.85688e-77	4.24615	n
42	CHI3L1	chitinase 3 like 1	1116	4.30531e-79	1.52134e-76	2.54406	n
43	IDH1	isocitrate dehydrogenase (NADP(+)) 1	3417	8.8492e-79	3.0575e-76	2.63954	n
44	PXMP4	peroxisomal membrane protein 4	11264	3.68332e-78	1.24496e-75	2.54746	n
45	DHCR7	7-dehydrocholesterol reductase	1717	7.07361e-77	2.34001e-74	2.35203	n
46	ALDH3B2	aldehyde dehydrogenase 3 family member B2	222	8.93322e-77	2.89362e-74	2.09995	n
47	SRD5A1	steroid 5 alpha-reductase 1	6715	1.05921e-76	3.36094e-74	2.46997	n
48	GPD1	glycerol-3-phosphate dehydrogenase 1	2819	2.22386e-76	6.91531e-74	3.77531	n
49	MUC1	mucin 1, cell surface associated	4582	4.7353e-76	1.44362e-73	3.54879	n
50	PM20D1	peptidase M20 domain containing 1	148811	5.52979e-75	1.65341e-72	4.13672	n
51	TM7SF2	transmembrane 7 superfamily member 2	7108	6.9877e-75	2.0499e-72	2.56714	n
52	EBP	EBP cholestenol delta-isomerase	10682	8.8092e-75	2.5364e-72	2.56786	n
53	PMVK	phosphomevalonate kinase	10654	3.4651e-74	9.79553e-72	2.18131	n
54	C19orf33	chromosome 19 open reading frame 33	64073	4.35942e-74	1.21036e-71	-4.25387	n
55	YBX3	Y-box binding protein 3	8531	5.08407e-74	1.38679e-71	-2.88637	n
56	SLC25A1	solute carrier family 25 member 1	6576	1.87506e-72	5.02646e-70	2.35638	n
57	UQCRQ	ubiquinol-cytochrome c reductase complex III subunit VII	27089	6.38714e-72	1.68317e-69	1.58896	n
58	VIM	vimentin	7431	1.33621e-71	3.46256e-69	-3.242	n
59	CXCL14	C-X-C motif chemokine ligand 14	9547	2.37991e-71	6.06605e-69	-2.64952	n
60	ECH1	enoyl-CoA hydratase 1	1891	7.22394e-71	1.81158e-68	2.0798	n
61	METTL7A	methyltransferase like 7A	25840	1.13175e-70	2.79309e-68	1.90654	n
62	THRSP	thyroid hormone responsive	7069	1.8481e-70	4.48973e-68	3.57832	n
63	MPC2	mitochondrial pyruvate carrier 2	25874	4.55485e-70	1.08952e-67	2.23962	n
64	CLMP	CXADR like membrane protein	79827	4.63742e-70	1.09246e-67	2.84297	n
65	ACSS2	acyl-CoA synthetase short chain family member 2	55902	8.13819e-70	1.88855e-67	2.74225	n
66	ACO1	aconitase 1	48	1.20312e-69	2.7509e-67	3.03007	n
67	CIDEA	cell death inducing DFFA like effector a	1149	1.37031e-69	3.08777e-67	3.11571	n
68	FAR2	fatty acyl-CoA reductase 2	55711	2.47832e-69	5.50469e-67	3.28297	n
69	ACAA1	acetyl-CoA acyltransferase 1	30	2.89806e-69	6.34635e-67	2.49061	n
70	TLCD4	TLC domain containing 4	148534	2.12024e-68	4.57854e-66	3.04278	n
71	ACAA2	acetyl-CoA acyltransferase 2	10449	3.16282e-68	6.73638e-66	2.48319	n
72	UBIAD1	UbiA prenyltransferase domain containing 1	29914	8.95122e-67	1.88072e-64	2.96075	n
73	CREG1	cellular repressor of E1A stimulated genes 1	8804	9.75286e-67	2.02183e-64	1.80254	n
74	MSRB1	methionine sulfoxide reductase B1	51734	1.07953e-65	2.20849e-63	2.80354	n
75	PDHA1	pyruvate dehydrogenase E1 subunit alpha 1	5160	1.8016e-65	3.63783e-63	2.47504	n
76	HILPDA	hypoxia inducible lipid droplet associated	29923	4.25169e-64	8.47504e-62	2.99305	n
77	FAM3C	FAM3 metabolism regulating signaling molecule C	10447	6.65435e-63	1.30964e-60	2.06583	n
78	ALOX15B	arachidonate 15-lipoxygenase type B	247	1.07883e-62	2.0967e-60	3.30065	n
79	AADACL3	arylacetamide deacetylase like 3	126767	1.18962e-62	2.28349e-60	3.917	n
80	HOPX	HOP homeobox	84525	1.29473e-62	2.45493e-60	-3.61208	n
81	TMEM254	transmembrane protein 254	80195	2.00372e-62	3.75348e-60	2.29498	n
82	GK5	glycerol kinase 5	256356	4.09786e-62	7.55386e-60	2.30413	n
83	FADS1	fatty acid desaturase 1	3992	4.12965e-62	7.55386e-60	3.27433	n
84	GPX3	glutathione peroxidase 3	2878	2.51441e-61	4.54582e-59	2.16256	n
85	RTN4	reticulon 4	57142	8.43334e-61	1.50715e-58	1.29828	n
86	AGPAT1	1-acylglycerol-3-phosphate O-acyltransferase 1	10554	1.01972e-60	1.80167e-58	2.57435	n
87	AWAT1	acyl-CoA wax alcohol acyltransferase 1	158833	1.77781e-60	3.10577e-58	4.14027	n
88	TIMP3	TIMP metallopeptidase inhibitor 3	7078	2.16599e-60	3.74187e-58	-3.45098	n
89	KRT2	keratin 2	3849	5.67491e-60	9.69599e-58	-5.45718	n
90	ATP5MC3	ATP synthase membrane subunit c locus 3	518	1.13606e-59	1.91994e-57	1.54122	n
91	TMEM97	transmembrane protein 97	27346	1.85415e-59	3.09983e-57	2.67028	n
92	CHP1	calcineurin like EF-hand protein 1	11261	4.31003e-59	7.12897e-57	1.99897	n
93	CALM1	calmodulin 1	801	9.58265e-59	1.56833e-56	-2.35155	n
94	CALML3	calmodulin like 3	810	2.92232e-58	4.73294e-56	1.89068	n
95	ELOVL3	ELOVL fatty acid elongase 3	83401	4.16697e-58	6.67918e-56	3.46277	n
96	S100A4	S100 calcium binding protein A4	6275	1.0723e-57	1.70124e-55	-3.88701	n
97	PECR	peroxisomal trans-2-enoyl-CoA reductase	55825	1.30772e-57	2.05377e-55	3.19765	n
98	KLF5	Kruppel like factor 5	688	2.25298e-57	3.50293e-55	-2.74024	n
99	EMP1	epithelial membrane protein 1	2012	2.37231e-57	3.65194e-55	-2.71773	n
100	NSDHL	NAD(P) dependent steroid dehydrogenase-like	50814	2.87109e-57	4.37644e-55	2.7912	n
101	SC5D	sterol-C5-desaturase	6309	1.53099e-56	2.31105e-54	2.11196	n
102	TST	thiosulfate sulfurtransferase	7263	1.73643e-56	2.59597e-54	2.52962	n
103	DDIT4	DNA damage inducible transcript 4	54541	2.62829e-56	3.89187e-54	2.26089	n
104	CALML5	calmodulin like 5	51806	4.06758e-56	5.9663e-54	-3.4406	n
105	ADIRF	adipogenesis regulatory factor	10974	5.70514e-56	8.29004e-54	-3.17737	n
106	ACADVL	acyl-CoA dehydrogenase very long chain	37	1.64801e-55	2.37252e-53	1.673	n
107	ACSM3	acyl-CoA synthetase medium chain family member 3	6296	2.02397e-55	2.88703e-53	3.626	n
108	PEBP1	phosphatidylethanolamine binding protein 1	5037	8.66174e-55	1.2243e-52	1.4032	n
109	IGFBP7	insulin like growth factor binding protein 7	3490	3.7513e-54	5.25453e-52	-3.2268	n
110	LGALS3	galectin 3	3958	4.46839e-54	6.20308e-52	-1.63645	n
111	APOE	apolipoprotein E	348	2.19665e-53	3.02244e-51	1.57777	n
112	CERS4	ceramide synthase 4	79603	2.2355e-53	3.04891e-51	2.4891	n
113	RPS26	ribosomal protein S26	6231	2.44135e-53	3.3007e-51	1.57644	n
114	MGP	matrix Gla protein	4256	3.39299e-53	4.54777e-51	-3.91325	n
115	ACAD8	acyl-CoA dehydrogenase family member 8	27034	1.31179e-52	1.74322e-50	2.85696	n
116	EI24	EI24 autophagy associated transmembrane protein	9538	1.40547e-52	1.85189e-50	1.56896	n
117	ATP5MD	ATP synthase membrane subunit DAPIT	84833	1.90939e-52	2.49472e-50	1.36261	n
118	GPT2	glutamic--pyruvic transaminase 2	84706	3.62082e-52	4.69138e-50	2.34913	n
119	ZNF117	zinc finger protein 117	51351	5.39182e-52	6.92827e-50	3.01568	n
120	AHNAK	AHNAK nucleoprotein	79026	7.8788e-52	1.00409e-49	-1.56198	n
121	GAL	galanin and GMAP prepropeptide	51083	1.38543e-51	1.75127e-49	3.92653	n
122	CDKN1A	cyclin dependent kinase inhibitor 1A	1026	3.78001e-51	4.73965e-49	2.01623	n
123	TMSB4X	thymosin beta 4 X-linked	7114	3.90333e-51	4.85512e-49	-1.7872	n
124	HSD11B1	hydroxysteroid 11-beta dehydrogenase 1	3290	5.589e-51	6.89665e-49	3.13688	n
125	LY6D	lymphocyte antigen 6 family member D	8581	8.80962e-51	1.07852e-48	-4.44617	n
126	NDUFC2	NADH:ubiquinone oxidoreductase subunit C2	4718	9.06108e-51	1.10064e-48	1.56373	n
127	NTAN1	N-terminal asparagine amidase	123803	1.03193e-50	1.24375e-48	2.2211	n
128	FA2H	fatty acid 2-hydroxylase	79152	1.92529e-50	2.30265e-48	2.82826	n
129	APOC1	apolipoprotein C1	341	2.2303e-50	2.64707e-48	2.62986	n
130	COX5A	cytochrome c oxidase subunit 5A	9377	2.62083e-50	3.08701e-48	1.69093	n
131	TMEM189			3.63061e-50	4.24426e-48	2.35848	n
132	ATP5F1A	ATP synthase F1 subunit alpha	498	1.14453e-49	1.32799e-47	1.29574	n
133	REEP6	receptor accessory protein 6	92840	1.49758e-49	1.72476e-47	3.06384	n
134	TMEM45A	transmembrane protein 45A	55076	3.15512e-49	3.60705e-47	1.6932	n
135	CLSTN3	calsyntenin 3	9746	3.32167e-49	3.76973e-47	3.26275	n
136	HLA.E			1.60669e-48	1.8102e-46	-1.9695	n
137	CDSN	corneodesmosin	1041	1.68958e-48	1.8899e-46	-4.69445	n
138	AACS	acetoacetyl-CoA synthetase	65985	2.48058e-48	2.75486e-46	2.17577	n
139	GJB6	gap junction protein beta 6	10804	3.71282e-48	4.09411e-46	-3.46716	n
140	SPARC	secreted protein acidic and cysteine rich	6678	5.24217e-48	5.73981e-46	-2.88709	n
141	C9orf16	chromosome 9 open reading frame 16	79095	5.4925e-48	5.97185e-46	1.53164	n
142	CD44	CD44 molecule (Indian blood group)	960	9.74046e-48	1.0517e-45	-1.65951	n
143	SPINK5	serine peptidase inhibitor Kazal type 5	11005	1.08305e-47	1.16133e-45	-3.64145	n
144	H2AJ	H2A.J histone	55766	1.22335e-47	1.30279e-45	1.63203	n
145	PLIN5	perilipin 5	440503	1.30103e-47	1.37608e-45	3.54568	n
146	FTL	ferritin light chain	2512	2.76411e-47	2.90381e-45	-2.36411	n
147	DCN	decorin	1634	7.63739e-47	7.96954e-45	-3.6089	n
148	DSC1	desmocollin 1	1823	8.24708e-47	8.54838e-45	-4.38158	n
149	ADTRP	androgen dependent TFPI regulating protein	84830	8.36022e-47	8.60826e-45	2.77084	n
150	HLA.A			1.72947e-46	1.76907e-44	-1.96487	n
151	IDH2	isocitrate dehydrogenase (NADP(+)) 2	3418	3.10312e-46	3.15341e-44	1.71538	n
152	APOD	apolipoprotein D	347	5.31528e-46	5.36636e-44	-3.26499	n
153	SLC12A2	solute carrier family 12 member 2	6558	5.76817e-46	5.78603e-44	-4.39918	n
154	HLA.C			6.01425e-46	5.9942e-44	-4.06622	n
155	AHNAK2	AHNAK nucleoprotein 2	113146	6.52132e-46	6.45818e-44	-2.55545	n
156	CAVIN1	caveolae associated protein 1	284119	7.01942e-46	6.90747e-44	-2.79108	n
157	GLTP	glycolipid transfer protein	51228	2.73651e-45	2.67593e-43	-2.95438	n
158	COX7B	cytochrome c oxidase subunit 7B	1349	3.26801e-45	3.17569e-43	1.28437	n
159	PTMA	prothymosin alpha	5757	6.63015e-45	6.40283e-43	-1.18325	n
160	TMBIM6	transmembrane BAX inhibitor motif containing 6	7009	8.8608e-45	8.50418e-43	1.15653	n
161	GSN	gelsolin	2934	1.48919e-44	1.42049e-42	-2.31248	n
162	G6PD	glucose-6-phosphate dehydrogenase	2539	2.19385e-44	2.07987e-42	2.57836	n
163	NFIB	nuclear factor I B	4781	2.30505e-44	2.17206e-42	-2.23015	n
164	COL17A1	collagen type XVII alpha 1 chain	1308	2.32223e-44	2.17506e-42	-2.32394	n
165	NUS1	NUS1 dehydrodolichyl diphosphate synthase subunit	116150	2.60582e-44	2.42252e-42	2.14361	n
166	TMEM164	transmembrane protein 164	84187	2.61759e-44	2.42252e-42	2.31985	n
167	ATP6V0B	ATPase H+ transporting V0 subunit b	533	2.79553e-44	2.57189e-42	1.6649	n
168	DNASE1L2	deoxyribonuclease 1 like 2	1775	1.99213e-43	1.82198e-41	2.7854	n
169	CYBRD1	cytochrome b reductase 1	79901	2.10211e-43	1.91133e-41	-3.57748	n
170	MRPL14	mitochondrial ribosomal protein L14	64928	2.23806e-43	2.0231e-41	1.90071	n
171	DSP	desmoplakin	1832	2.36618e-43	2.12656e-41	-1.68024	n
172	FOS	Fos proto-oncogene, AP-1 transcription factor subunit	2353	2.67941e-43	2.39422e-41	2.24526	n
173	ID4	inhibitor of DNA binding 4, HLH protein	3400	2.87694e-43	2.55604e-41	-3.16526	n
174	MBNL1	muscleblind like splicing regulator 1	4154	4.16198e-43	3.67673e-41	-2.85628	n
175	S100A10	S100 calcium binding protein A10	6281	8.04909e-43	7.07046e-41	-1.63803	n
176	HLA.B			1.13168e-42	9.88501e-41	-1.58956	n
177	NDUFB3	NADH:ubiquinone oxidoreductase subunit B3	4709	1.41155e-42	1.22608e-40	1.62058	n
178	CALD1	caldesmon 1	800	1.62043e-42	1.39969e-40	-2.84461	n
179	ACTA2	actin alpha 2, smooth muscle	59	4.45553e-42	3.82732e-40	-4.25689	n
180	HADHB	hydroxyacyl-CoA dehydrogenase trifunctional multienzyme complex subunit beta	3032	6.61292e-42	5.64932e-40	1.65259	n
181	FLG2	filaggrin family member 2	388698	8.67824e-42	7.37318e-40	-5.11494	n
182	HSD3B1	hydroxy-delta-5-steroid dehydrogenase, 3 beta- and steroid delta-isomerase 1	3283	8.88459e-42	7.50748e-40	3.07012	n
183	HSD17B12	hydroxysteroid 17-beta dehydrogenase 12	51144	8.94549e-42	7.51808e-40	1.66363	n
184	SCGB1D2	secretoglobin family 1D member 2	10647	1.54858e-41	1.29448e-39	-7.67278	n
185	TALDO1	transaldolase 1	6888	2.97976e-41	2.47751e-39	1.60566	n
186	MT.ATP6			5.4797e-41	4.53183e-39	0.8559	n
187	SFRP1	secreted frizzled related protein 1	6422	7.7375e-41	6.36522e-39	-3.31776	n
188	HIBCH	3-hydroxyisobutyryl-CoA hydrolase	26275	9.57648e-41	7.83659e-39	2.06294	n
189	KLK11	kallikrein related peptidase 11	11012	1.40059e-40	1.14013e-38	-4.10668	n
190	CRIP1	cysteine rich protein 1	1396	1.43333e-40	1.1607e-38	-4.93654	n
191	POF1B	POF1B actin binding protein	79983	1.7762e-40	1.4309e-38	-4.57705	n
192	CYP4F22	cytochrome P450 family 4 subfamily F member 22	126410	2.07541e-40	1.66332e-38	2.16055	n
193	KRT1	keratin 1	3848	2.52461e-40	2.01295e-38	-2.98352	n
194	ACLY	ATP citrate lyase	47	6.61984e-40	5.25129e-38	1.98779	n
195	COX7A2	cytochrome c oxidase subunit 7A2	1347	1.30905e-39	1.03316e-37	1.23817	n
196	SCP2	sterol carrier protein 2	6342	2.97718e-39	2.33784e-37	1.4245	n
197	TPPP3	tubulin polymerization promoting protein family member 3	51673	3.16535e-39	2.47311e-37	-3.56523	n
198	PLIN4	perilipin 4	729359	3.25306e-39	2.52893e-37	3.20264	n
199	PEX11A	peroxisomal biogenesis factor 11 alpha	8800	4.16321e-39	3.22038e-37	3.63178	n
200	DSC3	desmocollin 3	1825	6.67091e-39	5.13462e-37	-1.53905	n
201	CS	citrate synthase	1431	7.68846e-39	5.88868e-37	1.74309	n
202	FLG	filaggrin	2312	7.93816e-39	6.05012e-37	-5.79198	n
203	LPCAT3	lysophosphatidylcholine acyltransferase 3	10162	8.48948e-39	6.43875e-37	2.1265	n
204	ATP1B1	ATPase Na+/K+ transporting subunit beta 1	481	1.0715e-38	8.08723e-37	-3.78326	n
205	FTH1	ferritin heavy chain 1	2495	1.11676e-38	8.38808e-37	-1.65826	n
206	CD36	CD36 molecule	948	1.15452e-38	8.63004e-37	2.08796	n
207	RAB5IF	RAB5 interacting factor	55969	1.43383e-38	1.06666e-36	1.83906	n
208	TIMM8B	translocase of inner mitochondrial membrane 8 homolog B	26521	1.62293e-38	1.20158e-36	1.54418	n
209	TCF4	transcription factor 4	6925	2.18528e-38	1.61027e-36	-2.73626	n
210	SLC25A5	solute carrier family 25 member 5	292	2.26104e-38	1.65824e-36	1.26302	n
211	MT.ND4			2.49997e-38	1.82486e-36	0.814171	n
212	BCAP31	B cell receptor associated protein 31	10134	2.70274e-38	1.96365e-36	1.39764	n
213	GGT6	gamma-glutamyltransferase 6	124975	4.67307e-38	3.37939e-36	1.714	n
214	IGFBP5	insulin like growth factor binding protein 5	3488	4.73965e-38	3.41167e-36	-2.87984	n
215	ACTN4	actinin alpha 4	81	5.33558e-38	3.82293e-36	-1.76799	n
216	PGD	phosphogluconate dehydrogenase	5226	7.68947e-38	5.48421e-36	1.902	n
217	AWAT2	acyl-CoA wax alcohol acyltransferase 2	158835	1.41856e-37	1.00711e-35	2.93069	n
218	SLC50A1	solute carrier family 50 member 1	55974	2.97805e-37	2.10467e-35	2.37186	n
219	GJB2	gap junction protein beta 2	2706	3.62938e-37	2.55337e-35	-2.97711	n
220	DLD	dihydrolipoamide dehydrogenase	1738	1.00278e-36	7.02309e-35	1.72786	n
221	REEP5	receptor accessory protein 5	7905	1.15095e-36	8.02463e-35	1.35743	n
222	UQCR10	ubiquinol-cytochrome c reductase, complex III subunit X	29796	1.90537e-36	1.32253e-34	1.22822	n
223	CHCHD10	coiled-coil-helix-coiled-coil-helix domain containing 10	400916	2.77929e-36	1.92055e-34	1.53596	n
224	TIMP2	TIMP metallopeptidase inhibitor 2	7077	2.9425e-36	2.02433e-34	-2.52392	n
225	MPC1	mitochondrial pyruvate carrier 1	51660	4.51511e-36	3.09255e-34	1.75759	n
226	GLRX5	glutaredoxin 5	51218	5.20364e-36	3.54852e-34	1.77502	n
227	CFH	complement factor H	3075	6.11323e-36	4.15059e-34	-3.52182	n
228	POSTN	periostin	10631	1.13912e-35	7.70044e-34	-3.35717	n
229	ALAS1	5'-aminolevulinate synthase 1	211	1.21816e-35	8.19915e-34	2.45166	n
230	SAT1	spermidine/spermine N1-acetyltransferase 1	6303	1.42231e-35	9.53191e-34	-2.67467	n
231	SLC25A11	solute carrier family 25 member 11	8402	1.88691e-35	1.25912e-33	1.87355	n
232	GSTP1	glutathione S-transferase pi 1	2950	2.03906e-35	1.35484e-33	-1.48934	n
233	NPL	N-acetylneuraminate pyruvate lyase	80896	3.4904e-35	2.30931e-33	3.23615	n
234	PDZK1	PDZ domain containing 1	5174	3.71218e-35	2.44563e-33	3.94129	n
235	PPL	periplakin	5493	4.50147e-35	2.95311e-33	-2.20706	n
236	PNLIPRP3	pancreatic lipase related protein 3	119548	4.82444e-35	3.1517e-33	2.62479	n
237	FITM2	fat storage inducing transmembrane protein 2	128486	5.84582e-35	3.80296e-33	2.78923	n
238	ATP5MPL	ATP synthase membrane subunit 6.8PL	9556	7.63881e-35	4.94868e-33	1.12578	n
239	RETSAT	retinol saturase	54884	7.74516e-35	4.99675e-33	1.8942	n
240	APP	amyloid beta precursor protein	351	7.86669e-35	5.05419e-33	-1.87895	n
241	AKR1A1	aldo-keto reductase family 1 member A1	10327	8.47788e-35	5.42445e-33	1.67263	n
242	CERS3	ceramide synthase 3	204219	9.82279e-35	6.23366e-33	1.93836	n
243	RAP1A	RAP1A, member of RAS oncogene family	5906	1.17585e-34	7.43174e-33	1.65531	n
244	LRG1	leucine rich alpha-2-glycoprotein 1	116844	1.43631e-34	9.04121e-33	3.0894	n
245	SLC27A2	solute carrier family 27 member 2	11001	1.50499e-34	9.43535e-33	4.075	n
246	TMED3	transmembrane p24 trafficking protein 3	23423	2.96559e-34	1.85177e-32	1.54403	n
247	POR	cytochrome p450 oxidoreductase	5447	2.99212e-34	1.86086e-32	2.06174	n
248	FGFR3	fibroblast growth factor receptor 3	2261	3.21042e-34	1.98867e-32	-2.59287	n
249	SLURP1	secreted LY6/PLAUR domain containing 1	57152	4.04193e-34	2.49381e-32	-4.31041	n
250	UQCRC2	ubiquinol-cytochrome c reductase core protein 2	7385	6.95669e-34	4.2752e-32	1.56493	n
251	MT2A	metallothionein 2A	4502	7.05115e-34	4.31619e-32	-2.57265	n
252	HADH	hydroxyacyl-CoA dehydrogenase	3033	1.26212e-33	7.69546e-32	1.75525	n
253	CYP4F8	cytochrome P450 family 4 subfamily F member 8	11283	1.32641e-33	8.05588e-32	3.03136	n
254	PLIN3	perilipin 3	10226	3.37563e-33	2.04219e-31	1.51424	n
255	DBI	diazepam binding inhibitor, acyl-CoA binding protein	1622	4.52934e-33	2.72954e-31	1.17682	n
256	CSRP1	cysteine and glycine rich protein 1	1465	5.03898e-33	3.02494e-31	-2.28	n
257	CSTA	cystatin A	1475	5.15067e-33	3.0801e-31	-2.27371	n
258	ECHDC1	ethylmalonyl-CoA decarboxylase 1	55862	5.87474e-33	3.49963e-31	1.82552	n
259	PNRC1	proline rich nuclear receptor coactivator 1	10957	6.13883e-33	3.643e-31	-1.7855	n
260	S100A2	S100 calcium binding protein A2	6273	6.54618e-33	3.86996e-31	-1.92805	n
261	CPE	carboxypeptidase E	1363	7.13711e-33	4.20333e-31	-3.34004	n
262	DCXR	dicarbonyl and L-xylulose reductase	51181	8.6226e-33	5.05902e-31	1.61269	n
263	PON3	paraoxonase 3	5446	1.00576e-32	5.87876e-31	3.0177	n
264	UBQLN1	ubiquilin 1	29979	1.07749e-32	6.27448e-31	1.62087	n
265	PIP	prolactin induced protein	5304	2.17832e-32	1.26375e-30	-30.0353	n
266	PLS3	plastin 3	5358	2.24643e-32	1.29842e-30	-2.0845	n
267	TLCD1	TLC domain containing 1	116238	2.52576e-32	1.45446e-30	2.52316	n
268	COX7C	cytochrome c oxidase subunit 7C	1350	2.73345e-32	1.56825e-30	0.989148	n
269	SLC41A1	solute carrier family 41 member 1	254428	4.42846e-32	2.53138e-30	2.80853	n
270	MAF	MAF bZIP transcription factor	4094	7.24065e-32	4.12373e-30	-1.9046	n
271	ATP1A1	ATPase Na+/K+ transporting subunit alpha 1	476	8.33081e-32	4.72728e-30	-1.81729	n
272	CAV1	caveolin 1	857	8.87724e-32	5.01903e-30	-2.15141	n
273	IL18	interleukin 18	3606	1.61407e-31	9.0926e-30	-3.29156	n
274	GNAI2	G protein subunit alpha i2	2771	1.71336e-31	9.61707e-30	-2.64125	n
275	KMT2E	lysine methyltransferase 2E (inactive)	55904	2.18376e-31	1.22134e-29	-2.75633	n
276	KRT19	keratin 19	3880	2.92755e-31	1.63145e-29	-28.4793	n
277	PKIB	cAMP-dependent protein kinase inhibitor beta	5570	2.9929e-31	1.66191e-29	2.78911	n
278	SRD5A3	steroid 5 alpha-reductase 3	79644	3.39131e-31	1.87644e-29	2.15723	n
279	CNDP2	carnosine dipeptidase 2	55748	3.95887e-31	2.18271e-29	1.74702	n
280	LRRC15	leucine rich repeat containing 15	131578	4.56783e-31	2.50956e-29	-5.12805	n
281	ANKRD12	ankyrin repeat domain 12	23253	4.86834e-31	2.66525e-29	-2.10558	n
282	TKT	transketolase	7086	5.88558e-31	3.21084e-29	1.6193	n
283	BCKDHB	branched chain keto acid dehydrogenase E1 subunit beta	594	6.35975e-31	3.45739e-29	2.24932	n
284	HACL1	2-hydroxyacyl-CoA lyase 1	26061	7.31347e-31	3.96201e-29	2.44655	n
285	BZW1	basic leucine zipper and W2 domains 1	9689	8.19776e-31	4.42565e-29	1.3391	n
286	TF	transferrin	7018	8.61563e-31	4.63515e-29	2.93918	n
287	IVL	involucrin	3713	1.10326e-30	5.91499e-29	-3.89432	n
288	PEX16	peroxisomal biogenesis factor 16	9409	1.9404e-30	1.03675e-28	2.20629	n
289	FAXDC2	fatty acid hydroxylase domain containing 2	10826	2.93217e-30	1.56128e-28	2.17062	n
290	PDHB	pyruvate dehydrogenase E1 subunit beta	5162	3.96901e-30	2.10615e-28	1.69233	n
291	FLNA	filamin A	2316	4.31733e-30	2.28319e-28	-2.09009	n
292	PEX3	peroxisomal biogenesis factor 3	8504	4.87005e-30	2.56677e-28	2.16106	n
293	ETFA	electron transfer flavoprotein subunit alpha	2108	5.1179e-30	2.68828e-28	1.56323	n
294	TMSB10	thymosin beta 10	9168	5.65619e-30	2.96103e-28	-1.31302	n
295	DST	dystonin	667	8.19412e-30	4.27524e-28	-1.65144	n
296	MVK	mevalonate kinase	4598	1.42556e-29	7.4129e-28	2.39849	n
297	SCGB2A2	secretoglobin family 2A member 2	4250	1.57818e-29	8.17917e-28	-7.56045	n
298	PMP22	peripheral myelin protein 22	5376	1.7086e-29	8.82569e-28	-2.99081	n
299	UQCRH	ubiquinol-cytochrome c reductase hinge protein	7388	2.06978e-29	1.06559e-27	1.04534	n
300	LOR			3.614e-29	1.85447e-27	-3.24974	n
301	PGM1	phosphoglucomutase 1	5236	3.69858e-29	1.89163e-27	1.82288	n
302	TMED5	transmembrane p24 trafficking protein 5	50999	4.37254e-29	2.22899e-27	1.95009	n
303	CST3	cystatin C	1471	5.84487e-29	2.9698e-27	-1.59763	n
304	HSPE1	heat shock protein family E (Hsp10) member 1	3336	6.39167e-29	3.23706e-27	1.25128	n
305	H3.3B			6.61679e-29	3.34019e-27	-0.97634	n
306	TACC1	transforming acidic coiled-coil containing protein 1	6867	7.40769e-29	3.72365e-27	-3.70252	n
307	UQCRFS1	ubiquinol-cytochrome c reductase, Rieske iron-sulfur polypeptide 1	7386	7.4243e-29	3.72365e-27	1.33215	n
308	PXMP2	peroxisomal membrane protein 2	5827	7.61645e-29	3.80774e-27	2.15126	n
309	SEPTIN11	septin 11	55752	8.43276e-29	4.20233e-27	1.78646	n
310	PDZRN3	PDZ domain containing ring finger 3	23024	1.162e-28	5.77211e-27	-3.78806	n
311	AQP3	aquaporin 3 (Gill blood group)	360	1.4421e-28	7.1407e-27	-2.1983	n
312	SLC31A1	solute carrier family 31 member 1	1317	1.908e-28	9.41767e-27	1.79912	n
313	SNORC	secondary ossification center associated regulator of chondrocyte maturation	389084	2.0852e-28	1.02597e-26	-5.15094	n
314	AQP5	aquaporin 5	362	2.36352e-28	1.15924e-26	-7.27493	n
315	LRRFIP1	LRR binding FLII interacting protein 1	9208	2.4544e-28	1.20003e-26	-1.81477	n
316	PCCB	propionyl-CoA carboxylase subunit beta	5096	2.50233e-28	1.21963e-26	2.27825	n
317	SAA1	serum amyloid A1	6288	2.66737e-28	1.29601e-26	2.8747	n
318	NDUFA4	NDUFA4 mitochondrial complex associated	4697	3.1086e-28	1.50569e-26	1.00435	n
319	MT.CO2			4.39826e-28	2.12373e-26	0.69703	n
320	ANXA1	annexin A1	301	5.4731e-28	2.63454e-26	-1.80031	n
321	CLEC2B	C-type lectin domain family 2 member B	9976	7.27051e-28	3.48895e-26	-3.02905	n
322	S100P	S100 calcium binding protein P	6286	9.62298e-28	4.60363e-26	-4.52543	n
323	COX6C	cytochrome c oxidase subunit 6C	1345	1.00863e-27	4.81048e-26	0.913477	n
324	EPPK1	epiplakin 1	83481	1.02771e-27	4.88648e-26	-4.47425	n
325	PSMA4	proteasome 20S subunit alpha 4	5685	1.07656e-27	5.10316e-26	1.23882	n
326	KRT79	keratin 79	338785	1.28018e-27	6.04993e-26	2.79091	n
327	LDHD	lactate dehydrogenase D	197257	1.32706e-27	6.25246e-26	3.09599	n
328	RMDN3	regulator of microtubule dynamics 3	55177	2.03838e-27	9.57484e-26	2.18414	n
329	FOXN3	forkhead box N3	1112	2.26203e-27	1.05934e-25	-2.05268	n
330	TTC38	tetratricopeptide repeat domain 38	55020	2.65367e-27	1.23901e-25	2.75125	n
331	EGR3	early growth response 3	1960	2.7069e-27	1.26009e-25	1.48775	n
332	PGRMC2	progesterone receptor membrane component 2	10424	2.97991e-27	1.38304e-25	1.21887	n
333	CCDC86	coiled-coil domain containing 86	79080	3.02638e-27	1.40042e-25	2.64563	n
334	BNIP3L	BCL2 interacting protein 3 like	665	3.40593e-27	1.57138e-25	1.24814	n
335	FAM25A	family with sequence similarity 25 member A	643161	3.79524e-27	1.74581e-25	-6.58335	n
336	ALDH9A1	aldehyde dehydrogenase 9 family member A1	223	3.808e-27	1.74651e-25	1.42516	n
337	FHL1	four and a half LIM domains 1	2273	5.20806e-27	2.38162e-25	-3.40455	n
338	BDH1	3-hydroxybutyrate dehydrogenase 1	622	6.32754e-27	2.88506e-25	1.93128	n
339	OAZ1	ornithine decarboxylase antizyme 1	4946	6.60529e-27	3.0029e-25	0.946411	n
340	UQCR11	ubiquinol-cytochrome c reductase, complex III subunit XI	10975	6.98024e-27	3.16411e-25	1.01474	n
341	LY6E	lymphocyte antigen 6 family member E	4061	7.36352e-27	3.32814e-25	1.29227	n
342	KLHDC8B	kelch domain containing 8B	200942	9.34513e-27	4.21154e-25	2.27555	n
343	PKP1	plakophilin 1	5317	9.96671e-27	4.47868e-25	-1.33223	n
344	LPIN1	lipin 1	23175	1.0033e-26	4.49547e-25	1.78595	n
345	FN1	fibronectin 1	2335	1.26187e-26	5.62445e-25	-3.80508	n
346	COX7A1	cytochrome c oxidase subunit 7A1	1346	1.2625e-26	5.62445e-25	-4.26005	n
347	GABRP	gamma-aminobutyric acid type A receptor subunit pi	2568	1.76774e-26	7.85278e-25	-6.12464	n
348	TECR	trans-2,3-enoyl-CoA reductase	9524	1.8093e-26	8.01453e-25	1.13515	n
349	MFAP3L	microfibril associated protein 3 like	9848	2.00913e-26	8.8744e-25	1.93992	n
350	MRPS25	mitochondrial ribosomal protein S25	64432	2.02969e-26	8.93982e-25	1.75735	n
351	MFSD12	major facilitator superfamily domain containing 12	126321	3.27255e-26	1.43733e-24	1.90812	n
352	GK	glycerol kinase	2710	3.53042e-26	1.54622e-24	2.48035	n
353	SLC46A3	solute carrier family 46 member 3	283537	4.2898e-26	1.87353e-24	2.91543	n
354	NDUFB1	NADH:ubiquinone oxidoreductase subunit B1	4707	4.96919e-26	2.16417e-24	1.06482	n
355	COX8A	cytochrome c oxidase subunit 8A	1351	5.30236e-26	2.30283e-24	0.968182	n
356	SLC25A6	solute carrier family 25 member 6	293	6.36989e-26	2.75875e-24	0.950133	n
357	COX6A1	cytochrome c oxidase subunit 6A1	1337	7.10248e-26	3.06748e-24	0.953917	n
358	IFFO2	intermediate filament family orphan 2	126917	7.98043e-26	3.43711e-24	-1.76453	n
359	MBOAT2	membrane bound O-acyltransferase domain containing 2	129642	1.04118e-25	4.47189e-24	1.59135	n
360	SLC25A17	solute carrier family 25 member 17	10478	1.0681e-25	4.57488e-24	2.37416	n
361	NTRK2	neurotrophic receptor tyrosine kinase 2	4915	1.19955e-25	5.12378e-24	-3.73924	n
362	MXRA7	matrix remodeling associated 7	439921	1.29228e-25	5.50476e-24	-2.69381	n
363	MSN	moesin	4478	1.31819e-25	5.59978e-24	-2.53093	n
364	PTPN13	protein tyrosine phosphatase non-receptor type 13	5783	1.41449e-25	5.99249e-24	-3.07034	n
365	TAGLN	transgelin	6876	1.57411e-25	6.65062e-24	-2.60286	n
366	PGP	phosphoglycolate phosphatase	283871	1.59777e-25	6.73228e-24	2.2119	n
367	TNFSF10	TNF superfamily member 10	8743	1.84542e-25	7.75474e-24	-2.85077	n
368	GATD3A	glutamine amidotransferase like class 1 domain containing 3A	8209	1.86816e-25	7.82916e-24	3.56059	n
369	GPT	glutamic--pyruvic transaminase	2875	2.146e-25	8.96936e-24	2.71563	n
370	BSG	basigin (Ok blood group)	682	2.41318e-25	1.0059e-23	1.201	n
371	C2CD2	C2 calcium dependent domain containing 2	25966	2.63411e-25	1.09506e-23	2.56715	n
372	MECR	mitochondrial trans-2-enoyl-CoA reductase	51102	2.80544e-25	1.16317e-23	2.11433	n
373	PDLIM4	PDZ and LIM domain 4	8572	2.87138e-25	1.18734e-23	-3.48186	n
374	HMGB1	high mobility group box 1	3146	3.39245e-25	1.39909e-23	-1.14832	n
375	NIT2	nitrilase family member 2	56954	3.74466e-25	1.54026e-23	1.80265	n
376	MMAB	metabolism of cobalamin associated B	326625	4.20497e-25	1.72503e-23	1.94761	n
377	JAG1	jagged canonical Notch ligand 1	182	4.70231e-25	1.92399e-23	-2.0285	n
378	PERP	p53 apoptosis effector related to PMP22	64065	5.76538e-25	2.35276e-23	-1.28635	n
379	ZFP36L1	ZFP36 ring finger protein like 1	677	6.33806e-25	2.57969e-23	-1.31435	n
380	ASPRV1	aspartic peptidase retroviral like 1	151516	8.10047e-25	3.28841e-23	-3.77527	n
381	KRTDAP	keratinocyte differentiation associated protein	388533	9.11808e-25	3.69187e-23	-2.16799	n
382	NDUFA4L2	NDUFA4 mitochondrial complex associated like 2	56901	9.48076e-25	3.82875e-23	-3.94046	n
383	ANKRD22	ankyrin repeat domain 22	118932	9.61399e-25	3.8725e-23	1.64928	n
384	TENM2	teneurin transmembrane protein 2	57451	1.00139e-24	4.02314e-23	-3.32426	n
385	PLP2	proteolipid protein 2	5355	1.10327e-24	4.42106e-23	-1.64018	n
386	BMP2	bone morphogenetic protein 2	650	1.37678e-24	5.50286e-23	-4.38077	n
387	ATRX	ATRX chromatin remodeler	546	1.51172e-24	6.02674e-23	-2.07041	n
388	C1R	complement C1r	715	1.535e-24	6.10388e-23	-2.60584	n
389	AZGP1	alpha-2-glycoprotein 1, zinc-binding	563	1.59529e-24	6.32745e-23	1.43501	n
390	GGPS1	geranylgeranyl diphosphate synthase 1	9453	1.71208e-24	6.77341e-23	1.83811	n
391	MYADM	myeloid associated differentiation marker	91663	1.88343e-24	7.43238e-23	-3.78463	n
392	CRABP2	cellular retinoic acid binding protein 2	1382	2.12466e-24	8.36311e-23	-2.52798	n
393	UTRN	utrophin	7402	2.17793e-24	8.55113e-23	-2.99805	n
394	NQO2	N-ribosyldihydronicotinamide:quinone reductase 2	4835	2.22679e-24	8.72096e-23	1.81184	n
395	BGN	biglycan	633	2.27217e-24	8.87632e-23	-3.03809	n
396	HSPD1	heat shock protein family D (Hsp60) member 1	3329	2.688e-24	1.04744e-22	1.28996	n
397	ZBTB20	zinc finger and BTB domain containing 20	26137	2.78725e-24	1.0834e-22	-2.94888	n
398	IFITM3	interferon induced transmembrane protein 3	10410	3.39149e-24	1.31499e-22	-2.03361	n
399	ATP5F1B	ATP synthase F1 subunit beta	506	4.29452e-24	1.65685e-22	0.95353	n
400	MPP7	membrane palmitoylated protein 7	143098	4.58181e-24	1.76332e-22	-3.40307	n
401	SLC38A2	solute carrier family 38 member 2	54407	4.91845e-24	1.8882e-22	-1.30978	n
402	MYL9	myosin light chain 9	10398	5.09652e-24	1.95174e-22	-2.42971	n
403	ABHD12B	abhydrolase domain containing 12B	145447	5.9526e-24	2.27398e-22	2.6001	n
404	PINK1	PTEN induced kinase 1	65018	6.1456e-24	2.34195e-22	1.48046	n
405	TYRP1	tyrosinase related protein 1	7306	6.29625e-24	2.3935e-22	-3.17474	n
406	LPP	LIM domain containing preferred translocation partner in lipoma	4026	6.50279e-24	2.46598e-22	-2.30352	n
407	MYCBP2	MYC binding protein 2	23077	8.48379e-24	3.20939e-22	-1.87877	n
408	SLC15A1	solute carrier family 15 member 1	6564	9.0507e-24	3.41554e-22	1.88363	n
409	C1orf68	chromosome 1 open reading frame 68	100129271	9.27147e-24	3.49038e-22	-4.71037	n
410	LRP1	LDL receptor related protein 1	4035	9.41866e-24	3.53723e-22	-2.79472	n
411	HLA.DRA			1.22995e-23	4.60803e-22	-1.8338	n
412	WDR61	WD repeat domain 61	80349	1.25087e-23	4.67513e-22	1.38993	n
413	LYPD5	LY6/PLAUR domain containing 5	284348	1.66735e-23	6.21678e-22	-4.67548	n
414	EEF2K	eukaryotic elongation factor 2 kinase	29904	2.15538e-23	8.01719e-22	-2.55907	n
415	ATP5ME	ATP synthase membrane subunit e	521	2.53132e-23	9.39309e-22	0.917254	n
416	SELENOM	selenoprotein M	140606	3.56069e-23	1.31813e-21	-3.00098	n
417	TNFRSF19	TNF receptor superfamily member 19	55504	3.65233e-23	1.34885e-21	-3.01867	n
418	PPIF	peptidylprolyl isomerase F	10105	3.78746e-23	1.39544e-21	1.69014	n
419	ITGB1	integrin subunit beta 1	3688	4.96502e-23	1.82497e-21	-1.79821	n
420	SLC44A1	solute carrier family 44 member 1	23446	5.0378e-23	1.84735e-21	-1.82915	n
421	EID1	EP300 interacting inhibitor of differentiation 1	23741	5.15196e-23	1.88477e-21	-1.72851	n
422	ATP1B3	ATPase Na+/K+ transporting subunit beta 3	483	5.57466e-23	2.03462e-21	-1.37255	n
423	SCAP	SREBF chaperone	22937	5.82987e-23	2.12278e-21	1.78132	n
424	ZNF91	zinc finger protein 91	7644	6.14804e-23	2.2334e-21	1.62802	n
425	EIF1AX	eukaryotic translation initiation factor 1A X-linked	1964	6.3166e-23	2.28929e-21	-1.52605	n
426	ETFRF1	electron transfer flavoprotein regulatory factor 1	144363	6.65387e-23	2.40592e-21	1.94804	n
427	TLCD2	TLC domain containing 2	727910	8.61979e-23	3.10952e-21	2.4628	n
428	DHRS9	dehydrogenase/reductase 9	10170	8.81463e-23	3.17245e-21	3.08581	n
429	PLA2R1	phospholipase A2 receptor 1	22925	1.05427e-22	3.78565e-21	1.56287	n
430	MAP3K20	mitogen-activated protein kinase kinase kinase 20	51776	1.07349e-22	3.84575e-21	-3.28727	n
431	FGFR1	fibroblast growth factor receptor 1	2260	1.09725e-22	3.92184e-21	-3.72698	n
432	TAGLN2	transgelin 2	8407	1.46017e-22	5.20703e-21	-1.45517	n
433	MT1E	metallothionein 1E	4493	1.54215e-22	5.48682e-21	-2.26826	n
434	OGFRL1	opioid growth factor receptor like 1	79627	1.58125e-22	5.61307e-21	-2.35082	n
435	PLEC	plectin	5339	1.61365e-22	5.71504e-21	-1.80177	n
436	KLK10	kallikrein related peptidase 10	5655	1.6425e-22	5.80401e-21	-3.52594	n
437	GLDC	glycine decarboxylase	2731	1.69152e-22	5.96365e-21	3.21667	n
438	DCD	dermcidin	117159	1.81892e-22	6.39832e-21	-8.4493	n
439	TSC22D3	TSC22 domain family member 3	1831	1.82373e-22	6.40076e-21	-2.60622	n
440	ABHD6	abhydrolase domain containing 6, acylglycerol lipase	57406	1.86999e-22	6.54834e-21	1.92706	n
441	BTD	biotinidase	686	2.81974e-22	9.852e-21	2.35945	n
442	SUCLG1	succinate-CoA ligase GDP/ADP-forming subunit alpha	8802	2.83384e-22	9.8573e-21	1.42475	n
443	C1S	complement C1s	716	2.83394e-22	9.8573e-21	-2.82114	n
444	COX17	cytochrome c oxidase copper chaperone COX17	10063	2.89087e-22	1.00329e-20	1.41925	n
445	BICD2	BICD cargo adaptor 2	23299	3.10689e-22	1.07586e-20	-2.01543	n
446	DPYSL2	dihydropyrimidinase like 2	1808	3.35051e-22	1.15764e-20	-2.61319	n
447	PNLDC1	PARN like, ribonuclease domain containing 1	154197	3.76432e-22	1.29773e-20	3.16855	n
448	IQGAP1	IQ motif containing GTPase activating protein 1	8826	3.94477e-22	1.35693e-20	-1.53112	n
449	CCN3	cellular communication network factor 3	4856	4.17807e-22	1.43401e-20	-26.9515	n
450	COX5B	cytochrome c oxidase subunit 5B	1329	4.33873e-22	1.48587e-20	0.901705	n
451	TIMP1	TIMP metallopeptidase inhibitor 1	7076	4.54612e-22	1.55347e-20	-2.79532	n
452	NFE2L2	nuclear factor, erythroid 2 like 2	4780	4.84142e-22	1.65075e-20	-1.5167	n
453	NSG1	neuronal vesicle trafficking associated 1	27065	5.19539e-22	1.76757e-20	-2.76693	n
454	RAB1A	RAB1A, member RAS oncogene family	5861	5.35512e-22	1.81494e-20	1.17086	n
455	TIMM10	translocase of inner mitochondrial membrane 10	26519	5.35798e-22	1.81494e-20	1.59265	n
456	POLR2L	RNA polymerase II, I and III subunit L	5441	5.81199e-22	1.96445e-20	0.975739	n
457	KRT10	keratin 10	3858	6.15623e-22	2.07629e-20	-1.7781	n
458	DHRS4	dehydrogenase/reductase 4	10901	6.45129e-22	2.1711e-20	2.23337	n
459	SYNE1	spectrin repeat containing nuclear envelope protein 1	23345	6.54909e-22	2.19925e-20	-3.76943	n
460	CALHM5	calcium homeostasis modulator family member 5	254228	6.62006e-22	2.21829e-20	3.45392	n
461	LMNA	lamin A/C	4000	6.96245e-22	2.328e-20	-1.13321	n
462	ABI3BP	ABI family member 3 binding protein	25890	7.70746e-22	2.57158e-20	-3.11865	n
463	BASP1	brain abundant membrane attached signal protein 1	10409	7.90687e-22	2.63246e-20	-3.64158	n
464	HOOK3	hook microtubule tethering protein 3	84376	8.82867e-22	2.93308e-20	-2.09025	n
465	LCE1B	late cornified envelope 1B	353132	9.4336e-22	3.12737e-20	-5.21158	n
466	GPR155	G protein-coupled receptor 155	151556	1.00634e-21	3.32907e-20	-3.45794	n
467	CRIP2	cysteine rich protein 2	1397	1.10588e-21	3.65057e-20	-1.71447	n
468	NFKBIA	NFKB inhibitor alpha	4792	1.21041e-21	3.98718e-20	-1.56941	n
469	VCAN	versican	1462	1.36762e-21	4.49551e-20	-3.79394	n
470	NDUFV2	NADH:ubiquinone oxidoreductase core subunit V2	4729	1.62681e-21	5.33622e-20	1.16817	n
471	SCARB2	scavenger receptor class B member 2	950	1.68696e-21	5.52187e-20	1.1819	n
472	GGH	gamma-glutamyl hydrolase	8836	1.72554e-21	5.63627e-20	-2.83371	n
473	HS3ST6	heparan sulfate-glucosamine 3-sulfotransferase 6	64711	1.76516e-21	5.7536e-20	1.94877	n
474	KPRP	keratinocyte proline rich protein	448834	2.54364e-21	8.27376e-20	-5.16584	n
475	EXPH5	exophilin 5	23086	2.55946e-21	8.30784e-20	-2.5263	n
476	SUB1	SUB1 regulator of transcription	10923	2.78965e-21	9.03614e-20	0.994055	n
477	MMP7	matrix metallopeptidase 7	4316	2.80446e-21	9.06523e-20	-28.5369	n
478	FOSB	FosB proto-oncogene, AP-1 transcription factor subunit	2354	3.26292e-21	1.05253e-19	2.80165	n
479	COMP	cartilage oligomeric matrix protein	1311	3.32787e-21	1.07126e-19	-4.0951	n
480	FCGRT	Fc fragment of IgG receptor and transporter	2217	3.47651e-21	1.11679e-19	-2.67282	n
481	TENT5A	terminal nucleotidyltransferase 5A	55603	3.5285e-21	1.13116e-19	-3.79515	n
482	FBLN1	fibulin 1	2192	3.84881e-21	1.2313e-19	-2.38365	n
483	SULT2B1	sulfotransferase family 2B member 1	6820	3.97761e-21	1.2699e-19	1.71025	n
484	CD74	CD74 molecule	972	4.25073e-21	1.35431e-19	-1.60558	n
485	CAMK2N1	calcium/calmodulin dependent protein kinase II inhibitor 1	55450	4.57523e-21	1.45472e-19	-4.92645	n
486	MRPL33	mitochondrial ribosomal protein L33	9553	5.33187e-21	1.69183e-19	1.19983	n
487	CREB5	cAMP responsive element binding protein 5	9586	5.351e-21	1.69445e-19	-4.22597	n
488	ATF3	activating transcription factor 3	467	5.50831e-21	1.74072e-19	2.19481	n
489	CLIP1	CAP-Gly domain containing linker protein 1	6249	5.70119e-21	1.79801e-19	-1.67994	n
490	PNPLA2	patatin like phospholipase domain containing 2	57104	7.06359e-21	2.22317e-19	1.75984	n
491	TMEM33	transmembrane protein 33	55161	7.09943e-21	2.22994e-19	1.48066	n
492	CAMK1D	calcium/calmodulin dependent protein kinase ID	57118	7.12842e-21	2.23453e-19	-3.22197	n
493	ZNF43	zinc finger protein 43	7594	7.19577e-21	2.2511e-19	2.11494	n
494	SPARCL1	SPARC like 1	8404	7.62286e-21	2.37993e-19	-2.28111	n
495	PSMB5	proteasome 20S subunit beta 5	5693	7.73876e-21	2.41127e-19	1.37368	n
496	GSTK1	glutathione S-transferase kappa 1	373156	9.19729e-21	2.85999e-19	1.2304	n
497	MGAT1	alpha-1,3-mannosyl-glycoprotein 2-beta-N-acetylglucosaminyltransferase	4245	1.01675e-20	3.15537e-19	1.33672	n
498	CBR1	carbonyl reductase 1	873	1.30366e-20	4.0377e-19	-1.67498	n
499	NMU	neuromedin U	10874	1.32415e-20	4.09302e-19	-4.03581	n
500	POU3F1	POU class 3 homeobox 1	5453	1.38855e-20	4.28356e-19	-2.97426	n
501	TPM2	tropomyosin 2	7169	1.46153e-20	4.49978e-19	-2.92041	n
502	SLC25A20	solute carrier family 25 member 20	788	1.56544e-20	4.81016e-19	2.77325	n
503	VAMP8	vesicle associated membrane protein 8	8673	1.6742e-20	5.13422e-19	1.06227	n
504	ITPR2	inositol 1,4,5-trisphosphate receptor type 2	3709	1.69831e-20	5.19788e-19	-2.18091	n
505	COL12A1	collagen type XII alpha 1 chain	1303	1.80804e-20	5.52287e-19	-4.21573	n
506	FAM234B	family with sequence similarity 234 member B	57613	1.82473e-20	5.56292e-19	3.06924	n
507	DSG3	desmoglein 3	1830	2.02337e-20	6.15643e-19	-1.50037	n
508	ATP5MG	ATP synthase membrane subunit g	10632	2.07259e-20	6.29387e-19	0.835146	n
509	PFN1	profilin 1	5216	2.11398e-20	6.40706e-19	0.925466	n
510	CD99	CD99 molecule (Xg blood group)	4267	2.21776e-20	6.70852e-19	-1.45122	n
511	MGLL	monoglyceride lipase	11343	2.30966e-20	6.97292e-19	-3.27914	n
512	BCL11B	BAF chromatin remodeling complex subunit BCL11B	64919	2.44686e-20	7.37281e-19	-2.58734	n
513	GNAI1	G protein subunit alpha i1	2770	2.51393e-20	7.56027e-19	-2.76647	n
514	EPS8L1	EPS8 like 1	54869	2.65576e-20	7.97138e-19	-3.07374	n
515	SPRR2E	small proline rich protein 2E	6704	2.7293e-20	8.17632e-19	-5.19291	n
516	MTCH2	mitochondrial carrier 2	23788	3.24748e-20	9.70996e-19	1.39199	n
517	TNC	tenascin C	3371	3.47144e-20	1.03597e-18	-2.91044	n
518	SAMM50	SAMM50 sorting and assembly machinery component	25813	3.55565e-20	1.05907e-18	1.62354	n
519	MYH11	myosin heavy chain 11	4629	3.72703e-20	1.10799e-18	-3.26872	n
520	SERPING1	serpin family G member 1	710	4.49055e-20	1.33242e-18	-2.58885	n
521	MAP1B	microtubule associated protein 1B	4131	4.64159e-20	1.37462e-18	-2.85109	n
522	RELL1	RELT like 1	768211	4.72078e-20	1.39541e-18	-3.09113	n
523	TSKU	tsukushi, small leucine rich proteoglycan	25987	4.86429e-20	1.4351e-18	1.45495	n
524	OAS1	2'-5'-oligoadenylate synthetase 1	4938	4.96716e-20	1.46268e-18	2.52559	n
525	CAST	calpastatin	831	5.26717e-20	1.54809e-18	-1.21757	n
526	MUC15	mucin 15, cell surface associated	143662	5.47035e-20	1.60477e-18	1.45425	n
527	LSP1	lymphocyte specific protein 1	4046	5.63794e-20	1.65082e-18	-2.55039	n
528	LUM	lumican	4060	5.90192e-20	1.72487e-18	-3.59803	n
529	NCALD	neurocalcin delta	83988	6.24814e-20	1.82263e-18	-6.24095	n
530	CLIC4	chloride intracellular channel 4	25932	6.48449e-20	1.88803e-18	-2.01721	n
531	IRX6	iroquois homeobox 6	79190	7.10538e-20	2.06494e-18	3.12978	n
532	PANK1	pantothenate kinase 1	53354	7.2898e-20	2.11459e-18	2.44057	n
533	KLF9	Kruppel like factor 9	687	7.50007e-20	2.17153e-18	-3.28415	n
534	ANGPTL4	angiopoietin like 4	51129	7.89832e-20	2.28258e-18	2.21403	n
535	CEBPA	CCAAT enhancer binding protein alpha	1050	8.85284e-20	2.55369e-18	1.23549	n
536	ISOC1	isochorismatase domain containing 1	51015	9.30538e-20	2.67926e-18	1.54568	n
537	ITM2B	integral membrane protein 2B	9445	9.62521e-20	2.76622e-18	0.715902	n
538	GHITM	growth hormone inducible transmembrane protein	27069	9.80971e-20	2.81405e-18	1.00148	n
539	QSOX1	quiescin sulfhydryl oxidase 1	5768	1.07137e-19	3.06771e-18	-2.84754	n
540	DNAJA1	DnaJ heat shock protein family (Hsp40) member A1	3301	1.09725e-19	3.13603e-18	1.23332	n
541	SPRR2G	small proline rich protein 2G	6706	1.10719e-19	3.15285e-18	-5.41722	n
542	DEK	DEK proto-oncogene	7913	1.10545e-19	3.15285e-18	-1.57613	n
543	ITPRIPL2	ITPRIP like 2	162073	1.23765e-19	3.51792e-18	-2.21959	n
544	F2R	coagulation factor II thrombin receptor	2149	1.28024e-19	3.63232e-18	-2.74068	n
545	ITGA6	integrin subunit alpha 6	3655	1.31993e-19	3.73812e-18	-1.88226	n
546	SBSN	suprabasin	374897	1.34246e-19	3.79502e-18	-1.69431	n
547	NDUFB4	NADH:ubiquinone oxidoreductase subunit B4	4710	1.37023e-19	3.86648e-18	0.895096	n
548	CSRP2	cysteine and glycine rich protein 2	1466	1.3874e-19	3.90784e-18	2.24322	n
549	ATP5MF	ATP synthase membrane subunit f	9551	1.39226e-19	3.91443e-18	1.02013	n
550	LMO4	LIM domain only 4	8543	1.49201e-19	4.18731e-18	-1.34044	n
551	FSTL1	follistatin like 1	11167	1.73852e-19	4.87036e-18	-2.45675	n
552	SGK2	serum/glucocorticoid regulated kinase 2	10110	1.82329e-19	5.09866e-18	2.94759	n
553	TMEM123	transmembrane protein 123	114908	1.85536e-19	5.17902e-18	-1.20364	n
554	CPEB4	cytoplasmic polyadenylation element binding protein 4	80315	2.00565e-19	5.5885e-18	1.64752	n
555	MUCL1	mucin like 1	118430	2.14719e-19	5.9722e-18	-2.75744	n
556	NR3C1	nuclear receptor subfamily 3 group C member 1	2908	2.18925e-19	6.07829e-18	-2.15733	n
557	HSPA9	heat shock protein family A (Hsp70) member 9	3313	2.21157e-19	6.12933e-18	1.1356	n
558	KNSTRN	kinetochore localized astrin (SPAG5) binding protein	90417	2.35977e-19	6.52842e-18	2.8826	n
559	TOMM40	translocase of outer mitochondrial membrane 40	10452	2.53218e-19	6.99296e-18	1.77246	n
560	CHI3L2	chitinase 3 like 2	1117	2.61935e-19	7.22087e-18	2.40966	n
561	RTN3	reticulon 3	10313	2.63631e-19	7.25475e-18	1.04918	n
562	ECHS1	enoyl-CoA hydratase, short chain 1	1892	2.66221e-19	7.30019e-18	1.3286	n
563	PCK2	phosphoenolpyruvate carboxykinase 2, mitochondrial	5106	2.65827e-19	7.30019e-18	2.38195	n
564	MT.CYB			2.68053e-19	7.33748e-18	0.60546	n
565	LGALSL	galectin like	29094	3.29569e-19	9.00552e-18	-1.74806	n
566	WASF2	WASP family member 2	10163	3.30772e-19	9.02253e-18	-1.41396	n
567	PLSCR4	phospholipid scramblase 4	57088	3.42762e-19	9.33321e-18	-3.82639	n
568	CNFN	cornifelin	84518	3.55365e-19	9.65947e-18	-2.33374	n
569	CXCL12	C-X-C motif chemokine ligand 12	6387	3.61899e-19	9.81991e-18	-2.38992	n
570	PPARG	peroxisome proliferator activated receptor gamma	5468	4.11777e-19	1.11538e-17	2.91759	n
571	NUCKS1	nuclear casein kinase and cyclin dependent kinase substrate 1	64710	4.47608e-19	1.21033e-17	-1.22379	n
572	SON	SON DNA and RNA binding protein	6651	4.82128e-19	1.30141e-17	-1.26279	n
573	PCTP	phosphatidylcholine transfer protein	58488	5.00864e-19	1.34964e-17	2.52026	n
574	CPD	carboxypeptidase D	1362	5.14849e-19	1.38493e-17	1.65129	n
575	RAC1	Rac family small GTPase 1	5879	5.45136e-19	1.46386e-17	-1.02833	n
576	TGFBI	transforming growth factor beta induced	7045	5.48496e-19	1.47035e-17	-2.26192	n
577	ITPRID2	ITPR interacting domain containing 2	6744	5.95882e-19	1.59463e-17	-1.51362	n
578	PRELP	proline and arginine rich end leucine rich repeat protein	5549	6.31312e-19	1.68654e-17	-2.89956	n
579	COL6A3	collagen type VI alpha 3 chain	1293	6.47863e-19	1.72778e-17	-4.22211	n
580	PMEL	premelanosome protein	6490	6.82591e-19	1.81577e-17	-3.1489	n
581	LGALS1	galectin 1	3956	6.83192e-19	1.81577e-17	-1.1851	n
582	TMPRSS11E	transmembrane serine protease 11E	28983	6.9844e-19	1.85313e-17	2.70551	n
583	MRC2	mannose receptor C type 2	9902	7.22014e-19	1.91241e-17	-2.45858	n
584	NR2F2	nuclear receptor subfamily 2 group F member 2	7026	7.44452e-19	1.96849e-17	-3.59432	n
585	HBEGF	heparin binding EGF like growth factor	1839	7.52617e-19	1.98671e-17	2.90819	n
586	HLA.DRB1			7.75745e-19	2.04429e-17	-1.93853	n
587	FBP1	fructose-bisphosphatase 1	2203	8.04718e-19	2.11705e-17	2.38345	n
588	FOXP1	forkhead box P1	27086	8.23871e-19	2.16378e-17	-1.96304	n
589	ATP5PF	ATP synthase peripheral stalk subunit F6	522	8.51971e-19	2.2338e-17	0.91781	n
590	HSPA2	heat shock protein family A (Hsp70) member 2	3306	8.87393e-19	2.32276e-17	-3.56325	n
591	ATP5F1C	ATP synthase F1 subunit gamma	509	8.98378e-19	2.34756e-17	1.01151	n
592	VKORC1L1	vitamin K epoxide reductase complex subunit 1 like 1	154807	1.01882e-18	2.65783e-17	1.52329	n
593	ANGPTL7	angiopoietin like 7	10218	1.04251e-18	2.71507e-17	-4.56491	n
594	HACD2	3-hydroxyacyl-CoA dehydratase 2	201562	1.07291e-18	2.78957e-17	1.37148	n
595	OPTN	optineurin	10133	1.07787e-18	2.79778e-17	-1.85353	n
596	SYNE2	spectrin repeat containing nuclear envelope protein 2	23224	1.18433e-18	3.06898e-17	-1.7527	n
597	SLC35A2	solute carrier family 35 member A2	7355	1.21436e-18	3.14156e-17	2.16729	n
598	GSDMA	gasdermin A	284110	1.23472e-18	3.18894e-17	1.68265	n
599	CD81	CD81 molecule	975	1.24578e-18	3.21216e-17	-1.1604	n
600	CD9	CD9 molecule	928	1.25929e-18	3.24163e-17	-1.03408	n
601	DDT	D-dopachrome tautomerase	1652	1.3408e-18	3.44575e-17	1.38366	n
602	RBMS1	RNA binding motif single stranded interacting protein 1	5937	1.35931e-18	3.48755e-17	-1.86647	n
603	PALLD	palladin, cytoskeletal associated protein	23022	1.39582e-18	3.57532e-17	-1.54665	n
604	EIF5B	eukaryotic translation initiation factor 5B	9669	1.65316e-18	4.22753e-17	-1.50163	n
605	ADH1B	alcohol dehydrogenase 1B (class I), beta polypeptide	125	1.7426e-18	4.44893e-17	-3.15048	n
606	SPRY1	sprouty RTK signaling antagonist 1	10252	1.74851e-18	4.45671e-17	-2.73651	n
607	RAB31	RAB31, member RAS oncogene family	11031	1.7696e-18	4.50306e-17	-4.20762	n
608	SDCBP	syndecan binding protein	6386	1.79773e-18	4.56718e-17	-2.01369	n
609	IL20RB	interleukin 20 receptor subunit beta	53833	1.99752e-18	5.06648e-17	-2.25646	n
610	SPTSSB	serine palmitoyltransferase small subunit B	165679	2.13875e-18	5.40704e-17	-3.39723	n
611	KRT75	keratin 75	9119	2.13857e-18	5.40704e-17	-3.33317	n
612	CALR	calreticulin	811	2.34122e-18	5.9093e-17	0.979116	n
613	IFI27	interferon alpha inducible protein 27	3429	2.44241e-18	6.15471e-17	-2.24314	n
614	SFN	stratifin	2810	2.56366e-18	6.44979e-17	-1.14089	n
615	CLU	clusterin	1191	2.70902e-18	6.80449e-17	-2.18537	n
616	RBM47	RNA binding motif protein 47	54502	2.83991e-18	7.12176e-17	1.3571	n
617	PLPP3	phospholipid phosphatase 3	8613	2.85644e-18	7.15167e-17	-2.3095	n
618	FADS2	fatty acid desaturase 2	9415	3.16755e-18	7.91787e-17	3.15174	n
619	TUBA1A	tubulin alpha 1a	7846	3.25084e-18	8.113e-17	-1.54288	n
620	IGHE	immunoglobulin heavy constant epsilon	3497	3.79997e-18	9.46827e-17	4.10932	n
621	PHACTR4	phosphatase and actin regulator 4	65979	3.86513e-18	9.6152e-17	-2.31672	n
622	GNAQ	G protein subunit alpha q	2776	4.01778e-18	9.97897e-17	-3.0205	n
623	ARG1	arginase 1	383	4.10783e-18	1.01864e-16	-5.0773	n
624	DEGS2	delta 4-desaturase, sphingolipid 2	123099	4.389e-18	1.08663e-16	1.54897	n
625	FABP4	fatty acid binding protein 4	2167	4.55088e-18	1.12491e-16	-6.75793	n
626	HSPA8	heat shock protein family A (Hsp70) member 8	3312	4.78426e-18	1.18072e-16	0.855358	n
627	ACTG2	actin gamma 2, smooth muscle	72	4.99135e-18	1.22988e-16	-3.73772	n
628	S100A13	S100 calcium binding protein A13	6284	5.52739e-18	1.35981e-16	-2.10412	n
629	KRT5	keratin 5	3852	5.68017e-18	1.39519e-16	-1.30395	n
630	RPS4X	ribosomal protein S4 X-linked	6191	6.16366e-18	1.51155e-16	-0.690064	n
631	SERPINA12	serpin family A member 12	145264	6.27705e-18	1.53694e-16	-3.8492	n
632	A2M	alpha-2-macroglobulin	2	6.40791e-18	1.56651e-16	-2.17063	n
633	ACER1	alkaline ceramidase 1	125981	6.70258e-18	1.63598e-16	2.40052	n
634	STX12	syntaxin 12	23673	7.16602e-18	1.74635e-16	1.5889	n
635	TXNIP	thioredoxin interacting protein	10628	7.1967e-18	1.75108e-16	-1.04745	n
636	BET1	Bet1 golgi vesicular membrane trafficking protein	10282	7.21969e-18	1.75393e-16	1.9817	n
637	SLC25A35	solute carrier family 25 member 35	399512	7.46385e-18	1.8076e-16	3.33158	n
638	ATP5F1E	ATP synthase F1 subunit epsilon	514	7.46284e-18	1.8076e-16	0.677138	n
639	ROCK1	Rho associated coiled-coil containing protein kinase 1	6093	7.6722e-18	1.85517e-16	-2.10804	n
640	FKBP5	FKBP prolyl isomerase 5	2289	8.19719e-18	1.97904e-16	1.23862	n
641	MAP2K1	mitogen-activated protein kinase kinase 1	5604	1.01146e-17	2.43817e-16	1.61258	n
642	FKBP9	FKBP prolyl isomerase 9	11328	1.05881e-17	2.54836e-16	-1.87226	n
643	OTUB2	OTU deubiquitinase, ubiquitin aldehyde binding 2	78990	1.11077e-17	2.66927e-16	2.47867	n
644	SMPDL3A	sphingomyelin phosphodiesterase acid like 3A	10924	1.1402e-17	2.73577e-16	1.31324	n
645	H3.3A			1.16495e-17	2.79086e-16	-0.735055	n
646	ELOVL7	ELOVL fatty acid elongase 7	79993	1.30732e-17	3.12711e-16	-3.84964	n
647	RNF152	ring finger protein 152	220441	1.31094e-17	3.13095e-16	-2.59257	n
648	RIDA	reactive intermediate imine deaminase A homolog	10247	1.31499e-17	3.1358e-16	2.02588	n
649	CDV3	CDV3 homolog	55573	1.32372e-17	3.15179e-16	1.14571	n
650	WWTR1	WW domain containing transcription regulator 1	25937	1.36547e-17	3.24623e-16	-2.55669	n
651	SLC16A10	solute carrier family 16 member 10	117247	1.37002e-17	3.25206e-16	-4.84471	n
652	TNS1	tensin 1	7145	1.51753e-17	3.59673e-16	-2.54809	n
653	CRCT1	cysteine rich C-terminal 1	54544	1.62082e-17	3.83569e-16	-4.31871	n
654	ETV6	ETS variant transcription factor 6	2120	1.66702e-17	3.93904e-16	-3.31105	n
655	PABPC4	poly(A) binding protein cytoplasmic 4	8761	2.06223e-17	4.86548e-16	-1.577	n
656	LCE2B	late cornified envelope 2B	26239	2.10112e-17	4.94973e-16	-6.7893	n
657	SLIT3	slit guidance ligand 3	6586	2.34621e-17	5.51875e-16	-2.84109	n
658	SDHD	succinate dehydrogenase complex subunit D	6392	2.46464e-17	5.78856e-16	1.14495	n
659	HLCS	holocarboxylase synthetase	3141	2.51446e-17	5.89665e-16	2.31546	n
660	COL6A2	collagen type VI alpha 2 chain	1292	2.61087e-17	6.11353e-16	-1.66532	n
661	COL1A2	collagen type I alpha 2 chain	1278	2.81159e-17	6.57361e-16	-2.20251	n
662	PLAC9	placenta associated 9	219348	2.83632e-17	6.62148e-16	-2.78788	n
663	CITED2	Cbp/p300 interacting transactivator with Glu/Asp rich carboxy-terminal domain 2	10370	3.04669e-17	7.10193e-16	1.26657	n
664	PADI1	peptidyl arginine deiminase 1	29943	3.17438e-17	7.38851e-16	-3.99499	n
665	CREBRF	CREB3 regulatory factor	153222	3.39851e-17	7.89837e-16	-2.87324	n
666	EFEMP1	EGF containing fibulin extracellular matrix protein 1	2202	3.64333e-17	8.44209e-16	-2.03475	n
667	UNG	uracil DNA glycosylase	7374	3.63956e-17	8.44209e-16	1.82172	n
668	DSG1	desmoglein 1	1828	3.66165e-17	8.47193e-16	-1.1861	n
669	LDLR	low density lipoprotein receptor	3949	3.73067e-17	8.6188e-16	1.87272	n
670	C12orf75	chromosome 12 open reading frame 75	387882	3.90681e-17	9.01233e-16	-2.41591	n
671	EMP3	epithelial membrane protein 3	2014	4.28305e-17	9.86562e-16	-2.45621	n
672	CYCS	cytochrome c, somatic	54205	4.30198e-17	9.89455e-16	1.05579	n
673	CCND1	cyclin D1	595	4.73224e-17	1.08681e-15	-1.45183	n
674	SLC31A2	solute carrier family 31 member 2	1318	4.80101e-17	1.10098e-15	1.48498	n
675	LHX2	LIM homeobox 2	9355	5.15938e-17	1.18141e-15	-3.63874	n
676	COX4I1	cytochrome c oxidase subunit 4I1	1327	5.32091e-17	1.21661e-15	0.700236	n
677	PAFAH2	platelet activating factor acetylhydrolase 2	5051	5.33411e-17	1.21784e-15	2.0943	n
678	MLANA	melan-A	2315	5.75986e-17	1.31311e-15	-3.60696	n
679	ANP32A	acidic nuclear phosphoprotein 32 family member A	8125	6.31347e-17	1.43722e-15	-2.65714	n
680	AKAP13	A-kinase anchoring protein 13	11214	6.33503e-17	1.44002e-15	-2.20611	n
681	ISOC2	isochorismatase domain containing 2	79763	6.5384e-17	1.48407e-15	1.79946	n
682	BOD1L1	biorientation of chromosomes in cell division 1 like 1	259282	6.80855e-17	1.54314e-15	-2.06075	n
683	ALCAM	activated leukocyte cell adhesion molecule	214	6.83179e-17	1.54615e-15	1.46579	n
684	DEGS1	delta 4-desaturase, sphingolipid 1	8560	6.91427e-17	1.56028e-15	-1.04923	n
685	ILVBL	ilvB acetolactate synthase like	10994	6.90861e-17	1.56028e-15	1.52646	n
686	DENND2C	DENN domain containing 2C	163259	7.11692e-17	1.60368e-15	-2.83626	n
687	FGFR2	fibroblast growth factor receptor 2	2263	7.15039e-17	1.60889e-15	-2.10071	n
688	CYP7B1	cytochrome P450 family 7 subfamily B member 1	9420	7.24046e-17	1.6268e-15	-5.7143	n
689	SARAF	store-operated calcium entry associated regulatory factor	51669	7.42474e-17	1.6634e-15	0.92778	n
690	PARVB	parvin beta	29780	7.41829e-17	1.6634e-15	2.41895	n
691	SEPTIN7	septin 7	989	7.51955e-17	1.68221e-15	-1.36735	n
692	ACAD9	acyl-CoA dehydrogenase family member 9	28976	7.88745e-17	1.76198e-15	1.5152	n
693	CYP51A1	cytochrome P450 family 51 subfamily A member 1	1595	8.62494e-17	1.92397e-15	2.19149	n
694	SLPI	secretory leukocyte peptidase inhibitor	6590	8.70142e-17	1.93825e-15	-1.87274	n
695	CCL27	C-C motif chemokine ligand 27	10850	9.60697e-17	2.1369e-15	-1.99136	n
696	CDA	cytidine deaminase	978	9.69527e-17	2.15346e-15	2.56955	n
697	CLSTN1	calsyntenin 1	22883	1.00143e-16	2.22115e-15	-1.45356	n
698	GAS1	growth arrest specific 1	2619	1.01268e-16	2.24289e-15	-2.22078	n
699	NFIA	nuclear factor I A	4774	1.02757e-16	2.27264e-15	-1.43706	n
700	AKR1C3	aldo-keto reductase family 1 member C3	8644	1.18524e-16	2.61763e-15	1.98711	n
701	SEC22B	SEC22 homolog B, vesicle trafficking protein	9554	1.22681e-16	2.70559e-15	1.49226	n
702	PPM1B	protein phosphatase, Mg2+/Mn2+ dependent 1B	5495	1.26455e-16	2.78487e-15	1.42951	n
703	DCT	dopachrome tautomerase	1638	1.29257e-16	2.84256e-15	-2.34203	n
704	LYPD6B	LY6/PLAUR domain containing 6B	130576	1.39866e-16	3.07151e-15	-3.91385	n
705	TSPAN6	tetraspanin 6	7105	1.44197e-16	3.16217e-15	1.69293	n
706	CKB	creatine kinase B	1152	1.4726e-16	3.22479e-15	-1.95802	n
707	IFITM2	interferon induced transmembrane protein 2	10581	1.53115e-16	3.34828e-15	-3.30964	n
708	KLF10	Kruppel like factor 10	7071	1.76684e-16	3.85827e-15	-1.80553	n
709	IDH3B	isocitrate dehydrogenase (NAD(+)) 3 non-catalytic subunit beta	3420	1.85049e-16	4.03527e-15	1.38729	n
710	AQP1	aquaporin 1 (Colton blood group)	358	1.86497e-16	4.06114e-15	-1.92258	n
711	EPAS1	endothelial PAS domain protein 1	2034	1.99584e-16	4.33398e-15	-2.20207	n
712	LIMS1	LIM zinc finger domain containing 1	3987	1.99319e-16	4.33398e-15	-2.09235	n
713	HSPA5	heat shock protein family A (Hsp70) member 5	3309	2.0089e-16	4.35627e-15	0.988547	n
714	ATP5PB	ATP synthase peripheral stalk-membrane subunit b	515	2.05696e-16	4.45425e-15	0.952849	n
715	EIF1AY	eukaryotic translation initiation factor 1A Y-linked	9086	2.09511e-16	4.53058e-15	2.02221	n
716	ZDHHC2	zinc finger DHHC-type palmitoyltransferase 2	51201	2.42496e-16	5.23656e-15	2.33042	n
717	NDUFA2	NADH:ubiquinone oxidoreductase subunit A2	4695	2.46046e-16	5.30585e-15	1.05388	n
718	NKTR	natural killer cell triggering receptor	4820	2.47122e-16	5.32167e-15	-1.8478	n
719	PPP1R12A	protein phosphatase 1 regulatory subunit 12A	4659	2.54429e-16	5.47146e-15	-1.96252	n
720	NAB1	NGFI-A binding protein 1	4664	2.65102e-16	5.6931e-15	-2.0403	n
721	DAAM1	dishevelled associated activator of morphogenesis 1	23002	2.73172e-16	5.85832e-15	-1.37293	n
722	SDHC	succinate dehydrogenase complex subunit C	6391	2.77545e-16	5.94389e-15	1.10924	n
723	CDKN1C	cyclin dependent kinase inhibitor 1C	1028	2.83329e-16	6.05943e-15	1.74018	n
724	PLA2G7	phospholipase A2 group VII	7941	2.84184e-16	6.06935e-15	3.12887	n
725	UACA	uveal autoantigen with coiled-coil domains and ankyrin repeats	55075	2.88551e-16	6.15417e-15	-2.10613	n
726	SRXN1	sulfiredoxin 1	140809	3.36803e-16	7.17344e-15	3.23391	n
727	CNBP	CCHC-type zinc finger nucleic acid binding protein	7555	3.40307e-16	7.23009e-15	-0.993703	n
728	HIBADH	3-hydroxyisobutyrate dehydrogenase	11112	3.40393e-16	7.23009e-15	1.75232	n
729	RABGAP1L	RAB GTPase activating protein 1 like	9910	3.58869e-16	7.61213e-15	-3.09632	n
730	EPHB3	EPH receptor B3	2049	3.81864e-16	8.08886e-15	-2.48522	n
731	RNASE1	ribonuclease A family member 1, pancreatic	6035	3.94477e-16	8.34465e-15	-2.4541	n
732	TTC39B	tetratricopeptide repeat domain 39B	158219	4.05189e-16	8.55961e-15	1.23921	n
733	LCE1C	late cornified envelope 1C	353133	4.07107e-16	8.58847e-15	-4.55486	n
734	HTRA1	HtrA serine peptidase 1	5654	4.11983e-16	8.67956e-15	-1.97294	n
735	CKMT1B	creatine kinase, mitochondrial 1B	1159	4.15088e-16	8.73314e-15	1.48647	n
736	SCARA5	scavenger receptor class A member 5	286133	4.62376e-16	9.7149e-15	-4.52657	n
737	SELENOS	selenoprotein S	55829	4.64464e-16	9.74559e-15	1.30127	n
738	PDHX	pyruvate dehydrogenase complex component X	8050	4.73842e-16	9.92896e-15	1.6916	n
739	FCHSD1	FCH and double SH3 domains 1	89848	5.23712e-16	1.09592e-14	-3.6208	n
740	NDUFA3	NADH:ubiquinone oxidoreductase subunit A3	4696	5.24907e-16	1.09694e-14	1.04073	n
741	COL4A1	collagen type IV alpha 1 chain	1282	5.5745e-16	1.16339e-14	-2.98327	n
742	NBL1	NBL1, DAN family BMP antagonist	4681	5.66698e-16	1.1811e-14	-1.66965	n
743	TCP1	t-complex 1	6950	5.91018e-16	1.23014e-14	1.02317	n
744	SPRR2D	small proline rich protein 2D	6703	6.2586e-16	1.30092e-14	-7.64016	n
745	DOP1B	DOP1 leucine zipper like protein B	9980	6.32784e-16	1.31355e-14	1.83314	n
746	ROCK2	Rho associated coiled-coil containing protein kinase 2	9475	6.36668e-16	1.31986e-14	-2.19829	n
747	IFI16	interferon gamma inducible protein 16	3428	7.00344e-16	1.44993e-14	-1.99581	n
748	ACACA	acetyl-CoA carboxylase alpha	31	7.10759e-16	1.46953e-14	1.79489	n
749	TSTD1	thiosulfate sulfurtransferase like domain containing 1	100131187	7.20258e-16	1.48719e-14	1.13678	n
750	PTGS1	prostaglandin-endoperoxide synthase 1	5742	7.9197e-16	1.6331e-14	-2.67994	n
751	GNG11	G protein subunit gamma 11	2791	8.38202e-16	1.72614e-14	-2.53286	n
752	NDUFB11	NADH:ubiquinone oxidoreductase subunit B11	54539	9.21509e-16	1.89519e-14	1.01941	n
753	KIF5B	kinesin family member 5B	3799	9.35315e-16	1.92104e-14	-1.22817	n
754	GATA3	GATA binding protein 3	2625	9.36779e-16	1.92151e-14	-1.36218	n
755	ENAH	ENAH actin regulator	55740	9.68613e-16	1.98419e-14	-1.71784	n
756	KTN1	kinectin 1	3895	9.94168e-16	2.03386e-14	-1.10531	n
757	HINT3	histidine triad nucleotide binding protein 3	135114	1.00026e-15	2.04363e-14	1.46258	n
758	NDRG1	N-myc downstream regulated 1	10397	1.01214e-15	2.0652e-14	-1.29423	n
759	IL20RA	interleukin 20 receptor subunit alpha	53832	1.01601e-15	2.07036e-14	1.4178	n
760	CYP4F2	cytochrome P450 family 4 subfamily F member 2	8529	1.14794e-15	2.33615e-14	4.77623	n
761	PTMS	parathymosin	5763	1.21818e-15	2.47586e-14	-1.25222	n
762	LETM1	leucine zipper and EF-hand containing transmembrane protein 1	3954	1.31295e-15	2.66499e-14	1.50689	n
763	CLIC3	chloride intracellular channel 3	9022	1.33151e-15	2.69912e-14	-2.27352	n
764	MT1X	metallothionein 1X	4501	1.33607e-15	2.70485e-14	-1.47208	n
765	NIPBL	NIPBL cohesin loading factor	25836	1.33964e-15	2.70854e-14	-2.05221	n
766	INHBB	inhibin subunit beta B	3625	1.42581e-15	2.87902e-14	-4.04456	n
767	MFAP5	microfibril associated protein 5	8076	1.58367e-15	3.19362e-14	-4.94781	n
768	DECR1	2,4-dienoyl-CoA reductase 1	1666	1.59323e-15	3.20875e-14	1.25275	n
769	CELF2	CUGBP Elav-like family member 2	10659	1.59576e-15	3.20969e-14	-2.92964	n
770	CRTAP	cartilage associated protein	10491	1.61634e-15	3.24688e-14	-1.72281	n
771	PHIP	pleckstrin homology domain interacting protein	55023	1.64507e-15	3.30033e-14	-1.95515	n
772	FRZB	frizzled related protein	2487	1.65189e-15	3.30974e-14	-2.99856	n
773	DYNC1I2	dynein cytoplasmic 1 intermediate chain 2	1781	1.6678e-15	3.33732e-14	-1.51115	n
774	SCEL	sciellin	8796	1.67258e-15	3.34258e-14	-1.6365	n
775	KRT80	keratin 80	144501	1.77699e-15	3.54668e-14	-1.56081	n
776	TMEM154	transmembrane protein 154	201799	1.83797e-15	3.66369e-14	-1.69461	n
777	LCE1A	late cornified envelope 1A	353131	1.85877e-15	3.70041e-14	-4.19917	n
778	NELL2	neural EGFL like 2	4753	1.99326e-15	3.96307e-14	-3.06278	n
779	SDCBP2	syndecan binding protein 2	27111	2.01316e-15	3.99752e-14	1.55657	n
780	PTPA	protein phosphatase 2 phosphatase activator	5524	2.04328e-15	4.05217e-14	1.3441	n
781	LFNG	LFNG O-fucosylpeptide 3-beta-N-acetylglucosaminyltransferase	3955	2.51998e-15	4.99116e-14	-2.64604	n
782	HSD11B2	hydroxysteroid 11-beta dehydrogenase 2	3291	2.52692e-15	4.99854e-14	-3.29837	n
783	NDUFS2	NADH:ubiquinone oxidoreductase core subunit S2	4720	2.55582e-15	5.04929e-14	1.21964	n
784	PPP3CA	protein phosphatase 3 catalytic subunit alpha	5530	2.57914e-15	5.08889e-14	-1.446	n
785	KRT77	keratin 77	374454	2.69138e-15	5.30361e-14	-2.47048	n
786	VEZF1	vascular endothelial zinc finger 1	7716	2.89765e-15	5.70286e-14	-3.24187	n
787	RPS4Y1	ribosomal protein S4 Y-linked 1	6192	3.35094e-15	6.58665e-14	1.3037	n
788	GPX4	glutathione peroxidase 4	2879	3.41137e-15	6.69697e-14	0.787413	n
789	BLVRB	biliverdin reductase B	645	3.59119e-15	7.04109e-14	1.131	n
790	WSB1	WD repeat and SOCS box containing 1	26118	3.61362e-15	7.07614e-14	-1.34289	n
791	RHOBTB3	Rho related BTB domain containing 3	22836	3.81319e-15	7.45754e-14	-3.87916	n
792	WAC	WW domain containing adaptor with coiled-coil	51322	4.09189e-15	7.99254e-14	-1.55407	n
793	MRPS16	mitochondrial ribosomal protein S16	51021	4.26574e-15	8.32167e-14	1.25355	n
794	AOPEP	aminopeptidase O (putative)	84909	4.32071e-15	8.41834e-14	-1.67461	n
795	ANXA6	annexin A6	309	5.03343e-15	9.79471e-14	-3.83818	n
796	HAO2	hydroxyacid oxidase 2	51179	5.0974e-15	9.9068e-14	2.3906	n
797	NFKB1	nuclear factor kappa B subunit 1	4790	5.12665e-15	9.9512e-14	-2.24917	n
798	MRPS26	mitochondrial ribosomal protein S26	64949	5.28201e-15	1.024e-13	1.32893	n
799	SAMHD1	SAM and HD domain containing deoxynucleoside triphosphate triphosphohydrolase 1	25939	5.29133e-15	1.02453e-13	-2.64695	n
800	MRPL41	mitochondrial ribosomal protein L41	64975	5.59498e-15	1.08197e-13	1.13266	n
801	SYNPO2	synaptopodin 2	171024	5.8886e-15	1.13734e-13	-3.24573	n
802	PYCARD	PYD and CARD domain containing	29108	5.98248e-15	1.15404e-13	-1.85413	n
803	RALBP1	ralA binding protein 1	10928	6.2921e-15	1.21226e-13	-1.3934	n
804	PKM	pyruvate kinase M1/2	5315	6.35099e-15	1.22209e-13	-1.13627	n
805	ERAP2	endoplasmic reticulum aminopeptidase 2	64167	6.49925e-15	1.24908e-13	-4.70643	n
806	IGFL2	IGF like family member 2	147920	6.55292e-15	1.25784e-13	2.71241	n
807	DHRS3	dehydrogenase/reductase 3	9249	6.59989e-15	1.26529e-13	1.35292	n
808	NAV1	neuron navigator 1	89796	6.74714e-15	1.29193e-13	-26.1656	n
809	ERG28	ergosterol biosynthesis 28 homolog	11161	6.98889e-15	1.33657e-13	1.32966	n
810	ITGA2	integrin subunit alpha 2	3673	7.15568e-15	1.36679e-13	-2.24326	n
811	NCOR2	nuclear receptor corepressor 2	9612	7.21689e-15	1.37679e-13	-2.0426	n
812	NOP16	NOP16 nucleolar protein	51491	7.2704e-15	1.3853e-13	1.63987	n
813	DHDDS	dehydrodolichyl diphosphate synthase subunit	79947	7.62456e-15	1.451e-13	1.86739	n
814	CDH11	cadherin 11	1009	7.74317e-15	1.47177e-13	-3.80426	n
815	KLF3	Kruppel like factor 3	51274	7.93766e-15	1.5069e-13	-1.56017	n
816	DUSP16	dual specificity phosphatase 16	80824	7.95357e-15	1.50807e-13	1.67767	n
817	KLF4	Kruppel like factor 4	9314	8.12461e-15	1.53863e-13	-1.21711	n
818	SELENOW	selenoprotein W	6415	8.21046e-15	1.55299e-13	-0.94572	n
819	MIGA2	mitoguardin 2	84895	8.23706e-15	1.55613e-13	1.79487	n
820	REV3L	REV3 like, DNA directed polymerase zeta catalytic subunit	5980	8.38924e-15	1.58296e-13	-3.50367	n
821	SLIRP	SRA stem-loop interacting RNA binding protein	81892	8.43158e-15	1.58902e-13	0.91838	n
822	SREBF1	sterol regulatory element binding transcription factor 1	6720	8.71783e-15	1.64098e-13	1.11022	n
823	NDUFB2	NADH:ubiquinone oxidoreductase subunit B2	4708	8.81576e-15	1.65741e-13	0.886511	n
824	PDLIM5	PDZ and LIM domain 5	10611	9.11966e-15	1.71247e-13	-1.29236	n
825	COL11A1	collagen type XI alpha 1 chain	1301	9.36045e-15	1.75556e-13	-6.71676	n
826	NFIX	nuclear factor I X	4784	9.52781e-15	1.7848e-13	-1.44498	n
827	ZEB2	zinc finger E-box binding homeobox 2	9839	9.68632e-15	1.81231e-13	-2.71315	n
828	MED13L	mediator complex subunit 13L	23389	9.88463e-15	1.84719e-13	-1.72096	n
829	PRRC2C	proline rich coiled-coil 2C	23215	1.01147e-14	1.88792e-13	-1.47905	n
830	MAN1A1	mannosidase alpha class 1A member 1	4121	1.08265e-14	2.01835e-13	-3.61576	n
831	APCDD1	APC down-regulated 1	147495	1.12066e-14	2.0867e-13	-1.21061	n
832	ARHGAP29	Rho GTPase activating protein 29	9411	1.13294e-14	2.10705e-13	-3.21621	n
833	ALDH1L1	aldehyde dehydrogenase 1 family member L1	10840	1.1459e-14	2.1286e-13	3.21463	n
834	MTRNR2L12	MT-RNR2 like 12	100463498	1.17288e-14	2.175e-13	0.995046	n
835	LARP7	La ribonucleoprotein 7, transcriptional regulator	51574	1.17367e-14	2.175e-13	-1.78534	n
836	GSTM3	glutathione S-transferase mu 3	2947	1.18928e-14	2.2013e-13	-2.02823	n
837	SFXN3	sideroflexin 3	81855	1.2093e-14	2.2357e-13	1.48574	n
838	PRSS23	serine protease 23	11098	1.22074e-14	2.25416e-13	-2.28824	n
839	CRYAB	crystallin alpha B	1410	1.31776e-14	2.43044e-13	-1.37745	n
840	UBR4	ubiquitin protein ligase E3 component n-recognin 4	23352	1.36476e-14	2.51413e-13	-1.55216	n
841	TGFBR2	transforming growth factor beta receptor 2	7048	1.38806e-14	2.55403e-13	-1.84682	n
842	QPCT	glutaminyl-peptide cyclotransferase	25797	1.49173e-14	2.74153e-13	-2.4679	n
843	PHB2	prohibitin 2	11331	1.50794e-14	2.76807e-13	0.852683	n
844	UBE2QL1	ubiquitin conjugating enzyme E2 Q family like 1	134111	1.51379e-14	2.77552e-13	2.76521	n
845	PDGFRB	platelet derived growth factor receptor beta	5159	1.53088e-14	2.80355e-13	-3.57888	n
846	MYDGF	myeloid derived growth factor	56005	1.53924e-14	2.81555e-13	1.38648	n
847	CRLF1	cytokine receptor like factor 1	9244	1.65718e-14	3.02772e-13	-4.68233	n
848	PTPRZ1	protein tyrosine phosphatase receptor type Z1	5803	1.84136e-14	3.36027e-13	-2.51583	n
849	DIO2	iodothyronine deiodinase 2	1734	1.89284e-14	3.45015e-13	-2.99642	n
850	P4HB	prolyl 4-hydroxylase subunit beta	5034	2.26636e-14	4.12615e-13	0.723277	n
851	ACOX2	acyl-CoA oxidase 2	8309	2.39171e-14	4.34927e-13	2.76353	n
852	DHRS7B	dehydrogenase/reductase 7B	25979	2.42854e-14	4.4111e-13	1.8395	n
853	DLX3	distal-less homeobox 3	1747	2.49317e-14	4.5232e-13	-4.53186	n
854	RAB3GAP2	RAB3 GTPase activating non-catalytic protein subunit 2	25782	2.52422e-14	4.57419e-13	-2.45666	n
855	CTDSP1	CTD small phosphatase 1	58190	2.55817e-14	4.63032e-13	-2.10245	n
856	CUX2	cut like homeobox 2	23316	2.67508e-14	4.8363e-13	4.17593	n
857	SEPTIN8	septin 8	23176	2.79056e-14	5.03922e-13	-2.03434	n
858	NCCRP1	NCCRP1, F-box associated domain containing	342897	2.94854e-14	5.31832e-13	-2.01605	n
859	PRSS3	serine protease 3	5646	3.1596e-14	5.6924e-13	-4.11916	n
860	CARD18	caspase recruitment domain family member 18	59082	3.28713e-14	5.91531e-13	1.81997	n
861	ID3	inhibitor of DNA binding 3, HLH protein	3399	3.38737e-14	6.08864e-13	-2.50771	n
862	HLA.DPA1			3.4629e-14	6.21722e-13	-1.55781	n
863	CDHR1	cadherin related family member 1	92211	3.65794e-14	6.55982e-13	-1.68177	n
864	PIGC	phosphatidylinositol glycan anchor biosynthesis class C	5279	3.77726e-14	6.76599e-13	1.56004	n
865	RNF145	ring finger protein 145	153830	3.80582e-14	6.8093e-13	-1.80308	n
866	PPARA	peroxisome proliferator activated receptor alpha	5465	3.986e-14	7.12349e-13	1.5174	n
867	COMT	catechol-O-methyltransferase	1312	4.02276e-14	7.18092e-13	0.92699	n
868	ITSN2	intersectin 2	50618	4.11309e-14	7.32551e-13	-2.09238	n
869	DYNC1H1	dynein cytoplasmic 1 heavy chain 1	1778	4.11318e-14	7.32551e-13	-1.28475	n
870	FBLN2	fibulin 2	2199	4.20399e-14	7.47868e-13	-2.4543	n
871	SESN3	sestrin 3	143686	4.21699e-14	7.49323e-13	-1.85555	n
872	GOT1	glutamic-oxaloacetic transaminase 1	2805	4.36135e-14	7.7409e-13	1.62049	n
873	AEBP1	AE binding protein 1	165	4.79506e-14	8.50099e-13	-2.04289	n
874	MMP2	matrix metallopeptidase 2	4313	4.80473e-14	8.50842e-13	-2.8153	n
875	MRPL49	mitochondrial ribosomal protein L49	740	5.06361e-14	8.95666e-13	1.54158	n
876	RBPJ	recombination signal binding protein for immunoglobulin kappa J region	3516	5.13435e-14	9.07146e-13	-1.48942	n
877	FNIP2	folliculin interacting protein 2	57600	5.30406e-14	9.36066e-13	-3.28811	n
878	ARHGEF12	Rho guanine nucleotide exchange factor 12	23365	5.33321e-14	9.40144e-13	-1.24671	n
879	IL34	interleukin 34	146433	5.82941e-14	1.02645e-12	2.2083	n
880	PLD3	phospholipase D family member 3	23646	5.88156e-14	1.03446e-12	1.03267	n
881	TAX1BP3	Tax1 binding protein 3	30851	5.88942e-14	1.03467e-12	-1.56557	n
882	C10orf99	chromosome 10 open reading frame 99	387695	6.12274e-14	1.07445e-12	-27.1414	n
883	LMCD1	LIM and cysteine rich domains 1	29995	6.28445e-14	1.10159e-12	-2.92322	n
884	NDUFA7	NADH:ubiquinone oxidoreductase subunit A7	4701	6.39219e-14	1.11921e-12	1.1951	n
885	FOXC1	forkhead box C1	2296	6.47615e-14	1.13263e-12	1.36715	n
886	CTSK	cathepsin K	1513	6.56523e-14	1.14692e-12	-2.3715	n
887	IGFBP3	insulin like growth factor binding protein 3	3486	6.76829e-14	1.17975e-12	-2.57799	n
888	MTRNR2L1	MT-RNR2 like 1	100462977	6.76379e-14	1.17975e-12	-2.47164	n
889	MTSS1	MTSS I-BAR domain containing 1	9788	7.56302e-14	1.3168e-12	-1.93073	n
890	BPTF	bromodomain PHD finger transcription factor	2186	7.59763e-14	1.32134e-12	-1.52078	n
891	CAP1	cyclase associated actin cytoskeleton regulatory protein 1	10487	8.0079e-14	1.39114e-12	-1.20083	n
892	TNRC6B	trinucleotide repeat containing adaptor 6B	23112	8.16772e-14	1.41732e-12	-1.75433	n
893	PPP1R1B	protein phosphatase 1 regulatory inhibitor subunit 1B	84152	8.29551e-14	1.43789e-12	-5.74407	n
894	GPSM2	G protein signaling modulator 2	29899	8.32052e-14	1.44062e-12	-2.31949	n
895	IL36RN	interleukin 36 receptor antagonist	26525	8.34444e-14	1.44315e-12	-4.10016	n
896	SCNN1A	sodium channel epithelial 1 subunit alpha	6337	8.44673e-14	1.45922e-12	-3.15865	n
897	SEPTIN10	septin 10	151011	8.45846e-14	1.45962e-12	-1.71446	n
898	XIAP	X-linked inhibitor of apoptosis	331	8.47232e-14	1.4604e-12	-1.76611	n
899	SLC38A1	solute carrier family 38 member 1	81539	8.49736e-14	1.46309e-12	-2.29338	n
900	HMGCL	3-hydroxy-3-methylglutaryl-CoA lyase	3155	8.8901e-14	1.52902e-12	1.65106	n
901	PLP1	proteolipid protein 1	5354	9.4469e-14	1.62299e-12	-3.56896	n
902	MTOR	mechanistic target of rapamycin kinase	2475	9.53297e-14	1.63597e-12	1.69621	n
903	DSTYK	dual serine/threonine and tyrosine protein kinase	25778	1.00204e-13	1.71772e-12	-2.48501	n
904	SF3B3	splicing factor 3b subunit 3	23450	1.01335e-13	1.7352e-12	1.26532	n
905	COL4A2	collagen type IV alpha 2 chain	1284	1.02761e-13	1.75768e-12	-2.92354	n
906	CD46	CD46 molecule	4179	1.04448e-13	1.78456e-12	1.00841	n
907	PPIG	peptidylprolyl isomerase G	9360	1.16242e-13	1.9839e-12	-1.55046	n
908	NADK	NAD kinase	65220	1.1655e-13	1.98697e-12	1.52597	n
909	PPDPF	pancreatic progenitor cell differentiation and proliferation factor	79144	1.17962e-13	2.00884e-12	0.760432	n
910	ARL6IP1	ADP ribosylation factor like GTPase 6 interacting protein 1	23204	1.19466e-13	2.03223e-12	1.00607	n
911	LCE2C	late cornified envelope 2C	353140	1.20394e-13	2.04577e-12	-4.94869	n
912	NDUFV3	NADH:ubiquinone oxidoreductase subunit V3	4731	1.3596e-13	2.30776e-12	1.25812	n
913	MAP1LC3B	microtubule associated protein 1 light chain 3 beta	81631	1.36188e-13	2.3091e-12	0.993621	n
914	PPP2R2C	protein phosphatase 2 regulatory subunit Bgamma	5522	1.42916e-13	2.42054e-12	-3.4274	n
915	KLK5	kallikrein related peptidase 5	25818	1.50188e-13	2.54093e-12	-1.52362	n
916	SEMA3C	semaphorin 3C	10512	1.53084e-13	2.58712e-12	-1.73104	n
917	CYC1	cytochrome c1	1537	1.55991e-13	2.63338e-12	1.00463	n
918	MFAP4	microfibril associated protein 4	4239	1.59008e-13	2.68141e-12	-3.31171	n
919	THBS2	thrombospondin 2	7058	1.66091e-13	2.79781e-12	-1.68963	n
920	ADM	adrenomedullin	133	1.6905e-13	2.84457e-12	2.17068	n
921	ECI2	enoyl-CoA delta isomerase 2	10455	1.70164e-13	2.86023e-12	1.41066	n
922	CLDN10	claudin 10	9071	1.73713e-13	2.91672e-12	-5.75161	n
923	AKAP9	A-kinase anchoring protein 9	10142	1.76255e-13	2.95621e-12	-1.31736	n
924	IL6ST	interleukin 6 signal transducer	3572	1.77819e-13	2.97924e-12	-1.48157	n
925	MXRA5	matrix remodeling associated 5	25878	1.7875e-13	2.99161e-12	-1.95185	n
926	MORF4L1	mortality factor 4 like 1	10933	1.83313e-13	3.06467e-12	-1.00857	n
927	SRSF11	serine and arginine rich splicing factor 11	9295	1.88344e-13	3.14541e-12	-1.14485	n
928	NREP	neuronal regeneration related protein	9315	1.89081e-13	3.15432e-12	-25.9735	n
929	MPHOSPH8	M-phase phosphoprotein 8	54737	1.90043e-13	3.16698e-12	-1.59001	n
930	ZNF652	zinc finger protein 652	22834	1.93884e-13	3.22753e-12	-2.29818	n
931	SDR16C5	short chain dehydrogenase/reductase family 16C member 5	195814	1.9519e-13	3.2458e-12	-1.81718	n
932	ZG16B	zymogen granule protein 16B	124220	1.9588e-13	3.25379e-12	-3.89035	n
933	JAK1	Janus kinase 1	3716	1.98235e-13	3.28939e-12	-1.50008	n
934	PSMA7	proteasome 20S subunit alpha 7	5688	1.98715e-13	3.29384e-12	0.752412	n
935	PDK3	pyruvate dehydrogenase kinase 3	5165	2.04369e-13	3.38395e-12	-1.99703	n
936	ECHDC2	enoyl-CoA hydratase domain containing 2	55268	2.07381e-13	3.43016e-12	1.27397	n
937	PSMA2	proteasome 20S subunit alpha 2	5683	2.15591e-13	3.56218e-12	0.91889	n
938	CA12	carbonic anhydrase 12	771	2.16848e-13	3.57914e-12	-1.37548	n
939	KCNK7	potassium two pore domain channel subfamily K member 7	10089	2.1711e-13	3.57966e-12	-3.94633	n
940	MICOS10	mitochondrial contact site and cristae organizing system subunit 10	440574	2.19835e-13	3.62076e-12	0.850491	n
941	ADCK1	aarF domain containing kinase 1	57143	2.27366e-13	3.74084e-12	2.86042	n
942	TP63	tumor protein p63	8626	2.39916e-13	3.94314e-12	-1.11964	n
943	JUP	junction plakoglobin	3728	2.40606e-13	3.9503e-12	-0.852813	n
944	ARID1B	AT-rich interaction domain 1B	57492	2.43896e-13	4.0001e-12	-1.34395	n
945	AKR1B10	aldo-keto reductase family 1 member B10	57016	2.58362e-13	4.23289e-12	-6.17603	n
946	RETREG1	reticulophagy regulator 1	54463	2.82158e-13	4.61788e-12	1.47026	n
947	FOXQ1	forkhead box Q1	94234	2.85344e-13	4.66057e-12	-2.81792	n
948	SFT2D2	SFT2 domain containing 2	375035	2.882e-13	4.70192e-12	-1.97399	n
949	RPL28	ribosomal protein L28	6158	2.96168e-13	4.82685e-12	0.478948	n
950	ZNF675	zinc finger protein 675	171392	2.99654e-13	4.87856e-12	2.51661	n
951	FADS6	fatty acid desaturase 6	283985	3.04973e-13	4.95996e-12	2.42548	n
952	PINLYP	phospholipase A2 inhibitor and LY6/PLAUR domain containing	390940	3.09909e-13	5.03498e-12	-3.39778	n
953	KAT6A	lysine acetyltransferase 6A	7994	3.12278e-13	5.06817e-12	-2.07355	n
954	TPR	translocated promoter region, nuclear basket protein	7175	3.34848e-13	5.4288e-12	-1.49482	n
955	EIF4G2	eukaryotic translation initiation factor 4 gamma 2	1982	3.35826e-13	5.43898e-12	-0.770444	n
956	KRT14	keratin 14	3861	3.46502e-13	5.60605e-12	-0.961016	n
957	CAPG	capping actin protein, gelsolin like	822	3.49916e-13	5.65233e-12	-1.60396	n
958	THBD	thrombomodulin	7056	3.5009e-13	5.65233e-12	-1.76861	n
959	LHFPL6	LHFPL tetraspan subfamily member 6	10186	3.50817e-13	5.6582e-12	-2.97825	n
960	PFKP	phosphofructokinase, platelet	5214	3.52994e-13	5.68741e-12	-2.84152	n
961	RAB38	RAB38, member RAS oncogene family	23682	3.58867e-13	5.77605e-12	1.29195	n
962	ZDHHC9	zinc finger DHHC-type palmitoyltransferase 9	51114	3.63682e-13	5.8475e-12	1.46583	n
963	CLEC3B	C-type lectin domain family 3 member B	7123	3.77812e-13	6.06842e-12	-5.28999	n
964	SOWAHC	sosondowah ankyrin repeat domain family member C	65124	3.84483e-13	6.16918e-12	-1.93447	n
965	NDUFAF2	NADH:ubiquinone oxidoreductase complex assembly factor 2	91942	3.86605e-13	6.19684e-12	1.47497	n
966	UQCRC1	ubiquinol-cytochrome c reductase core protein 1	7384	4.10553e-13	6.57392e-12	0.849976	n
967	DHRS11	dehydrogenase/reductase 11	79154	4.12324e-13	6.59549e-12	1.94464	n
968	CTNNB1	catenin beta 1	1499	4.15245e-13	6.63539e-12	-0.955172	n
969	FAM13A	family with sequence similarity 13 member A	10144	4.1935e-13	6.6941e-12	-3.10996	n
970	RPL27A	ribosomal protein L27a	6157	4.36138e-13	6.95495e-12	-0.548007	n
971	FABP5	fatty acid binding protein 5	2171	4.49388e-13	7.15889e-12	-1.21589	n
972	CAB39L	calcium binding protein 39 like	81617	4.53348e-13	7.2146e-12	-25.9161	n
973	PRR4	proline rich 4	11272	4.77866e-13	7.59699e-12	-31.0296	n
974	LRRC75A	leucine rich repeat containing 75A	388341	5.01274e-13	7.96098e-12	1.3695	n
975	KLC3	kinesin light chain 3	147700	5.07054e-13	8.04457e-12	-2.66452	n
976	HLA.DRB5			5.25386e-13	8.32691e-12	-4.63118	n
977	CAPNS2	calpain small subunit 2	84290	5.27687e-13	8.35487e-12	-1.40413	n
978	DHX36	DEAH-box helicase 36	170506	5.28963e-13	8.36654e-12	-1.89764	n
979	ECHDC3	enoyl-CoA hydratase domain containing 3	79746	5.52616e-13	8.73178e-12	1.58548	n
980	MTLN	mitoregulin	205251	5.56175e-13	8.77909e-12	1.18452	n
981	DHRS7	dehydrogenase/reductase 7	51635	5.62302e-13	8.86681e-12	-2.33983	n
982	PROS1	protein S	5627	5.73033e-13	9.02686e-12	-2.21494	n
983	KCNK6	potassium two pore domain channel subfamily K member 6	9424	5.87189e-13	9.2405e-12	-1.94989	n
984	NDUFS1	NADH:ubiquinone oxidoreductase core subunit S1	4719	5.93835e-13	9.33563e-12	1.04326	n
985	NMRK1	nicotinamide riboside kinase 1	54981	6.0027e-13	9.42727e-12	1.39646	n
986	SSBP3	single stranded DNA binding protein 3	23648	6.05103e-13	9.49359e-12	-1.8049	n
987	CITED4	Cbp/p300 interacting transactivator with Glu/Asp rich carboxy-terminal domain 4	163732	6.05979e-13	9.49774e-12	-2.36315	n
988	PEX19	peroxisomal biogenesis factor 19	5824	6.26355e-13	9.80722e-12	1.39741	n
989	MAPRE2	microtubule associated protein RP/EB family member 2	10982	6.35985e-13	9.94799e-12	-2.68687	n
990	CDC42EP3	CDC42 effector protein 3	10602	6.63038e-13	1.03607e-11	-2.7892	n
991	BBX	BBX high mobility group box domain containing	56987	6.6932e-13	1.04484e-11	-2.54981	n
992	STAC2	SH3 and cysteine rich domain 2	342667	6.83156e-13	1.06537e-11	-5.54525	n
993	GCSH	glycine cleavage system protein H	2653	6.89287e-13	1.07278e-11	1.27214	n
994	TPM4	tropomyosin 4	7171	6.88826e-13	1.07278e-11	-1.03125	n
995	CHST2	carbohydrate sulfotransferase 2	9435	6.91004e-13	1.07437e-11	-3.17207	n
996	ZC3H12A	zinc finger CCCH-type containing 12A	80149	7.03886e-13	1.09331e-11	1.7338	n
997	COL1A1	collagen type I alpha 1 chain	1277	7.0632e-13	1.09599e-11	-2.28997	n
998	SOX15	SRY-box transcription factor 15	6665	7.09247e-13	1.09944e-11	-3.3561	n
999	CCAR1	cell division cycle and apoptosis regulator 1	55749	7.30711e-13	1.13158e-11	-1.46793	n
1000	CEP350	centrosomal protein 350	9857	7.33668e-13	1.13503e-11	-1.89985	n
1001	TBCA	tubulin folding cofactor A	6902	7.36664e-13	1.13853e-11	0.827412	n
1002	TMOD3	tropomodulin 3	29766	7.44475e-13	1.14946e-11	-1.57776	n
1003	SLC6A14	solute carrier family 6 member 14	11254	7.49972e-13	1.1568e-11	-27.012	n
1004	SLC22A31	solute carrier family 22 member 31	146429	7.78907e-13	1.20024e-11	3.62	n
1005	POMP	proteasome maturation protein	51371	7.99328e-13	1.23049e-11	0.935088	n
1006	WIPF1	WAS/WASL interacting protein family member 1	7456	8.16821e-13	1.25618e-11	-4.02278	n
1007	SH3BP4	SH3 domain binding protein 4	23677	8.21768e-13	1.26253e-11	-4.44052	n
1008	SASH1	SAM and SH3 domain containing 1	23328	8.22733e-13	1.26277e-11	-1.85566	n
1009	CCN2	cellular communication network factor 2	1490	8.83785e-13	1.35514e-11	-1.77363	n
1010	USP11	ubiquitin specific peptidase 11	8237	9.04094e-13	1.38491e-11	-3.70414	n
1011	RPLP1	ribosomal protein lateral stalk subunit P1	6176	9.16783e-13	1.40297e-11	-0.485817	n
1012	CTSB	cathepsin B	1508	9.18714e-13	1.40454e-11	-0.973673	n
1013	RSF1	remodeling and spacing factor 1	51773	9.40501e-13	1.43644e-11	-1.96892	n
1014	DMKN	dermokine	93099	9.53855e-13	1.4554e-11	-1.00783	n
1015	KRT78	keratin 78	196374	9.55741e-13	1.45685e-11	-3.66778	n
1016	SNX9	sorting nexin 9	51429	9.73876e-13	1.48049e-11	-1.91792	n
1017	AL603764.2			9.73028e-13	1.48049e-11	5.94687	n
1018	BRD4	bromodomain containing 4	23476	9.74104e-13	1.48049e-11	-1.47027	n
1019	N4BP2L2	NEDD4 binding protein 2 like 2	10443	1.00952e-12	1.53281e-11	-1.25352	n
1020	LCE3D	late cornified envelope 3D	84648	1.01215e-12	1.53531e-11	-6.80625	n
1021	FGFBP1	fibroblast growth factor binding protein 1	9982	1.03119e-12	1.56267e-11	-2.56076	n
1022	BNIP2	BCL2 interacting protein 2	663	1.05086e-12	1.59091e-11	-1.56944	n
1023	RER1	retention in endoplasmic reticulum sorting receptor 1	11079	1.0629e-12	1.6068e-11	0.966781	n
1024	ST6GALNAC4	ST6 N-acetylgalactosaminide alpha-2,6-sialyltransferase 4	27090	1.06369e-12	1.6068e-11	2.2087	n
1025	RNF213	ring finger protein 213	57674	1.06445e-12	1.6068e-11	-2.3888	n
1026	FAM133B	family with sequence similarity 133 member B	257415	1.07195e-12	1.61656e-11	-1.88245	n
1027	BRD3	bromodomain containing 3	8019	1.10493e-12	1.66468e-11	-2.65915	n
1028	KIT	KIT proto-oncogene, receptor tyrosine kinase	3815	1.10785e-12	1.66747e-11	-3.25043	n
1029	GAS6	growth arrest specific 6	2621	1.11175e-12	1.67171e-11	-1.45841	n
1030	PTPN14	protein tyrosine phosphatase non-receptor type 14	5784	1.11513e-12	1.67517e-11	-1.39217	n
1031	KAT6B	lysine acetyltransferase 6B	23522	1.11775e-12	1.67749e-11	-2.40135	n
1032	DBT	dihydrolipoamide branched chain transacylase E2	1629	1.20746e-12	1.81037e-11	1.34231	n
1033	SKI	SKI proto-oncogene	6497	1.25069e-12	1.87338e-11	-2.10788	n
1034	FADS3	fatty acid desaturase 3	3995	1.25647e-12	1.88023e-11	2.63772	n
1035	ETFDH	electron transfer flavoprotein dehydrogenase	2110	1.26772e-12	1.89524e-11	1.51724	n
1036	DTX4	deltex E3 ubiquitin ligase 4	23220	1.27534e-12	1.9048e-11	2.32788	n
1037	ANO1	anoctamin 1	55107	1.27966e-12	1.90942e-11	-1.90117	n
1038	NBPF14	NBPF member 14	25832	1.33657e-12	1.99242e-11	-3.38263	n
1039	ASH1L	ASH1 like histone lysine methyltransferase	55870	1.3519e-12	2.01142e-11	-1.66787	n
1040	ANTXR1	ANTXR cell adhesion molecule 1	84168	1.35157e-12	2.01142e-11	-1.88154	n
1041	SPRR1B	small proline rich protein 1B	6699	1.42863e-12	2.12355e-11	-2.48584	n
1042	AHCYL1	adenosylhomocysteinase like 1	10768	1.48459e-12	2.20462e-11	0.986253	n
1043	LCE2A	late cornified envelope 2A	353139	1.4888e-12	2.20877e-11	-5.59265	n
1044	VSNL1	visinin like 1	7447	1.49615e-12	2.21756e-11	-2.03443	n
1045	ORAI1	ORAI calcium release-activated calcium modulator 1	84876	1.52441e-12	2.25729e-11	-2.53222	n
1046	SAMD5	sterile alpha motif domain containing 5	389432	1.55282e-12	2.29717e-11	-2.93446	n
1047	SLC1A4	solute carrier family 1 member 4	6509	1.57384e-12	2.32606e-11	-2.85816	n
1048	TRIM56	tripartite motif containing 56	81844	1.58406e-12	2.33894e-11	-2.01627	n
1049	ZNF395	zinc finger protein 395	55893	1.65396e-12	2.43983e-11	-1.7164	n
1050	ZNF703	zinc finger protein 703	80139	1.71193e-12	2.52294e-11	-2.61212	n
1051	SLC35B1	solute carrier family 35 member B1	10237	1.71853e-12	2.53027e-11	1.39319	n
1052	CD55	CD55 molecule (Cromer blood group)	1604	1.75547e-12	2.58222e-11	-1.75666	n
1053	SLCO4C1	solute carrier organic anion transporter family member 4C1	353189	1.78616e-12	2.62488e-11	2.41485	n
1054	AKR1C1	aldo-keto reductase family 1 member C1	1645	1.81492e-12	2.66463e-11	-3.4224	n
1055	MLXIP	MLX interacting protein	22877	1.89248e-12	2.77588e-11	-2.40343	n
1056	TLN1	talin 1	7094	1.91797e-12	2.81061e-11	-1.92157	n
1057	PCM1	pericentriolar material 1	5108	1.98776e-12	2.91015e-11	-1.47118	n
1058	GLRX2	glutaredoxin 2	51022	2.16721e-12	3.16988e-11	1.62405	n
1059	GM2A	GM2 ganglioside activator	2760	2.17701e-12	3.18122e-11	0.95146	n
1060	PPP2R3A	protein phosphatase 2 regulatory subunit B''alpha	5523	2.23145e-12	3.25771e-11	-2.19634	n
1061	ULK4	unc-51 like kinase 4	54986	2.30202e-12	3.35758e-11	2.72902	n
1062	SSPN	sarcospan	8082	2.4598e-12	3.58435e-11	-2.42483	n
1063	PDCD4	programmed cell death 4	27250	2.49428e-12	3.63118e-11	-0.933387	n
1064	MRPL36	mitochondrial ribosomal protein L36	64979	2.52371e-12	3.67059e-11	1.31189	n
1065	PTPN12	protein tyrosine phosphatase non-receptor type 12	5782	2.54387e-12	3.69646e-11	-1.84384	n
1066	EGLN3	egl-9 family hypoxia inducible factor 3	112399	2.6603e-12	3.86203e-11	-2.83121	n
1067	SF3B2	splicing factor 3b subunit 2	10992	2.78467e-12	4.03881e-11	-1.43135	n
1068	TNRC6A	trinucleotide repeat containing adaptor 6A	27327	2.82626e-12	4.09531e-11	-1.56761	n
1069	GLS	glutaminase	2744	2.85341e-12	4.13081e-11	-2.02475	n
1070	MMP14	matrix metallopeptidase 14	4323	3.00247e-12	4.34256e-11	-2.47318	n
1071	A2ML1	alpha-2-macroglobulin like 1	144568	3.06303e-12	4.42602e-11	-2.65729	n
1072	MACF1	microtubule actin crosslinking factor 1	23499	3.18329e-12	4.59552e-11	-1.02218	n
1073	ADAM9	ADAM metallopeptidase domain 9	8754	3.25847e-12	4.6997e-11	-3.54939	n
1074	MYO1B	myosin IB	4430	3.51192e-12	5.06055e-11	-4.37653	n
1075	ASAH1	N-acylsphingosine amidohydrolase 1	427	3.63127e-12	5.22768e-11	-1.35168	n
1076	PHF20L1	PHD finger protein 20 like 1	51105	3.67615e-12	5.28741e-11	-2.01242	n
1077	LOX	lysyl oxidase	4015	3.68502e-12	5.29037e-11	-3.70224	n
1078	BARX2	BARX homeobox 2	8538	3.68301e-12	5.29037e-11	-2.03465	n
1079	SDHB	succinate dehydrogenase complex iron sulfur subunit B	6390	3.90154e-12	5.59604e-11	1.15962	n
1080	HAL	histidine ammonia-lyase	3034	3.90927e-12	5.60196e-11	-3.12748	n
1081	PPP1R14C	protein phosphatase 1 regulatory inhibitor subunit 14C	81706	4.04893e-12	5.79676e-11	-1.76205	n
1082	TIMP4	TIMP metallopeptidase inhibitor 4	7079	4.07437e-12	5.82781e-11	2.81926	n
1083	AC092279.1			4.28088e-12	6.11756e-11	1.9487	n
1084	ANKDD1A	ankyrin repeat and death domain containing 1A	348094	4.5544e-12	6.50246e-11	2.66936	n
1085	TMCC3	transmembrane and coiled-coil domain family 3	57458	4.65474e-12	6.63962e-11	1.81104	n
1086	FAM114A1	family with sequence similarity 114 member A1	92689	4.72564e-12	6.73458e-11	-2.00916	n
1087	FZD3	frizzled class receptor 3	7976	4.75203e-12	6.76598e-11	-3.01113	n
1088	AP1S2	adaptor related protein complex 1 subunit sigma 2	8905	4.80546e-12	6.8358e-11	-3.01153	n
1089	AIFM1	apoptosis inducing factor mitochondria associated 1	9131	4.86936e-12	6.92037e-11	1.93309	n
1090	PRRG4	proline rich and Gla domain 4	79056	4.87622e-12	6.92378e-11	-1.58685	n
1091	BACH1	BTB domain and CNC homolog 1	571	4.95522e-12	7.02954e-11	-2.58465	n
1092	STK24	serine/threonine kinase 24	8428	4.99647e-12	7.08159e-11	-1.11531	n
1093	SPRR5	small proline rich protein 5	110806278	5.06832e-12	7.17204e-11	-26.3911	n
1094	P2RY1	purinergic receptor P2Y1	5028	5.06951e-12	7.17204e-11	-3.85559	n
1095	TXNDC17	thioredoxin domain containing 17	84817	5.10068e-12	7.20958e-11	0.916479	n
1096	SDC2	syndecan 2	6383	5.13864e-12	7.25663e-11	-1.7184	n
1097	PUM2	pumilio RNA binding family member 2	23369	5.32581e-12	7.51412e-11	-1.2792	n
1098	DDR2	discoidin domain receptor tyrosine kinase 2	4921	5.72438e-12	8.06915e-11	-3.19826	n
1099	BCLAF1	BCL2 associated transcription factor 1	9774	5.85362e-12	8.24385e-11	-1.29632	n
1100	MAPK6	mitogen-activated protein kinase 6	5597	5.99532e-12	8.43577e-11	-1.65274	n
1101	RNASET2	ribonuclease T2	8635	6.13628e-12	8.6263e-11	1.38573	n
1102	RALGDS	ral guanine nucleotide dissociation stimulator	5900	6.18584e-12	8.68812e-11	-2.23562	n
1103	SERPINB7	serpin family B member 7	8710	6.37528e-12	8.94611e-11	-3.85619	n
1104	EFNA5	ephrin A5	1946	6.74344e-12	9.44568e-11	-1.96153	n
1105	CNN1	calponin 1	1264	6.73949e-12	9.44568e-11	-3.07942	n
1106	ANO10	anoctamin 10	55129	6.80752e-12	9.52685e-11	1.55757	n
1107	MT1M	metallothionein 1M	4499	6.90343e-12	9.65239e-11	-25.7547	n
1108	ZBTB7A	zinc finger and BTB domain containing 7A	51341	7.18455e-12	1.00364e-10	-1.2054	n
1109	CUX1	cut like homeobox 1	1523	7.4062e-12	1.03368e-10	-2.28044	n
1110	IL17RC	interleukin 17 receptor C	84818	7.53097e-12	1.04921e-10	1.51706	n
1111	ESF1	ESF1 nucleolar pre-rRNA processing protein homolog	51575	7.52883e-12	1.04921e-10	-2.19784	n
1112	PCSK2	proprotein convertase subtilisin/kexin type 2	5126	7.79068e-12	1.08345e-10	-4.41543	n
1113	RBMS3	RNA binding motif single stranded interacting protein 3	27303	7.8836e-12	1.09539e-10	-3.43329	n
1114	FAH	fumarylacetoacetate hydrolase	2184	7.96923e-12	1.10576e-10	1.9225	n
1115	PYGB	glycogen phosphorylase B	5834	7.97246e-12	1.10576e-10	-1.7116	n
1116	HNRNPK	heterogeneous nuclear ribonucleoprotein K	3190	7.98363e-12	1.10632e-10	-0.721847	n
1117	RDX	radixin	5962	8.00277e-12	1.10799e-10	-1.73706	n
1118	COL5A2	collagen type V alpha 2 chain	1290	8.1072e-12	1.12145e-10	-3.03091	n
1119	NDUFA13	NADH:ubiquinone oxidoreductase subunit A13	51079	8.13674e-12	1.12453e-10	0.757745	n
1120	LTBP4	latent transforming growth factor beta binding protein 4	8425	8.27273e-12	1.14231e-10	-1.94512	n
1121	LTBP1	latent transforming growth factor beta binding protein 1	4052	8.31452e-12	1.14706e-10	-2.48379	n
1122	GOLGA4	golgin A4	2803	8.36218e-12	1.15262e-10	-1.06662	n
1123	PDLIM3	PDZ and LIM domain 3	27295	8.44413e-12	1.16288e-10	-5.33269	n
1124	LGR5	leucine rich repeat containing G protein-coupled receptor 5	8549	8.59036e-12	1.18197e-10	-3.18841	n
1125	ATP2A3	ATPase sarcoplasmic/endoplasmic reticulum Ca2+ transporting 3	489	8.70202e-12	1.19628e-10	-4.03375	n
1126	QKI	QKI, KH domain containing RNA binding	9444	8.72584e-12	1.19849e-10	-1.19095	n
1127	TMEM43	transmembrane protein 43	79188	8.91728e-12	1.22371e-10	-1.21027	n
1128	EPHB6	EPH receptor B6	2051	9.00324e-12	1.23441e-10	-1.45644	n
1129	TPBG	trophoblast glycoprotein	7162	9.56242e-12	1.30993e-10	-3.11824	n
1130	FNBP1	formin binding protein 1	23048	1.04167e-11	1.42569e-10	-1.79541	n
1131	C1orf210	chromosome 1 open reading frame 210	149466	1.04426e-11	1.42798e-10	2.04142	n
1132	AKR1C2	aldo-keto reductase family 1 member C2	1646	1.052e-11	1.43731e-10	1.47753	n
1133	PFKFB4	6-phosphofructo-2-kinase/fructose-2,6-biphosphatase 4	5210	1.06839e-11	1.45842e-10	2.55829	n
1134	PRR9	proline rich 9	574414	1.1105e-11	1.51404e-10	-5.93375	n
1135	TNRC6C	trinucleotide repeat containing adaptor 6C	57690	1.11108e-11	1.51404e-10	-2.27866	n
1136	ARHGDIB	Rho GDP dissociation inhibitor beta	397	1.12035e-11	1.52533e-10	-1.93159	n
1137	KCNN4	potassium calcium-activated channel subfamily N member 4	3783	1.13149e-11	1.53914e-10	-26.6576	n
1138	RO60	Ro60, Y RNA binding protein	6738	1.13931e-11	1.54843e-10	-2.66737	n
1139	LIMCH1	LIM and calponin homology domains 1	22998	1.17523e-11	1.59585e-10	-3.08478	n
1140	SPTBN1	spectrin beta, non-erythrocytic 1	6711	1.20663e-11	1.63706e-10	-0.979365	n
1141	KRT16	keratin 16	3868	1.20952e-11	1.63955e-10	-2.54927	n
1142	WFDC3	WAP four-disulfide core domain 3	140686	1.23869e-11	1.67763e-10	-26.8004	n
1143	MDH2	malate dehydrogenase 2	4191	1.26732e-11	1.71491e-10	0.846498	n
1144	SREK1IP1	SREK1 interacting protein 1	285672	1.27583e-11	1.72493e-10	-1.34594	n
1145	GLUD1	glutamate dehydrogenase 1	2746	1.32609e-11	1.79131e-10	-1.47549	n
1146	RPL17	ribosomal protein L17	6139	1.36796e-11	1.84627e-10	0.565305	n
1147	MYLK	myosin light chain kinase	4638	1.38118e-11	1.86249e-10	0.976429	n
1148	WFDC5	WAP four-disulfide core domain 5	149708	1.38954e-11	1.87214e-10	-2.23284	n
1149	NOTCH3	notch receptor 3	4854	1.40643e-11	1.89293e-10	-1.032	n
1150	DESI1	desumoylating isopeptidase 1	27351	1.4074e-11	1.89293e-10	1.57461	n
1151	TRIM7	tripartite motif containing 7	81786	1.45615e-11	1.95681e-10	-3.02956	n
1152	FZD7	frizzled class receptor 7	8324	1.47417e-11	1.97931e-10	-1.74129	n
1153	GATAD1	GATA zinc finger domain containing 1	57798	1.47792e-11	1.98263e-10	-2.02841	n
1154	MRPL32	mitochondrial ribosomal protein L32	64983	1.5277e-11	2.04765e-10	1.32725	n
1155	FST	follistatin	10468	1.55709e-11	2.08524e-10	-2.9018	n
1156	CCDC57	coiled-coil domain containing 57	284001	1.58188e-11	2.11661e-10	1.78999	n
1157	MT1G	metallothionein 1G	4495	1.61294e-11	2.15632e-10	-3.52634	n
1158	MICAL1	microtubule associated monooxygenase, calponin and LIM domain containing 1	64780	1.71543e-11	2.29137e-10	-4.28893	n
1159	GRPEL1	GrpE like 1, mitochondrial	80273	1.75652e-11	2.34424e-10	1.42024	n
1160	PNISR	PNN interacting serine and arginine rich protein	25957	1.78818e-11	2.38445e-10	-1.20452	n
1161	EBF1	EBF transcription factor 1	1879	1.83466e-11	2.44433e-10	-2.91828	n
1162	SNTB2	syntrophin beta 2	6645	1.83706e-11	2.44543e-10	-1.74172	n
1163	PLEKHA1	pleckstrin homology domain containing A1	59338	1.88303e-11	2.50448e-10	-1.54906	n
1164	LIFR	LIF receptor subunit alpha	3977	1.90868e-11	2.53642e-10	-2.64384	n
1165	NR4A1	nuclear receptor subfamily 4 group A member 1	3164	2.00309e-11	2.65961e-10	1.66244	n
1166	HLA.DPB1			2.03466e-11	2.69922e-10	-1.51493	n
1167	ZC2HC1A	zinc finger C2HC-type containing 1A	51101	2.07961e-11	2.75651e-10	-2.49714	n
1168	CAT	catalase	847	2.10206e-11	2.78389e-10	0.913654	n
1169	ITGB1BP1	integrin subunit beta 1 binding protein 1	9270	2.11201e-11	2.79468e-10	-1.78145	n
1170	NDUFAB1	NADH:ubiquinone oxidoreductase subunit AB1	4706	2.18093e-11	2.88343e-10	0.850649	n
1171	TXN	thioredoxin	7295	2.27293e-11	3.00251e-10	0.660304	n
1172	SDCCAG8	SHH signaling and ciliogenesis regulator SDCCAG8	10806	2.29127e-11	3.02417e-10	-2.18255	n
1173	MOGAT2	monoacylglycerol O-acyltransferase 2	80168	2.30448e-11	3.03902e-10	2.78438	n
1174	PIGP	phosphatidylinositol glycan anchor biosynthesis class P	51227	2.3174e-11	3.05346e-10	1.58947	n
1175	NDUFA1	NADH:ubiquinone oxidoreductase subunit A1	4694	2.32318e-11	3.0585e-10	0.703259	n
1176	CRK	CRK proto-oncogene, adaptor protein	1398	2.32776e-11	3.06193e-10	-1.33114	n
1177	LMO7	LIM domain 7	4008	2.33022e-11	3.06258e-10	-2.68685	n
1178	SNX24	sorting nexin 24	28966	2.36566e-11	3.1039e-10	-5.09274	n
1179	TRIM47	tripartite motif containing 47	91107	2.36399e-11	3.1039e-10	-2.80383	n
1180	TOB2	transducer of ERBB2, 2	10766	2.37275e-11	3.11059e-10	-1.78227	n
1181	RPS6KA5	ribosomal protein S6 kinase A5	9252	2.3791e-11	3.11628e-10	-3.05997	n
1182	LAMB2	laminin subunit beta 2	3913	2.38284e-11	3.11855e-10	-1.57479	n
1183	CD59	CD59 molecule (CD59 blood group)	966	2.39071e-11	3.12622e-10	0.666043	n
1184	CLDN4	claudin 4	1364	2.4071e-11	3.145e-10	1.02848	n
1185	SMARCC2	SWI/SNF related, matrix associated, actin dependent regulator of chromatin subfamily c member 2	6601	2.46138e-11	3.21322e-10	-1.82416	n
1186	SERPINB4	serpin family B member 4	6318	2.5212e-11	3.28856e-10	-28.9136	n
1187	CNIH4	cornichon family AMPA receptor auxiliary protein 4	29097	2.5416e-11	3.31239e-10	1.09677	n
1188	PRRX2	paired related homeobox 2	51450	2.73047e-11	3.55556e-10	-5.04319	n
1189	BCL2	BCL2 apoptosis regulator	596	2.84813e-11	3.70566e-10	-25.6603	n
1190	WNT4	Wnt family member 4	54361	2.93403e-11	3.81424e-10	-2.75423	n
1191	SERPINB2	serpin family B member 2	5055	2.98999e-11	3.88375e-10	-1.87372	n
1192	LSM14A	LSM14A mRNA processing body assembly factor	26065	3.00744e-11	3.90315e-10	-1.37997	n
1193	PSD3	pleckstrin and Sec7 domain containing 3	23362	3.05699e-11	3.96414e-10	-2.48896	n
1194	EEF1D	eukaryotic translation elongation factor 1 delta	1936	3.08565e-11	3.99797e-10	-0.713759	n
1195	MAP3K2	mitogen-activated protein kinase kinase kinase 2	10746	3.13005e-11	4.05212e-10	-1.69388	n
1196	KIF21A	kinesin family member 21A	55605	3.134e-11	4.05387e-10	-2.42449	n
1197	PRRX1	paired related homeobox 1	5396	3.14115e-11	4.05973e-10	-2.38518	n
1198	YY1	YY1 transcription factor	7528	3.16182e-11	4.08306e-10	-1.1587	n
1199	TUBA4A	tubulin alpha 4a	7277	3.22267e-11	4.15818e-10	-1.2145	n
1200	ACP7	acid phosphatase 7, tartrate resistant (putative)	390928	3.33378e-11	4.29797e-10	-3.80425	n
1201	CYB561D1	cytochrome b561 family member D1	284613	3.35891e-11	4.32678e-10	1.6459	n
1202	NEGR1	neuronal growth regulator 1	257194	3.43721e-11	4.42398e-10	-4.26681	n
1203	SCAF11	SR-related CTD associated factor 11	9169	3.48541e-11	4.48231e-10	-1.14246	n
1204	DSTN	destrin, actin depolymerizing factor	11034	3.56921e-11	4.58629e-10	-0.675666	n
1205	SYT8	synaptotagmin 8	90019	3.62567e-11	4.65499e-10	-2.19339	n
1206	RCAN1	regulator of calcineurin 1	1827	3.91155e-11	5.01788e-10	-2.41801	n
1207	NPR3	natriuretic peptide receptor 3	4883	3.93463e-11	5.04334e-10	-4.30604	n
1208	PFKL	phosphofructokinase, liver type	5211	3.9997e-11	5.12252e-10	1.01457	n
1209	C14orf132	chromosome 14 open reading frame 132	56967	4.07662e-11	5.21674e-10	-3.38541	n
1210	TRIM55	tripartite motif containing 55	84675	4.34455e-11	5.55503e-10	3.37963	n
1211	PC	pyruvate carboxylase	5091	4.37674e-11	5.59062e-10	2.11469	n
1212	ZNF626	zinc finger protein 626	199777	4.37958e-11	5.59062e-10	1.96421	n
1213	JAGN1	jagunal homolog 1	84522	4.3996e-11	5.61156e-10	1.21828	n
1214	PAMR1	peptidase domain containing associated with muscle regeneration 1	25891	4.46357e-11	5.68849e-10	-2.89309	n
1215	ZFHX3	zinc finger homeobox 3	463	4.48277e-11	5.70829e-10	-2.4741	n
1216	CNST	consortin, connexin sorting protein	163882	4.5471e-11	5.78546e-10	-3.07239	n
1217	TMEM109	transmembrane protein 109	79073	4.66305e-11	5.92814e-10	-1.63055	n
1218	RASSF5	Ras association domain family member 5	83593	4.79947e-11	6.09658e-10	-4.18199	n
1219	SLC1A6	solute carrier family 1 member 6	6511	4.87615e-11	6.18893e-10	-2.91812	n
1220	MRPS33	mitochondrial ribosomal protein S33	51650	4.90135e-11	6.21584e-10	1.13605	n
1221	CARHSP1	calcium regulated heat stable protein 1	23589	4.98858e-11	6.32131e-10	-2.62017	n
1222	CSNK1E	casein kinase 1 epsilon	1454	5.16191e-11	6.53561e-10	-1.47556	n
1223	MGST2	microsomal glutathione S-transferase 2	4258	5.19144e-11	6.56766e-10	1.10341	n
1224	PURA	purine rich element binding protein A	5813	5.31656e-11	6.72048e-10	-1.61435	n
1225	NDUFS5	NADH:ubiquinone oxidoreductase subunit S5	4725	5.40063e-11	6.8212e-10	0.645847	n
1226	CTHRC1	collagen triple helix repeat containing 1	115908	5.43314e-11	6.8567e-10	-5.19638	n
1227	MAB21L4	mab-21 like 4	79919	5.69952e-11	7.18704e-10	-2.71745	n
1228	ECM1	extracellular matrix protein 1	1893	5.72103e-11	7.20831e-10	-3.40465	n
1229	EHD2	EH domain containing 2	30846	5.7443e-11	7.23177e-10	-1.95879	n
1230	PSMA5	proteasome 20S subunit alpha 5	5686	5.75927e-11	7.24476e-10	1.10449	n
1231	MYL6	myosin light chain 6	4637	5.84037e-11	7.34083e-10	-0.625498	n
1232	FXYD6	FXYD domain containing ion transport regulator 6	53826	5.94145e-11	7.46185e-10	-4.44011	n
1233	LUC7L3	LUC7 like 3 pre-mRNA splicing factor	51747	6.05939e-11	7.60383e-10	-1.14689	n
1234	NDUFA6	NADH:ubiquinone oxidoreductase subunit A6	4700	6.11641e-11	7.66919e-10	0.848487	n
1235	ZCCHC24	zinc finger CCHC-type containing 24	219654	6.37661e-11	7.98901e-10	-2.87965	n
1236	ALDH5A1	aldehyde dehydrogenase 5 family member A1	7915	6.42135e-11	8.03858e-10	1.93886	n
1237	GSR	glutathione-disulfide reductase	2936	6.53507e-11	8.17436e-10	-3.71609	n
1238	ARGLU1	arginine and glutamate rich 1	55082	6.63562e-11	8.29346e-10	-1.11327	n
1239	ACOT13	acyl-CoA thioesterase 13	55856	6.76229e-11	8.44498e-10	1.33752	n
1240	GNAL	G protein subunit alpha L	2774	6.77051e-11	8.44847e-10	-4.20168	n
1241	ALOX12B	arachidonate 12-lipoxygenase, 12R type	242	6.80349e-11	8.48281e-10	-5.04293	n
1242	DUSP1	dual specificity phosphatase 1	1843	6.81189e-11	8.48648e-10	1.01103	n
1243	NFATC3	nuclear factor of activated T cells 3	4775	7.01708e-11	8.73512e-10	-2.051	n
1244	PDE6A	phosphodiesterase 6A	5145	7.09427e-11	8.82413e-10	2.7543	n
1245	PDE5A	phosphodiesterase 5A	8654	7.17409e-11	8.91628e-10	-5.14991	n
1246	UBE2E3	ubiquitin conjugating enzyme E2 E3	10477	7.90544e-11	9.81739e-10	-1.49002	n
1247	RNF167	ring finger protein 167	26001	7.99338e-11	9.91868e-10	1.16446	n
1248	FOXP2	forkhead box P2	93986	8.02744e-11	9.953e-10	-25.1241	n
1249	RPS19	ribosomal protein S19	6223	8.51075e-11	1.05438e-09	-0.455323	n
1250	ARL5A	ADP ribosylation factor like GTPase 5A	26225	8.55654e-11	1.05921e-09	0.868612	n
1251	LMOD1	leiomodin 1	25802	8.62849e-11	1.06727e-09	-4.31903	n
1252	SP100	SP100 nuclear antigen	6672	8.71434e-11	1.07703e-09	-1.88244	n
1253	TMEM41B	transmembrane protein 41B	440026	8.78988e-11	1.0855e-09	1.38419	n
1254	ATXN3	ataxin 3	4287	8.81517e-11	1.08776e-09	-2.03415	n
1255	PMEPA1	prostate transmembrane protein, androgen induced 1	56937	8.83483e-11	1.08933e-09	-1.80462	n
1256	MRPL57	mitochondrial ribosomal protein L57	78988	8.88921e-11	1.09516e-09	0.917961	n
1257	PDGFC	platelet derived growth factor C	56034	8.90264e-11	1.09595e-09	-4.17555	n
1258	EPB41L2	erythrocyte membrane protein band 4.1 like 2	2037	9.12287e-11	1.12217e-09	-3.23985	n
1259	KRT72	keratin 72	140807	9.34242e-11	1.14827e-09	-26.5581	n
1260	KRT18	keratin 18	3875	1.00988e-10	1.24026e-09	-3.40256	n
1261	PHTF2	putative homeodomain transcription factor 2	57157	1.01846e-10	1.24981e-09	-3.43409	n
1262	AURKAIP1	aurora kinase A interacting protein 1	54998	1.0221e-10	1.25328e-09	1.00826	n
1263	SMC3	structural maintenance of chromosomes 3	9126	1.0291e-10	1.26087e-09	-1.54153	n
1264	TCEA1	transcription elongation factor A1	6917	1.03925e-10	1.27231e-09	-1.27424	n
1265	SPRR2B	small proline rich protein 2B	6701	1.04116e-10	1.27364e-09	-29.4499	n
1266	PDXK	pyridoxal kinase	8566	1.04921e-10	1.28248e-09	1.11928	n
1267	PLEKHA2	pleckstrin homology domain containing A2	59339	1.05544e-10	1.28908e-09	-3.00048	n
1268	TMEM63C	transmembrane protein 63C	57156	1.11507e-10	1.36084e-09	3.6811	n
1269	SPINT2	serine peptidase inhibitor, Kunitz type 2	10653	1.12349e-10	1.37004e-09	0.642832	n
1270	GRHL3	grainyhead like transcription factor 3	57822	1.1418e-10	1.39128e-09	-2.63676	n
1271	UGT2A1	UDP glucuronosyltransferase family 2 member A1 complex locus	10941	1.18361e-10	1.4411e-09	3.14471	n
1272	IGFBP4	insulin like growth factor binding protein 4	3487	1.18753e-10	1.44473e-09	-1.56332	n
1273	DUSP6	dual specificity phosphatase 6	1848	1.19679e-10	1.45487e-09	1.43468	n
1274	COLEC12	collectin subfamily member 12	81035	1.20408e-10	1.46258e-09	-3.5155	n
1275	EMC7	ER membrane protein complex subunit 7	56851	1.20517e-10	1.46276e-09	1.0754	n
1276	TFCP2L1	transcription factor CP2 like 1	29842	1.20792e-10	1.46496e-09	-2.31921	n
1277	LONRF1	LON peptidase N-terminal domain and ring finger 1	91694	1.2163e-10	1.47397e-09	-1.64494	n
1278	PLEKHH1	pleckstrin homology, MyTH4 and FERM domain containing H1	57475	1.2178e-10	1.47464e-09	1.68065	n
1279	CMIP	c-Maf inducing protein	80790	1.22511e-10	1.48234e-09	-1.67218	n
1280	EGR2	early growth response 2	1959	1.23951e-10	1.4986e-09	1.64432	n
1281	CYSRT1	cysteine rich tail 1	375791	1.24437e-10	1.50329e-09	-25.3647	n
1282	CRISPLD2	cysteine rich secretory protein LCCL domain containing 2	83716	1.24611e-10	1.50424e-09	-2.288	n
1283	ARNTL2	aryl hydrocarbon receptor nuclear translocator like 2	56938	1.25829e-10	1.51776e-09	-4.2359	n
1284	EFNB2	ephrin B2	1948	1.27599e-10	1.53791e-09	1.13151	n
1285	LRRFIP2	LRR binding FLII interacting protein 2	9209	1.28356e-10	1.54584e-09	-1.88734	n
1286	PI3	peptidase inhibitor 3	5266	1.33821e-10	1.61041e-09	-27.8614	n
1287	IL17RB	interleukin 17 receptor B	55540	1.34166e-10	1.61332e-09	4.332	n
1288	C3	complement C3	718	1.34439e-10	1.61535e-09	-1.8504	n
1289	EN1	engrailed homeobox 1	2019	1.36906e-10	1.64372e-09	-3.88418	n
1290	AADACL2	arylacetamide deacetylase like 2	344752	1.38984e-10	1.66738e-09	-2.93126	n
1291	NDUFB5	NADH:ubiquinone oxidoreductase subunit B5	4711	1.40548e-10	1.68484e-09	0.99147	n
1292	MITF	melanocyte inducing transcription factor	4286	1.44161e-10	1.72682e-09	-2.63066	n
1293	BCL7C	BAF chromatin remodeling complex subunit BCL7C	9274	1.47446e-10	1.76481e-09	-1.91442	n
1294	TMEM50B	transmembrane protein 50B	757	1.48192e-10	1.77238e-09	-1.88425	n
1295	BAG1	BAG cochaperone 1	573	1.49942e-10	1.79193e-09	-1.07073	n
1296	U2SURP	U2 snRNP associated SURP domain containing	23350	1.50707e-10	1.79868e-09	-1.29856	n
1297	CEACAM6	CEA cell adhesion molecule 6	4680	1.50739e-10	1.79868e-09	-4.14993	n
1298	PIK3C2G	phosphatidylinositol-4-phosphate 3-kinase catalytic subunit type 2 gamma	5288	1.5436e-10	1.84049e-09	1.72993	n
1299	SAR1B	secretion associated Ras related GTPase 1B	51128	1.58445e-10	1.88774e-09	1.08293	n
1300	TPM1	tropomyosin 1	7168	1.5974e-10	1.90171e-09	-0.999152	n
1301	EXOC8	exocyst complex component 8	149371	1.60171e-10	1.90539e-09	1.77797	n
1302	TMA7	translation machinery associated 7 homolog	51372	1.6267e-10	1.93363e-09	0.55183	n
1303	HLA.F			1.66396e-10	1.97641e-09	-2.75063	n
1304	C11orf96	chromosome 11 open reading frame 96	387763	1.69397e-10	2.01052e-09	-3.17164	n
1305	ARID4A	AT-rich interaction domain 4A	5926	1.70263e-10	2.01926e-09	-2.15967	n
1306	C1orf21	chromosome 1 open reading frame 21	81563	1.72557e-10	2.04491e-09	-1.36635	n
1307	ACSS3	acyl-CoA synthetase short chain family member 3	79611	1.73219e-10	2.05119e-09	2.89408	n
1308	ACYP2	acylphosphatase 2	98	1.78067e-10	2.10699e-09	1.4353	n
1309	H1.2			1.79454e-10	2.12178e-09	1.9744	n
1310	KLF6	Kruppel like factor 6	1316	1.81537e-10	2.14479e-09	-0.896332	n
1311	CTNNA1	catenin alpha 1	1495	1.89035e-10	2.23167e-09	-0.87682	n
1312	LTBP3	latent transforming growth factor beta binding protein 3	4054	1.91769e-10	2.26223e-09	-1.66291	n
1313	VCL	vinculin	7414	1.97404e-10	2.32694e-09	-1.10915	n
1314	MT.ATP8			2.03521e-10	2.39541e-09	0.727225	n
1315	LEPR	leptin receptor	3953	2.04656e-10	2.40696e-09	-4.19689	n
1316	CWF19L2	CWF19 like cell cycle control factor 2	143884	2.14067e-10	2.51573e-09	-2.47691	n
1317	CTSZ	cathepsin Z	1522	2.16935e-10	2.54751e-09	-2.4309	n
1318	SLC25A33	solute carrier family 25 member 33	84275	2.19931e-10	2.58075e-09	2.3186	n
1319	SOX21	SRY-box transcription factor 21	11166	2.27912e-10	2.67238e-09	-2.96072	n
1320	FILIP1L	filamin A interacting protein 1 like	11259	2.31249e-10	2.70743e-09	-2.32522	n
1321	GNB4	G protein subunit beta 4	59345	2.31087e-10	2.70743e-09	-1.51172	n
1322	CREBBP	CREB binding protein	1387	2.37459e-10	2.77804e-09	-1.49082	n
1323	SERPINB6	serpin family B member 6	5269	2.43422e-10	2.84566e-09	-2.55295	n
1324	SLC6A9	solute carrier family 6 member 9	6536	2.47866e-10	2.89544e-09	-2.87261	n
1325	FSCN1	fascin actin-bundling protein 1	6624	2.52689e-10	2.94955e-09	-1.73507	n
1326	NR2F6	nuclear receptor subfamily 2 group F member 6	2063	2.5368e-10	2.95891e-09	1.22906	n
1327	ARID5B	AT-rich interaction domain 5B	84159	2.565e-10	2.98955e-09	-1.96586	n
1328	NCL	nucleolin	4691	2.59019e-10	3.01666e-09	-0.854511	n
1329	HSD17B7	hydroxysteroid 17-beta dehydrogenase 7	51478	2.62281e-10	3.05236e-09	1.86186	n
1330	RCL1	RNA terminal phosphate cyclase like 1	10171	2.62585e-10	3.05361e-09	1.86387	n
1331	FGL2	fibrinogen like 2	10875	2.70704e-10	3.14567e-09	-1.6299	n
1332	CPT2	carnitine palmitoyltransferase 2	1376	2.75826e-10	3.20279e-09	1.54173	n
1333	MT.ND4L			2.77797e-10	3.22328e-09	0.643932	n
1334	CDC42BPA	CDC42 binding protein kinase alpha	8476	2.80783e-10	3.2555e-09	-3.68325	n
1335	GPRC5C	G protein-coupled receptor class C group 5 member C	55890	2.86508e-10	3.31939e-09	-3.37669	n
1336	PSMB8	proteasome 20S subunit beta 8	5696	2.88523e-10	3.34025e-09	-2.22666	n
1337	MYO5A	myosin VA	4644	2.90112e-10	3.35615e-09	-1.89536	n
1338	AGTRAP	angiotensin II receptor associated protein	57085	2.93083e-10	3.388e-09	1.26347	n
1339	PRSS8	serine protease 8	5652	3.16118e-10	3.65156e-09	1.0752	n
1340	MOCOS	molybdenum cofactor sulfurase	55034	3.18027e-10	3.67088e-09	2.56741	n
1341	UBL3	ubiquitin like 3	5412	3.19054e-10	3.68001e-09	-1.31552	n
1342	PUM1	pumilio RNA binding family member 1	9698	3.21596e-10	3.70658e-09	-1.20659	n
1343	CLASRP	CLK4 associating serine/arginine rich protein	11129	3.32666e-10	3.83133e-09	1.54667	n
1344	IGFBP6	insulin like growth factor binding protein 6	3489	3.42502e-10	3.94169e-09	-2.23661	n
1345	PPFIA1	PTPRF interacting protein alpha 1	8500	3.43262e-10	3.94751e-09	-1.94628	n
1346	ATP5F1D	ATP synthase F1 subunit delta	513	3.44861e-10	3.96297e-09	0.742056	n
1347	PDGFRA	platelet derived growth factor receptor alpha	5156	3.47191e-10	3.98436e-09	-2.99033	n
1348	PCBD1	pterin-4 alpha-carbinolamine dehydratase 1	5092	3.47354e-10	3.98436e-09	1.34019	n
1349	TGM3	transglutaminase 3	7053	3.47491e-10	3.98436e-09	-5.09959	n
1350	FBN1	fibrillin 1	2200	3.53957e-10	4.05551e-09	-2.80507	n
1351	YIPF4	Yip1 domain family member 4	84272	3.62752e-10	4.15322e-09	-1.19817	n
1352	UGDH	UDP-glucose 6-dehydrogenase	7358	3.67467e-10	4.20411e-09	-3.07219	n
1353	PSIP1	PC4 and SFRS1 interacting protein 1	11168	3.71633e-10	4.24863e-09	-2.04021	n
1354	TPD52L1	TPD52 like 1	7164	3.71909e-10	4.24867e-09	0.955578	n
1355	BNC2	basonuclin 2	54796	3.78464e-10	4.32038e-09	-2.3868	n
1356	UNC5B	unc-5 netrin receptor B	219699	3.81314e-10	4.34972e-09	1.47576	n
1357	ATP2B1	ATPase plasma membrane Ca2+ transporting 1	490	3.87357e-10	4.41541e-09	-1.5057	n
1358	S100A7	S100 calcium binding protein A7	6278	3.94116e-10	4.48917e-09	-6.04566	n
1359	RB1CC1	RB1 inducible coiled-coil 1	9821	4.0082e-10	4.56219e-09	-1.1898	n
1360	UQCC2	ubiquinol-cytochrome c reductase complex assembly factor 2	84300	4.05812e-10	4.61563e-09	1.06826	n
1361	LCE3E	late cornified envelope 3E	353145	4.20549e-10	4.77975e-09	-27.2871	n
1362	KIF13A	kinesin family member 13A	63971	4.25106e-10	4.82801e-09	-1.95539	n
1363	GET4	guided entry of tail-anchored proteins factor 4	51608	4.31692e-10	4.89923e-09	3.07659	n
1364	MFGE8	milk fat globule EGF and factor V/VIII domain containing	4240	4.58153e-10	5.19575e-09	-1.51673	n
1365	SLFN5	schlafen family member 5	162394	4.65504e-10	5.27526e-09	-3.34878	n
1366	MARVELD1	MARVEL domain containing 1	83742	4.76744e-10	5.3987e-09	-2.46841	n
1367	LCE2D	late cornified envelope 2D	353141	4.81764e-10	5.45158e-09	-5.13461	n
1368	UQCRB	ubiquinol-cytochrome c reductase binding protein	7381	4.92723e-10	5.57153e-09	0.548331	n
1369	SSB	small RNA binding exonuclease protection factor La	6741	5.0595e-10	5.71694e-09	-1.3469	n
1370	BAZ2B	bromodomain adjacent to zinc finger domain 2B	29994	5.08902e-10	5.74612e-09	-1.62196	n
1371	ADGRA2	adhesion G protein-coupled receptor A2	25960	5.17649e-10	5.84064e-09	-3.69219	n
1372	SNRK	SNF related kinase	54861	5.20111e-10	5.85992e-09	-1.94779	n
1373	ROMO1	reactive oxygen species modulator 1	140823	5.19762e-10	5.85992e-09	0.677846	n
1374	ZC3H13	zinc finger CCCH-type containing 13	23091	5.24107e-10	5.90066e-09	-1.4226	n
1375	SEC11C	SEC11 homolog C, signal peptidase complex subunit	90701	5.26979e-10	5.9287e-09	1.08781	n
1376	CCDC80	coiled-coil domain containing 80	151887	5.40775e-10	6.07951e-09	-1.52075	n
1377	FYN	FYN proto-oncogene, Src family tyrosine kinase	2534	5.47341e-10	6.14888e-09	-3.04879	n
1378	RBP7	retinol binding protein 7	116362	5.48371e-10	6.156e-09	-2.82809	n
1379	ADSS2	adenylosuccinate synthase 2	159	5.86483e-10	6.57911e-09	-1.76384	n
1380	MAGED2	MAGE family member D2	10916	5.94327e-10	6.66229e-09	-1.62774	n
1381	RPS6KA2	ribosomal protein S6 kinase A2	6196	5.95405e-10	6.66956e-09	-2.66105	n
1382	PCSK7	proprotein convertase subtilisin/kexin type 7	9159	6.12081e-10	6.85143e-09	-1.69264	n
1383	SHMT1	serine hydroxymethyltransferase 1	6470	6.19545e-10	6.92999e-09	1.29271	n
1384	MMP28	matrix metallopeptidase 28	79148	6.27825e-10	7.01756e-09	-2.83141	n
1385	MERTK	MER proto-oncogene, tyrosine kinase	10461	6.3363e-10	7.07736e-09	2.47259	n
1386	NDUFA9	NADH:ubiquinone oxidoreductase subunit A9	4704	6.35312e-10	7.09105e-09	1.12711	n
1387	TIAM1	TIAM Rac1 associated GEF 1	7074	6.39238e-10	7.12975e-09	-1.4139	n
1388	NAP1L1	nucleosome assembly protein 1 like 1	4673	6.4615e-10	7.20168e-09	-0.737089	n
1389	RIOX2	ribosomal oxygenase 2	84864	6.67303e-10	7.43211e-09	1.46685	n
1390	RBMX	RNA binding motif protein X-linked	27316	6.72699e-10	7.48684e-09	-1.09775	n
1391	ARMCX3	armadillo repeat containing X-linked 3	51566	6.77889e-10	7.53921e-09	-2.78738	n
1392	FNDC4	fibronectin type III domain containing 4	64838	7.02097e-10	7.80286e-09	2.64641	n
1393	SCD	stearoyl-CoA desaturase	6319	7.08137e-10	7.86437e-09	1.22653	n
1394	IFITM1	interferon induced transmembrane protein 1	8519	7.45667e-10	8.27194e-09	-25.6138	n
1395	SPTSSA	serine palmitoyltransferase small subunit A	171546	7.45901e-10	8.27194e-09	0.896101	n
1396	SNX2	sorting nexin 2	6643	7.5404e-10	8.35625e-09	-1.51677	n
1397	CD63	CD63 molecule	967	7.81779e-10	8.65747e-09	-0.766491	n
1398	SMIM5	small integral membrane protein 5	643008	7.93196e-10	8.77766e-09	-3.63337	n
1399	UROS	uroporphyrinogen III synthase	7390	8.07709e-10	8.93191e-09	1.31585	n
1400	MCCC2	methylcrotonoyl-CoA carboxylase 2	64087	8.27924e-10	9.14894e-09	1.18296	n
1401	TBX1	T-box transcription factor 1	6899	8.42072e-10	9.29868e-09	-3.31606	n
1402	FAM43A	family with sequence similarity 43 member A	131583	8.61259e-10	9.50381e-09	-3.30797	n
1403	MKLN1	muskelin 1	4289	8.91377e-10	9.82917e-09	-1.574	n
1404	MAOA	monoamine oxidase A	4128	9.04539e-10	9.96724e-09	1.25579	n
1405	THOC2	THO complex 2	57187	9.58126e-10	1.05502e-08	-1.37765	n
1406	FBLN5	fibulin 5	10516	1.02168e-09	1.12421e-08	-3.56696	n
1407	NFIC	nuclear factor I C	4782	1.02748e-09	1.12979e-08	-0.894114	n
1408	MFSD3	major facilitator superfamily domain containing 3	113655	1.06587e-09	1.17118e-08	1.82433	n
1409	C1orf43	chromosome 1 open reading frame 43	25912	1.06947e-09	1.1743e-08	0.808205	n
1410	ALDH6A1	aldehyde dehydrogenase 6 family member A1	4329	1.07406e-09	1.17851e-08	1.39245	n
1411	SERPINB3	serpin family B member 3	6317	1.0877e-09	1.19263e-08	-4.46128	n
1412	ANXA8L1	annexin A8 like 1	728113	1.10071e-09	1.20605e-08	-4.02994	n
1413	IGKC	immunoglobulin kappa constant	3514	1.10898e-09	1.21426e-08	-6.24241	n
1414	METRNL	meteorin like, glial cell differentiation regulator	284207	1.1174e-09	1.22261e-08	-1.41936	n
1415	STAG2	stromal antigen 2	10735	1.12836e-09	1.23374e-08	-1.30458	n
1416	SLC16A7	solute carrier family 16 member 7	9194	1.13404e-09	1.23907e-08	1.37601	n
1417	SMIM26	small integral membrane protein 26	388789	1.14298e-09	1.24797e-08	0.838724	n
1418	DPM3	dolichyl-phosphate mannosyltransferase subunit 3, regulatory	54344	1.14596e-09	1.2497e-08	1.13205	n
1419	WIF1	WNT inhibitory factor 1	11197	1.14617e-09	1.2497e-08	-4.55773	n
1420	CHSY1	chondroitin sulfate synthase 1	22856	1.16584e-09	1.27025e-08	-2.33899	n
1421	RPL9	ribosomal protein L9	6133	1.16987e-09	1.27375e-08	-0.419984	n
1422	CASC4			1.17295e-09	1.27621e-08	-2.08493	n
1423	ESRRA	estrogen related receptor alpha	2101	1.17969e-09	1.28264e-08	1.054	n
1424	DKK3	dickkopf WNT signaling pathway inhibitor 3	27122	1.20395e-09	1.30811e-08	-1.43432	n
1425	AZI2	5-azacytidine induced 2	64343	1.22161e-09	1.32544e-08	1.03069	n
1426	SHISA2	shisa family member 2	387914	1.22157e-09	1.32544e-08	-3.51031	n
1427	ADD3	adducin 3	120	1.25198e-09	1.35745e-08	-1.15434	n
1428	EREG	epiregulin	2069	1.26483e-09	1.37043e-08	-3.63147	n
1429	DNAJC15	DnaJ heat shock protein family (Hsp40) member C15	29103	1.28839e-09	1.39498e-08	1.02313	n
1430	EPHX3	epoxide hydrolase 3	79852	1.30606e-09	1.41312e-08	-2.10904	n
1431	PLLP	plasmolipin	51090	1.33427e-09	1.44264e-08	-3.19374	n
1432	TCHH	trichohyalin	7062	1.35518e-09	1.46423e-08	-4.46015	n
1433	SPATS2L	spermatogenesis associated serine rich 2 like	26010	1.41105e-09	1.52355e-08	-1.70095	n
1434	VWF	von Willebrand factor	7450	1.45427e-09	1.56912e-08	-1.6901	n
1435	SPATA20	spermatogenesis associated 20	64847	1.46226e-09	1.57664e-08	-4.03216	n
1436	PSMB9	proteasome 20S subunit beta 9	5698	1.48744e-09	1.60268e-08	-3.22985	n
1437	TOR1AIP1	torsin 1A interacting protein 1	26092	1.50654e-09	1.62214e-08	-1.7882	n
1438	SMIM20	small integral membrane protein 20	389203	1.51107e-09	1.62589e-08	1.43594	n
1439	SUOX	sulfite oxidase	6821	1.51395e-09	1.62787e-08	1.98213	n
1440	PECAM1	platelet and endothelial cell adhesion molecule 1	5175	1.53891e-09	1.65356e-08	-2.03601	n
1441	TRPS1	transcriptional repressor GATA binding 1	7227	1.59288e-09	1.71037e-08	-1.40385	n
1442	GPR12	G protein-coupled receptor 12	2835	1.60236e-09	1.71936e-08	-26.0242	n
1443	PARM1	prostate androgen-regulated mucin-like protein 1	25849	1.60389e-09	1.71981e-08	-2.38217	n
1444	IGF1	insulin like growth factor 1	3479	1.60911e-09	1.72422e-08	-3.43168	n
1445	LPCAT2	lysophosphatidylcholine acyltransferase 2	54947	1.66322e-09	1.78098e-08	-2.01868	n
1446	SLU7	SLU7 homolog, splicing factor	10569	1.66802e-09	1.78489e-08	-1.39882	n
1447	KRT27	keratin 27	342574	1.67872e-09	1.7951e-08	-2.80163	n
1448	RPS11	ribosomal protein S11	6205	1.68026e-09	1.79551e-08	-0.404462	n
1449	AGO2	argonaute RISC catalytic component 2	27161	1.68722e-09	1.80171e-08	-1.84289	n
1450	SEPHS2	selenophosphate synthetase 2	22928	1.69597e-09	1.80981e-08	1.19367	n
1451	TOB1	transducer of ERBB2, 1	10140	1.71974e-09	1.83391e-08	0.737099	n
1452	FOXO3	forkhead box O3	2309	1.72646e-09	1.83983e-08	-1.27482	n
1453	HNRNPUL1	heterogeneous nuclear ribonucleoprotein U like 1	11100	1.75624e-09	1.87027e-08	-1.0448	n
1454	TSPAN8	tetraspanin 8	7103	1.77534e-09	1.88932e-08	-2.57607	n
1455	ROR1	receptor tyrosine kinase like orphan receptor 1	4919	1.79169e-09	1.90542e-08	-3.37251	n
1456	LRRC8A	leucine rich repeat containing 8 VRAC subunit A	56262	1.83454e-09	1.94965e-08	-2.17222	n
1457	LAMA2	laminin subunit alpha 2	3908	1.84577e-09	1.96025e-08	-2.89799	n
1458	RRAGD	Ras related GTP binding D	58528	1.85433e-09	1.96799e-08	-4.76114	n
1459	THSD4	thrombospondin type 1 domain containing 4	79875	1.87466e-09	1.98821e-08	-4.05949	n
1460	ZNF148	zinc finger protein 148	7707	1.90881e-09	2.02306e-08	-1.8833	n
1461	TNXB	tenascin XB	7148	1.93594e-09	2.05041e-08	-2.02157	n
1462	ANTXR2	ANTXR cell adhesion molecule 2	118429	1.94455e-09	2.05813e-08	-3.59185	n
1463	ZNF704	zinc finger protein 704	619279	1.96468e-09	2.07801e-08	-2.20242	n
1464	STT3B	STT3 oligosaccharyltransferase complex catalytic subunit B	201595	1.96806e-09	2.08018e-08	0.83164	n
1465	EIF4EBP1	eukaryotic translation initiation factor 4E binding protein 1	1978	1.99015e-09	2.1021e-08	-4.74328	n
1466	LAMP1	lysosomal associated membrane protein 1	3916	1.99558e-09	2.1064e-08	0.620016	n
1467	S100A6	S100 calcium binding protein A6	6277	2.00787e-09	2.11794e-08	-0.691722	n
1468	SLMAP	sarcolemma associated protein	7871	2.03486e-09	2.14495e-08	-1.54524	n
1469	MYOF	myoferlin	26509	2.03873e-09	2.14757e-08	-1.31587	n
1470	SGK3	serum/glucocorticoid regulated kinase family member 3	23678	2.04763e-09	2.15549e-08	-2.04304	n
1471	PPA2	inorganic pyrophosphatase 2	27068	2.0574e-09	2.16431e-08	0.979603	n
1472	NOP58	NOP58 ribonucleoprotein	51602	2.0604e-09	2.16599e-08	-1.4639	n
1473	KMT2A	lysine methyltransferase 2A	4297	2.10008e-09	2.20622e-08	-1.6006	n
1474	RGS5	regulator of G protein signaling 5	8490	2.11608e-09	2.22153e-08	-1.80512	n
1475	CD34	CD34 molecule	947	2.1759e-09	2.28132e-08	-2.10784	n
1476	RNF19A	ring finger protein 19A, RBR E3 ubiquitin protein ligase	25897	2.17597e-09	2.28132e-08	1.12157	n
1477	CAPN2	calpain 2	824	2.19592e-09	2.30069e-08	-1.18835	n
1478	CDH13	cadherin 13	1012	2.22398e-09	2.32852e-08	-1.77788	n
1479	MAP3K1	mitogen-activated protein kinase kinase kinase 1	4214	2.22665e-09	2.32974e-08	-1.50603	n
1480	STAT6	signal transducer and activator of transcription 6	6778	2.24448e-09	2.34681e-08	-1.29589	n
1481	CYP2R1	cytochrome P450 family 2 subfamily R member 1	120227	2.28655e-09	2.3892e-08	1.54474	n
1482	STMN1	stathmin 1	3925	2.31809e-09	2.42053e-08	-1.23228	n
1483	NEMF	nuclear export mediator factor	9147	2.33384e-09	2.43534e-08	-1.40712	n
1484	MATN2	matrilin 2	4147	2.35388e-09	2.4546e-08	-1.44613	n
1485	DMAC1	distal membrane arm assembly complex 1	90871	2.44027e-09	2.54299e-08	0.946651	n
1486	JDP2	Jun dimerization protein 2	122953	2.58065e-09	2.68747e-08	-3.50023	n
1487	CWH43	cell wall biogenesis 43 C-terminal homolog	80157	2.58665e-09	2.69192e-08	-1.95378	n
1488	EIF2AK2	eukaryotic translation initiation factor 2 alpha kinase 2	5610	2.63758e-09	2.74308e-08	-2.12079	n
1489	CYTH3	cytohesin 3	9265	2.64303e-09	2.74692e-08	-2.23667	n
1490	LAMC1	laminin subunit gamma 1	3915	2.70945e-09	2.81407e-08	-1.67267	n
1491	GNG2	G protein subunit gamma 2	54331	2.73386e-09	2.83752e-08	-25.4342	n
1492	HSPG2	heparan sulfate proteoglycan 2	3339	2.74638e-09	2.84861e-08	-1.71851	n
1493	LMAN1	lectin, mannose binding 1	3998	2.8466e-09	2.9506e-08	1.00978	n
1494	HSPB8	heat shock protein family B (small) member 8	26353	2.8553e-09	2.95764e-08	-2.80846	n
1495	GNPTAB	N-acetylglucosamine-1-phosphate transferase subunits alpha and beta	79158	2.94235e-09	3.04578e-08	-1.81208	n
1496	PIK3C2A	phosphatidylinositol-4-phosphate 3-kinase catalytic subunit type 2 alpha	5286	2.98731e-09	3.09027e-08	-1.65082	n
1497	ZNF292	zinc finger protein 292	23036	2.9946e-09	3.09575e-08	-1.3815	n
1498	ANXA4	annexin A4	307	3.2261e-09	3.33285e-08	-1.22344	n
1499	REL	REL proto-oncogene, NF-kB subunit	5966	3.26056e-09	3.36622e-08	-1.85012	n
1500	MARK3	microtubule affinity regulating kinase 3	4140	3.31827e-09	3.42352e-08	-1.6087	n
1501	CNOT2	CCR4-NOT transcription complex subunit 2	4848	3.3974e-09	3.50284e-08	-1.31437	n
1502	PNPLA5	patatin like phospholipase domain containing 5	150379	3.43917e-09	3.54355e-08	4.16309	n
1503	MYO9A	myosin IXA	4649	3.44169e-09	3.5438e-08	-1.84653	n
1504	PTPN21	protein tyrosine phosphatase non-receptor type 21	11099	3.51127e-09	3.61305e-08	-2.52214	n
1505	RALGPS2	Ral GEF with PH domain and SH3 binding motif 2	55103	3.62323e-09	3.72407e-08	-2.12166	n
1506	ADCK2	aarF domain containing kinase 2	90956	3.62395e-09	3.72407e-08	1.5996	n
1507	LAMB3	laminin subunit beta 3	3914	3.65631e-09	3.75484e-08	-1.48763	n
1508	ITGAV	integrin subunit alpha V	3685	3.71234e-09	3.80986e-08	-1.10819	n
1509	BEX4	brain expressed X-linked 4	56271	3.79061e-09	3.88762e-08	-1.668	n
1510	PLPP2	phospholipid phosphatase 2	8612	3.81758e-09	3.9127e-08	-1.68495	n
1511	NOP10	NOP10 ribonucleoprotein	55505	3.83481e-09	3.92777e-08	0.817437	n
1512	DDX6	DEAD-box helicase 6	1656	3.84197e-09	3.93252e-08	-1.2881	n
1513	MCCC1	methylcrotonoyl-CoA carboxylase 1	56922	3.90296e-09	3.99231e-08	1.44837	n
1514	KLF15	Kruppel like factor 15	28999	4.07502e-09	4.16558e-08	2.81586	n
1515	S100A9	S100 calcium binding protein A9	6280	4.12249e-09	4.21133e-08	-4.95124	n
1516	SLC19A3	solute carrier family 19 member 3	80704	4.1305e-09	4.21674e-08	2.88281	n
1517	TPPP	tubulin polymerization promoting protein	11076	4.17019e-09	4.25447e-08	-25.527	n
1518	CHD8	chromodomain helicase DNA binding protein 8	57680	4.18267e-09	4.2644e-08	-1.67448	n
1519	AMMECR1	AMMECR nuclear protein 1	9949	4.21643e-09	4.29601e-08	-2.54394	n
1520	JUN	Jun proto-oncogene, AP-1 transcription factor subunit	3725	4.28495e-09	4.36296e-08	1.01986	n
1521	INHBA	inhibin subunit beta A	3624	4.29737e-09	4.37274e-08	-5.00383	n
1522	SELENOP	selenoprotein P	6414	4.32431e-09	4.39727e-08	0.59426	n
1523	SGK1	serum/glucocorticoid regulated kinase 1	6446	4.33713e-09	4.40743e-08	-1.3408	n
1524	AXL	AXL receptor tyrosine kinase	558	4.34539e-09	4.41294e-08	-2.51027	n
1525	NUDT3	nudix hydrolase 3	11165	4.35577e-09	4.42059e-08	-1.33731	n
1526	SENP6	SUMO specific peptidase 6	26054	4.37402e-09	4.43622e-08	-1.34379	n
1527	ZNF106	zinc finger protein 106	64397	4.42877e-09	4.48882e-08	-1.57642	n
1528	NDRG2	NDRG family member 2	57447	4.45896e-09	4.51648e-08	-1.07417	n
1529	ATG12	autophagy related 12	9140	4.48333e-09	4.53821e-08	-1.61973	n
1530	SLK	STE20 like kinase	9748	4.5009e-09	4.55303e-08	-1.13814	n
1531	F13A1	coagulation factor XIII A chain	2162	4.62813e-09	4.67868e-08	-2.62456	n
1532	BAZ1A	bromodomain adjacent to zinc finger domain 1A	11177	4.67018e-09	4.71813e-08	-1.50859	n
1533	PEA15	proliferation and apoptosis adaptor protein 15	8682	4.81285e-09	4.85911e-08	-1.43306	n
1534	CDK5	cyclin dependent kinase 5	1020	4.83285e-09	4.87613e-08	2.0638	n
1535	SYNM	synemin	23336	4.87198e-09	4.91242e-08	-2.65026	n
1536	ARHGAP5	Rho GTPase activating protein 5	394	4.90312e-09	4.94061e-08	-1.32932	n
1537	MEF2A	myocyte enhancer factor 2A	4205	4.91084e-09	4.94434e-08	-1.39163	n
1538	TNNT1	troponin T1, slow skeletal type	7138	4.91318e-09	4.94434e-08	-25.3663	n
1539	PPP1R3C	protein phosphatase 1 regulatory subunit 3C	5507	4.93505e-09	4.96314e-08	-2.95445	n
1540	SLC7A1	solute carrier family 7 member 1	6541	4.94196e-09	4.96687e-08	-1.72397	n
1541	ABI1	abl interactor 1	10006	4.99983e-09	5.02179e-08	-1.08283	n
1542	SPRR2A	small proline rich protein 2A	6700	5.08957e-09	5.10862e-08	-30.0368	n
1543	STK17B	serine/threonine kinase 17b	9262	5.09718e-09	5.11296e-08	-2.62927	n
1544	ASS1	argininosuccinate synthase 1	445	5.17325e-09	5.18592e-08	1.08475	n
1545	ATP13A4	ATPase 13A4	84239	5.31177e-09	5.32135e-08	-4.72891	n
1546	FAM83B	family with sequence similarity 83 member B	222584	5.31566e-09	5.32182e-08	-1.29669	n
1547	IGF1R	insulin like growth factor 1 receptor	3480	5.37744e-09	5.38021e-08	-1.71971	n
1548	DAPK2	death associated protein kinase 2	23604	5.39563e-09	5.39147e-08	1.82389	n
1549	TXNL4B	thioredoxin like 4B	54957	5.39331e-09	5.39147e-08	2.11024	n
1550	EML6	EMAP like 6	400954	5.41115e-09	5.4035e-08	3.0253	n
1551	RBM23	RNA binding motif protein 23	55147	5.46166e-09	5.45045e-08	-1.77182	n
1552	COL6A1	collagen type VI alpha 1 chain	1291	5.58574e-09	5.57069e-08	-0.990835	n
1553	ZBTB38	zinc finger and BTB domain containing 38	253461	5.6659e-09	5.64701e-08	-1.57724	n
1554	MAGI1	membrane associated guanylate kinase, WW and PDZ domain containing 1	9223	5.88036e-09	5.85701e-08	-2.0322	n
1555	COASY	Coenzyme A synthase	80347	5.92885e-09	5.90152e-08	1.17426	n
1556	MANSC1	MANSC domain containing 1	54682	6.07696e-09	6.04508e-08	1.19259	n
1557	NDUFB9	NADH:ubiquinone oxidoreductase subunit B9	4715	6.13855e-09	6.10244e-08	0.656216	n
1558	SORBS3	sorbin and SH3 domain containing 3	10174	6.25728e-09	6.21649e-08	-1.42221	n
1559	RNF128	ring finger protein 128	79589	6.38532e-09	6.33965e-08	1.56672	n
1560	MRPS15	mitochondrial ribosomal protein S15	64960	6.42571e-09	6.37569e-08	1.04787	n
1561	SPON2	spondin 2	10417	6.48117e-09	6.42661e-08	-2.5952	n
1562	TMX2	thioredoxin related transmembrane protein 2	51075	6.59229e-09	6.53262e-08	1.09434	n
1563	FAM102B	family with sequence similarity 102 member B	284611	6.61344e-09	6.54941e-08	-25.5967	n
1564	MRPL12	mitochondrial ribosomal protein L12	6182	6.72623e-09	6.65687e-08	1.0922	n
1565	COQ4	coenzyme Q4	51117	6.75213e-09	6.67825e-08	1.01912	n
1566	DAB2	DAB adaptor protein 2	1601	6.79576e-09	6.71713e-08	-2.30771	n
1567	SLC14A1	solute carrier family 14 member 1 (Kidd blood group)	6563	6.89078e-09	6.80673e-08	-5.05183	n
1568	ECI1	enoyl-CoA delta isomerase 1	1632	7.06781e-09	6.97716e-08	0.957108	n
1569	SURF4	surfeit 4	6836	7.17917e-09	7.08259e-08	0.865248	n
1570	KIAA0513	KIAA0513	9764	7.21384e-09	7.11228e-08	1.79299	n
1571	SH3GLB2	SH3 domain containing GRB2 like, endophilin B2	56904	7.37602e-09	7.26758e-08	-1.34557	n
1572	DARS1	aspartyl-tRNA synthetase 1	1615	7.40649e-09	7.29298e-08	-1.01765	n
1573	MYO6	myosin VI	4646	7.75451e-09	7.63083e-08	-1.37841	n
1574	PPP1R14A	protein phosphatase 1 regulatory inhibitor subunit 14A	94274	7.78229e-09	7.65332e-08	-3.56618	n
1575	CHD4	chromodomain helicase DNA binding protein 4	1108	7.84748e-09	7.71255e-08	-1.18326	n
1576	HEBP2	heme binding protein 2	23593	7.87048e-09	7.73028e-08	0.637617	n
1577	KLK13	kallikrein related peptidase 13	26085	7.89225e-09	7.74676e-08	-4.81819	n
1578	COL3A1	collagen type III alpha 1 chain	1281	8.06426e-09	7.91061e-08	-1.82633	n
1579	TPM3	tropomyosin 3	7170	8.10874e-09	7.94446e-08	-0.893839	n
1580	ATP5PO	ATP synthase peripheral stalk subunit OSCP	539	8.10899e-09	7.94446e-08	0.657483	n
1581	MFHAS1	malignant fibrous histiocytoma amplified sequence 1	9258	8.36722e-09	8.19229e-08	-2.5951	n
1582	ZP1	zona pellucida glycoprotein 1	22917	8.5834e-09	8.39866e-08	5.10891	n
1583	EMC4	ER membrane protein complex subunit 4	51234	8.77287e-09	8.57865e-08	0.832274	n
1584	RAI14	retinoic acid induced 14	26064	8.80432e-09	8.60399e-08	-1.79949	n
1585	CTAG2	cancer/testis antigen 2	30848	8.8146e-09	8.60863e-08	2.41788	n
1586	SUN1	Sad1 and UNC84 domain containing 1	23353	9.10993e-09	8.89148e-08	-1.12174	n
1587	CTBP2	C-terminal binding protein 2	1488	9.14242e-09	8.91758e-08	-1.82335	n
1588	DOK4	docking protein 4	55715	9.17142e-09	8.94027e-08	-2.72586	n
1589	LAMTOR1	late endosomal/lysosomal adaptor, MAPK and MTOR activator 1	55004	9.26884e-09	9.02957e-08	0.779732	n
1590	ACSL3	acyl-CoA synthetase long chain family member 3	2181	9.39809e-09	9.14975e-08	0.935111	n
1591	TMEM256	transmembrane protein 256	254863	9.41277e-09	9.15831e-08	1.08342	n
1592	DCLRE1C	DNA cross-link repair 1C	64421	9.43575e-09	9.17493e-08	-2.77283	n
1593	EGFR	epidermal growth factor receptor	1956	9.49658e-09	9.2283e-08	-0.885211	n
1594	P2RX7	purinergic receptor P2X 7	5027	9.537e-09	9.2618e-08	-3.79494	n
1595	CCDC3	coiled-coil domain containing 3	83643	9.81039e-09	9.52134e-08	-1.33492	n
1596	MAFB	MAF bZIP transcription factor B	9935	9.87401e-09	9.57711e-08	-0.920273	n
1597	GIGYF2	GRB10 interacting GYF protein 2	26058	9.94496e-09	9.63991e-08	-1.87381	n
1598	MAPK8IP2	mitogen-activated protein kinase 8 interacting protein 2	23542	1.00154e-08	9.70211e-08	2.39069	n
1599	SERPINB8	serpin family B member 8	5271	1.01579e-08	9.83405e-08	-2.3931	n
1600	AKT3	AKT serine/threonine kinase 3	10000	1.02125e-08	9.88077e-08	-3.20147	n
1601	USP3	ubiquitin specific peptidase 3	9960	1.03891e-08	1.00454e-07	1.17213	n
1602	DENND4C	DENN domain containing 4C	55667	1.04748e-08	1.0122e-07	-1.876	n
1603	LCE5A	late cornified envelope 5A	254910	1.08325e-08	1.04611e-07	-26.0209	n
1604	SPAG9	sperm associated antigen 9	9043	1.08612e-08	1.04823e-07	-1.34299	n
1605	DDX18	DEAD-box helicase 18	8886	1.0923e-08	1.05354e-07	-1.30093	n
1606	RARRES2	retinoic acid receptor responder 2	5919	1.0997e-08	1.06002e-07	-2.2397	n
1607	TINCR	TINCR ubiquitin domain containing	257000	1.11092e-08	1.07017e-07	0.914816	n
1608	SLC44A3	solute carrier family 44 member 3	126969	1.11237e-08	1.07091e-07	2.33178	n
1609	HTATIP2	HIV-1 Tat interactive protein 2	10553	1.11493e-08	1.0727e-07	1.33753	n
1610	RARRES1	retinoic acid receptor responder 1	5918	1.12901e-08	1.08558e-07	3.03154	n
1611	UPB1	beta-ureidopropionase 1	51733	1.13035e-08	1.0862e-07	2.71397	n
1612	PLAGL1	PLAG1 like zinc finger 1	5325	1.13894e-08	1.09377e-07	-1.62503	n
1613	HCFC1R1	host cell factor C1 regulator 1	54985	1.16808e-08	1.12107e-07	-1.37186	n
1614	ANKRD33B	ankyrin repeat domain 33B	651746	1.17209e-08	1.12422e-07	-25.1153	n
1615	RALGAPA2	Ral GTPase activating protein catalytic subunit alpha 2	57186	1.1741e-08	1.12546e-07	-2.87386	n
1616	CCNDBP1	cyclin D1 binding protein 1	23582	1.1751e-08	1.12572e-07	0.996313	n
1617	MFSD14B	major facilitator superfamily domain containing 14B	84641	1.18507e-08	1.13458e-07	0.926955	n
1618	IQGAP2	IQ motif containing GTPase activating protein 2	10788	1.19078e-08	1.13934e-07	-3.04522	n
1619	ACKR3	atypical chemokine receptor 3	57007	1.21099e-08	1.15797e-07	-3.11124	n
1620	KMT2C	lysine methyltransferase 2C	58508	1.24074e-08	1.18568e-07	-1.1497	n
1621	NECTIN4	nectin cell adhesion molecule 4	81607	1.25578e-08	1.19931e-07	-1.08781	n
1622	PRKD3	protein kinase D3	23683	1.25997e-08	1.20193e-07	-2.34196	n
1623	ORMDL2	ORMDL sphingolipid biosynthesis regulator 2	29095	1.26084e-08	1.20193e-07	1.20733	n
1624	PXN	paxillin	5829	1.26068e-08	1.20193e-07	-1.98777	n
1625	RESF1	retroelement silencing factor 1	55196	1.28292e-08	1.22223e-07	-2.10333	n
1626	PAG1	phosphoprotein membrane anchor with glycosphingolipid microdomains 1	55824	1.28648e-08	1.22487e-07	-3.10995	n
1627	TMED4	transmembrane p24 trafficking protein 4	222068	1.29398e-08	1.23126e-07	1.00401	n
1628	DIS3	DIS3 homolog, exosome endoribonuclease and 3'-5' exoribonuclease	22894	1.29909e-08	1.23536e-07	-1.80332	n
1629	DDX21	DExD-box helicase 21	9188	1.30115e-08	1.23657e-07	-1.03252	n
1630	RNASE4	ribonuclease A family member 4	6038	1.36122e-08	1.29287e-07	-2.85216	n
1631	SLC7A11	solute carrier family 7 member 11	23657	1.36598e-08	1.2966e-07	-25.8996	n
1632	ANOS1	anosmin 1	3730	1.36777e-08	1.29751e-07	-3.63232	n
1633	SLC6A8	solute carrier family 6 member 8	6535	1.37657e-08	1.30506e-07	-2.69024	n
1634	SETD5	SET domain containing 5	55209	1.39407e-08	1.32084e-07	-1.47938	n
1635	KIAA1109	KIAA1109	84162	1.39591e-08	1.32097e-07	-1.69327	n
1636	SAV1	salvador family WW domain containing protein 1	60485	1.39544e-08	1.32097e-07	-1.40781	n
1637	POGZ	pogo transposable element derived with ZNF domain	23126	1.401e-08	1.32487e-07	-1.69346	n
1638	DNAJA3	DnaJ heat shock protein family (Hsp40) member A3	9093	1.40173e-08	1.32487e-07	1.18349	n
1639	NIPAL3	NIPA like domain containing 3	57185	1.4073e-08	1.32933e-07	-2.74981	n
1640	IFI6	interferon alpha inducible protein 6	2537	1.42051e-08	1.34099e-07	-2.9721	n
1641	NUAK1	NUAK family kinase 1	9891	1.44263e-08	1.36105e-07	-2.70155	n
1642	SMIM4	small integral membrane protein 4	440957	1.45032e-08	1.36747e-07	0.948375	n
1643	TUT7	terminal uridylyl transferase 7	79670	1.50554e-08	1.41867e-07	-1.82224	n
1644	TCF7L2	transcription factor 7 like 2	6934	1.52612e-08	1.4372e-07	-1.72358	n
1645	GPATCH2L	G-patch domain containing 2 like	55668	1.53819e-08	1.44769e-07	-2.4674	n
1646	KIAA2013	KIAA2013	90231	1.5442e-08	1.45247e-07	1.09007	n
1647	ZNF185	zinc finger protein 185 with LIM domain	7739	1.55779e-08	1.46436e-07	-1.30333	n
1648	ALDH3A1	aldehyde dehydrogenase 3 family member A1	218	1.56258e-08	1.46797e-07	-1.94521	n
1649	BCKDK	branched chain keto acid dehydrogenase kinase	10295	1.56631e-08	1.47059e-07	1.21445	n
1650	FBXW7	F-box and WD repeat domain containing 7	55294	1.58326e-08	1.48561e-07	-1.21698	n
1651	OLAH	oleoyl-ACP hydrolase	55301	1.5844e-08	1.48578e-07	3.0922	n
1652	GRSF1	G-rich RNA sequence binding factor 1	2926	1.58811e-08	1.48837e-07	0.888729	n
1653	ALAD	aminolevulinate dehydratase	210	1.61529e-08	1.51201e-07	-1.53385	n
1654	EEA1	early endosome antigen 1	8411	1.61436e-08	1.51201e-07	-1.2636	n
1655	ARFGEF3	ARFGEF family member 3	57221	1.61845e-08	1.51406e-07	-3.11775	n
1656	HNRNPR	heterogeneous nuclear ribonucleoprotein R	10236	1.64689e-08	1.53974e-07	-0.968411	n
1657	RPS27	ribosomal protein S27	6232	1.65134e-08	1.54297e-07	-0.414392	n
1658	ABCA8	ATP binding cassette subfamily A member 8	10351	1.68249e-08	1.57114e-07	-2.26193	n
1659	PA2G4	proliferation-associated 2G4	5036	1.68487e-08	1.57241e-07	-1.00401	n
1660	SEC61B	SEC61 translocon subunit beta	10952	1.69465e-08	1.58059e-07	0.7269	n
1661	B4GALT4	beta-1,4-galactosyltransferase 4	8702	1.70651e-08	1.59069e-07	-24.6172	n
1662	DUSP7	dual specificity phosphatase 7	1849	1.70964e-08	1.59266e-07	-1.80484	n
1663	TET3	tet methylcytosine dioxygenase 3	200424	1.72788e-08	1.60869e-07	-2.34075	n
1664	ZEB1	zinc finger E-box binding homeobox 1	6935	1.73925e-08	1.61831e-07	-3.46172	n
1665	CYP20A1	cytochrome P450 family 20 subfamily A member 1	57404	1.74577e-08	1.6234e-07	-1.54819	n
1666	VPS13C	vacuolar protein sorting 13 homolog C	54832	1.74757e-08	1.6241e-07	-1.73914	n
1667	ISLR	immunoglobulin superfamily containing leucine rich repeat	3671	1.76351e-08	1.63793e-07	-2.32996	n
1668	SF3B1	splicing factor 3b subunit 1	23451	1.77365e-08	1.64637e-07	-0.842459	n
1669	MCUR1	mitochondrial calcium uniporter regulator 1	63933	1.79021e-08	1.66075e-07	0.980372	n
1670	IL13RA1	interleukin 13 receptor subunit alpha 1	3597	1.82071e-08	1.68804e-07	1.06089	n
1671	TRMT44	tRNA methyltransferase 44 homolog	152992	1.82272e-08	1.68889e-07	1.95181	n
1672	SLC5A1	solute carrier family 5 member 1	6523	1.87203e-08	1.73355e-07	-3.45032	n
1673	EPB41L4A	erythrocyte membrane protein band 4.1 like 4A	64097	1.91954e-08	1.77648e-07	-25.0603	n
1674	ISCU	iron-sulfur cluster assembly enzyme	23479	1.94417e-08	1.79821e-07	0.837584	n
1675	SMTN	smoothelin	6525	1.95133e-08	1.80376e-07	-2.2624	n
1676	DCAF7	DDB1 and CUL4 associated factor 7	10238	1.99749e-08	1.84534e-07	-1.69309	n
1677	CHD9	chromodomain helicase DNA binding protein 9	80205	2.02646e-08	1.87098e-07	-1.19319	n
1678	USP34	ubiquitin specific peptidase 34	9736	2.03613e-08	1.8788e-07	-1.28216	n
1679	ALDH3A2	aldehyde dehydrogenase 3 family member A2	224	2.05908e-08	1.89885e-07	-0.75031	n
1680	GOLGB1	golgin B1	2804	2.1186e-08	1.95258e-07	-1.07039	n
1681	LPGAT1	lysophosphatidylglycerol acyltransferase 1	9926	2.16279e-08	1.99212e-07	-3.39223	n
1682	TENT4A	terminal nucleotidyltransferase 4A	11044	2.1652e-08	1.99316e-07	1.26768	n
1683	FAM89A	family with sequence similarity 89 member A	375061	2.19912e-08	2.02319e-07	-2.31967	n
1684	COX6B1	cytochrome c oxidase subunit 6B1	1340	2.20953e-08	2.03157e-07	0.572863	n
1685	SPOP	speckle type BTB/POZ protein	8405	2.22263e-08	2.0424e-07	-1.47324	n
1686	HOXC13	homeobox C13	3229	2.24247e-08	2.05942e-07	-2.94409	n
1687	CDC42EP4	CDC42 effector protein 4	23580	2.28761e-08	2.09963e-07	1.13798	n
1688	SERBP1	SERPINE1 mRNA binding protein 1	26135	2.33702e-08	2.14372e-07	-0.644384	n
1689	PGAP2	post-GPI attachment to proteins 2	27315	2.35135e-08	2.15559e-07	1.06746	n
1690	VMP1	vacuole membrane protein 1	81671	2.39698e-08	2.19613e-07	0.900822	n
1691	TMEM126B	transmembrane protein 126B	55863	2.40195e-08	2.19938e-07	1.23431	n
1692	ANKRD35	ankyrin repeat domain 35	148741	2.42782e-08	2.22177e-07	-2.21211	n
1693	SCGB2A1	secretoglobin family 2A member 1	4246	2.46626e-08	2.25562e-07	-26.6419	n
1694	SET	SET nuclear proto-oncogene	6418	2.47058e-08	2.25823e-07	-0.664144	n
1695	PTGES	prostaglandin E synthase	9536	2.51166e-08	2.29444e-07	-2.54133	n
1696	CD82	CD82 molecule	3732	2.55061e-08	2.32865e-07	-1.05	n
1697	PLCD3	phospholipase C delta 3	113026	2.60048e-08	2.37279e-07	-2.47568	n
1698	SGMS1	sphingomyelin synthase 1	259230	2.6391e-08	2.40661e-07	-1.66306	n
1699	GPM6B	glycoprotein M6B	2824	2.64292e-08	2.40868e-07	-2.2571	n
1700	RNF39	ring finger protein 39	80352	2.64599e-08	2.41006e-07	-2.85053	n
1701	CD109	CD109 molecule	135228	2.67217e-08	2.43249e-07	-0.953922	n
1702	ELN	elastin	2006	2.68957e-08	2.44689e-07	-2.75287	n
1703	LCE1E	late cornified envelope 1E	353135	2.71588e-08	2.46939e-07	-4.99281	n
1704	CDK6	cyclin dependent kinase 6	1021	2.78061e-08	2.52677e-07	-1.91178	n
1705	KITLG	KIT ligand	4254	2.78992e-08	2.53374e-07	-2.57969	n
1706	EML1	EMAP like 1	2009	2.84155e-08	2.57913e-07	-3.79123	n
1707	RHOB	ras homolog family member B	388	2.87537e-08	2.6076e-07	-0.997417	n
1708	MINDY2	MINDY lysine 48 deubiquitinase 2	54629	2.87628e-08	2.6076e-07	-1.61961	n
1709	PODN	podocan	127435	2.88178e-08	2.61107e-07	-4.69669	n
1710	LRRK2	leucine rich repeat kinase 2	120892	2.8978e-08	2.62405e-07	-25.1507	n
1711	TANK	TRAF family member associated NFKB activator	10010	2.93682e-08	2.65784e-07	0.928788	n
1712	ZNF503	zinc finger protein 503	84858	2.96202e-08	2.67909e-07	-1.77724	n
1713	IRF9	interferon regulatory factor 9	10379	2.98832e-08	2.7013e-07	-2.86659	n
1714	SMDT1	single-pass membrane protein with aspartate rich tail 1	91689	3.05071e-08	2.7561e-07	0.727327	n
1715	RNF144B	ring finger protein 144B	255488	3.05658e-08	2.75979e-07	-1.56445	n
1716	LAMB4	laminin subunit beta 4	22798	3.07487e-08	2.7747e-07	-2.02793	n
1717	AK3	adenylate kinase 3	50808	3.08838e-08	2.78528e-07	0.740063	n
1718	EMCN	endomucin	51705	3.21983e-08	2.90214e-07	-3.17786	n
1719	TCHHL1	trichohyalin like 1	126637	3.22835e-08	2.90814e-07	-4.70906	n
1720	SLC47A2	solute carrier family 47 member 2	146802	3.29207e-08	2.96382e-07	-4.89798	n
1721	ASAP2	ArfGAP with SH3 domain, ankyrin repeat and PH domain 2	8853	3.31001e-08	2.97824e-07	-2.16295	n
1722	HP1BP3	heterochromatin protein 1 binding protein 3	50809	3.33603e-08	2.99992e-07	-0.811909	n
1723	PPP2R5E	protein phosphatase 2 regulatory subunit B'epsilon	5529	3.34097e-08	3.00263e-07	-1.37651	n
1724	HES4	hes family bHLH transcription factor 4	57801	3.42507e-08	3.07469e-07	-1.8281	n
1725	CDC5L	cell division cycle 5 like	988	3.42511e-08	3.07469e-07	-1.60778	n
1726	PGAM1	phosphoglycerate mutase 1	5223	3.44147e-08	3.08759e-07	0.623218	n
1727	FNBP4	formin binding protein 4	23360	3.44442e-08	3.08846e-07	-1.41351	n
1728	HNRNPLL	heterogeneous nuclear ribonucleoprotein L like	92906	3.45038e-08	3.09202e-07	-2.44821	n
1729	PHLDA2	pleckstrin homology like domain family A member 2	7262	3.48282e-08	3.11929e-07	1.46939	n
1730	KDM3A	lysine demethylase 3A	55818	3.49302e-08	3.12662e-07	-1.87532	n
1731	PITX1	paired like homeodomain 1	5307	3.50972e-08	3.13977e-07	2.82234	n
1732	FAM219B	family with sequence similarity 219 member B	57184	3.5371e-08	3.16244e-07	1.11665	n
1733	CTSG	cathepsin G	1511	3.56672e-08	3.18709e-07	-2.89432	n
1734	JMJD1C	jumonji domain containing 1C	221037	3.5694e-08	3.18766e-07	-1.30652	n
1735	RBPMS	RNA binding protein, mRNA processing factor	11030	3.61946e-08	3.2305e-07	-2.85735	n
1736	UBE2Z	ubiquitin conjugating enzyme E2 Z	65264	3.62487e-08	3.23348e-07	-1.26219	n
1737	HLA.DQB1			3.63941e-08	3.24459e-07	-1.37187	n
1738	EML4	EMAP like 4	27436	3.64448e-08	3.24724e-07	-1.41229	n
1739	VOPP1	VOPP1 WW domain binding protein	81552	3.6816e-08	3.27844e-07	-2.55751	n
1740	CNTNAP3B	contactin associated protein family member 3B	728577	3.77607e-08	3.36064e-07	-3.00477	n
1741	PCP4L1	Purkinje cell protein 4 like 1	654790	3.8397e-08	3.41531e-07	2.41869	n
1742	MT.ND1			3.87677e-08	3.44631e-07	0.35134	n
1743	CHP2	calcineurin like EF-hand protein 2	63928	3.95773e-08	3.51628e-07	-1.50979	n
1744	SIN3A	SIN3 transcription regulator family member A	25942	3.98628e-08	3.53962e-07	-2.49615	n
1745	TCF7L1	transcription factor 7 like 1	83439	4.04906e-08	3.59331e-07	-3.4247	n
1746	EHBP1L1	EH domain binding protein 1 like 1	254102	4.05464e-08	3.59621e-07	-2.11385	n
1747	IGFBP2	insulin like growth factor binding protein 2	3485	4.24164e-08	3.75992e-07	-3.40236	n
1748	ACY1	aminoacylase 1	95	4.27595e-08	3.78817e-07	2.45232	n
1749	BMPR2	bone morphogenetic protein receptor type 2	659	4.27914e-08	3.78885e-07	-1.23756	n
1750	SMIM22	small integral membrane protein 22	440335	4.31293e-08	3.81659e-07	-4.67225	n
1751	SKIL	SKI like proto-oncogene	6498	4.32365e-08	3.8239e-07	-1.68327	n
1752	GOLIM4	golgi integral membrane protein 4	27333	4.33756e-08	3.83396e-07	-1.62736	n
1753	SH3BGRL	SH3 domain binding glutamate rich protein like	6451	4.33996e-08	3.83396e-07	-0.910366	n
1754	ANKRD36C	ankyrin repeat domain 36C	400986	4.36374e-08	3.85277e-07	-2.77031	n
1755	SDC4	syndecan 4	6385	4.36958e-08	3.85574e-07	-0.921505	n
1756	SLC30A1	solute carrier family 30 member 1	7779	4.45052e-08	3.92271e-07	0.959297	n
1757	RPL13	ribosomal protein L13	6137	4.44817e-08	3.92271e-07	-0.347767	n
1758	NTN4	netrin 4	59277	4.46541e-08	3.93361e-07	-2.15776	n
1759	ENC1	ectodermal-neural cortex 1	8507	4.56621e-08	4.02012e-07	1.60396	n
1760	C5orf46	chromosome 5 open reading frame 46	389336	4.58753e-08	4.03661e-07	-1.77598	n
1761	RFLNB	refilin B	359845	4.61814e-08	4.06124e-07	-3.92316	n
1762	FAM234A	family with sequence similarity 234 member A	83986	4.65455e-08	4.09095e-07	1.08913	n
1763	RAB34	RAB34, member RAS oncogene family	83871	4.66287e-08	4.09595e-07	-1.77632	n
1764	AKAP12	A-kinase anchoring protein 12	9590	4.80039e-08	4.21199e-07	-2.60035	n
1765	HLF	HLF transcription factor, PAR bZIP family member	3131	4.79798e-08	4.21199e-07	-1.99326	n
1766	CAVIN3	caveolae associated protein 3	112464	4.83927e-08	4.24371e-07	-2.13868	n
1767	ZNF800	zinc finger protein 800	168850	4.88486e-08	4.28127e-07	-2.28391	n
1768	NEDD1	NEDD1 gamma-tubulin ring complex targeting factor	121441	4.93643e-08	4.32404e-07	-2.79099	n
1769	SLCO3A1	solute carrier organic anion transporter family member 3A1	28232	4.95273e-08	4.33587e-07	-2.34403	n
1770	PRKX	protein kinase X-linked	5613	5.02909e-08	4.40024e-07	-2.3306	n
1771	PIR	pirin	8544	5.08607e-08	4.4476e-07	1.60464	n
1772	SMG1	SMG1 nonsense mediated mRNA decay associated PI3K related kinase	23049	5.11048e-08	4.46392e-07	-1.15268	n
1773	MT.ND2			5.10867e-08	4.46392e-07	0.407308	n
1774	FZD1	frizzled class receptor 1	8321	5.13116e-08	4.47946e-07	-1.42166	n
1775	WNK1	WNK lysine deficient protein kinase 1	65125	5.14552e-08	4.48948e-07	-0.830824	n
1776	NF1	neurofibromin 1	4763	5.21087e-08	4.54395e-07	-1.71221	n
1777	FRMD6	FERM domain containing 6	122786	5.23734e-08	4.56447e-07	-1.01581	n
1778	PHF3	PHD finger protein 3	23469	5.31523e-08	4.62976e-07	-1.3955	n
1779	OFD1	OFD1 centriole and centriolar satellite protein	8481	5.33624e-08	4.64546e-07	-1.56845	n
1780	PEBP4	phosphatidylethanolamine binding protein 4	157310	5.40069e-08	4.69894e-07	3.35411	n
1781	FGF18	fibroblast growth factor 18	8817	5.42735e-08	4.71825e-07	-27.3165	n
1782	STK38L	serine/threonine kinase 38 like	23012	5.42896e-08	4.71825e-07	-2.21115	n
1783	KBTBD6	kelch repeat and BTB domain containing 6	89890	5.46135e-08	4.74375e-07	-3.34396	n
1784	CNIH1	cornichon family AMPA receptor auxiliary protein 1	10175	5.80616e-08	5.04043e-07	0.884765	n
1785	TES	testin LIM domain protein	26136	5.81279e-08	5.04338e-07	-1.70512	n
1786	TPSB2	tryptase beta 2	64499	5.85154e-08	5.07416e-07	-1.76472	n
1787	SH3PXD2B	SH3 and PX domains 2B	285590	5.86682e-08	5.08458e-07	-3.06769	n
1788	HSPA1A	heat shock protein family A (Hsp70) member 1A	3303	5.87227e-08	5.08647e-07	-1.00593	n
1789	SPRED1	sprouty related EVH1 domain containing 1	161742	5.98522e-08	5.18141e-07	-1.89636	n
1790	MAP2	microtubule associated protein 2	4133	6.09554e-08	5.27398e-07	-2.21272	n
1791	SERPINA1	serpin family A member 1	5265	6.10799e-08	5.28181e-07	-4.19864	n
1792	WIPF2	WAS/WASL interacting protein family member 2	147179	6.21602e-08	5.37225e-07	-1.30487	n
1793	TTYH1	tweety family member 1	57348	6.22027e-08	5.37293e-07	-25.9768	n
1794	OLFML3	olfactomedin like 3	56944	6.22508e-08	5.3741e-07	-2.55386	n
1795	SNRPN	small nuclear ribonucleoprotein polypeptide N	6638	6.25744e-08	5.39904e-07	-2.23433	n
1796	ERC1	ELKS/RAB6-interacting/CAST family member 1	23085	6.37061e-08	5.49364e-07	-2.32548	n
1797	ILRUN	inflammation and lipid regulator with UBA-like and NBR1-like domains	64771	6.41031e-08	5.52481e-07	0.940596	n
1798	COMMD8	COMM domain containing 8	54951	6.49336e-08	5.59328e-07	-1.81508	n
1799	FAT1	FAT atypical cadherin 1	2195	6.54984e-08	5.63881e-07	-1.4563	n
1800	PIM3	Pim-3 proto-oncogene, serine/threonine kinase	415116	6.65387e-08	5.7252e-07	0.950876	n
1801	IL6R	interleukin 6 receptor	3570	6.69075e-08	5.75375e-07	-3.78798	n
1802	DSE	dermatan sulfate epimerase	29940	6.72262e-08	5.77796e-07	-1.72401	n
1803	AFDN	afadin, adherens junction formation factor	4301	6.73226e-08	5.78305e-07	-0.98461	n
1804	S100A7A	S100 calcium binding protein A7A	338324	6.75221e-08	5.79698e-07	-6.20333	n
1805	SSBP2	single stranded DNA binding protein 2	23635	6.80533e-08	5.83936e-07	-1.72145	n
1806	ZNF623	zinc finger protein 623	9831	6.81035e-08	5.84045e-07	-2.56409	n
1807	RAPH1	Ras association (RalGDS/AF-6) and pleckstrin homology domains 1	65059	6.83362e-08	5.85717e-07	-1.94434	n
1808	SCRN1	secernin 1	9805	6.9269e-08	5.93385e-07	-4.50807	n
1809	PHACTR2	phosphatase and actin regulator 2	9749	7.03673e-08	6.02462e-07	-1.60364	n
1810	DEPP1	DEPP1 autophagy regulator	11067	7.09736e-08	6.07318e-07	-4.60437	n
1811	PGM2	phosphoglucomutase 2	55276	7.10771e-08	6.07869e-07	-1.6659	n
1812	RASAL1	RAS protein activator like 1	8437	7.14295e-08	6.10547e-07	1.6149	n
1813	DCP1A	decapping mRNA 1A	55802	7.23546e-08	6.18115e-07	-1.8774	n
1814	H2AC6	H2A clustered histone 6	8334	7.31858e-08	6.24872e-07	1.41554	n
1815	LIMA1	LIM domain and actin binding 1	51474	7.35652e-08	6.27767e-07	-1.19426	n
1816	HIP1	huntingtin interacting protein 1	3092	7.43441e-08	6.34066e-07	-3.72066	n
1817	BDP1	B double prime 1, subunit of RNA polymerase III transcription initiation factor IIIB	55814	7.46368e-08	6.36213e-07	-1.4946	n
1818	SULF2	sulfatase 2	55959	7.52259e-08	6.40883e-07	-1.69594	n
1819	ABHD14B	abhydrolase domain containing 14B	84836	7.56371e-08	6.44033e-07	1.09171	n
1820	TTC17	tetratricopeptide repeat domain 17	55761	7.58912e-08	6.45844e-07	-1.51329	n
1821	ACSL5	acyl-CoA synthetase long chain family member 5	51703	7.62428e-08	6.48481e-07	2.3764	n
1822	SNAI2	snail family transcriptional repressor 2	6591	7.64185e-08	6.4962e-07	-1.34396	n
1823	CERS6	ceramide synthase 6	253782	7.65961e-08	6.50774e-07	-1.57084	n
1824	GRP	gastrin releasing peptide	2922	7.7588e-08	6.58841e-07	-29.0568	n
1825	RUNX3	RUNX family transcription factor 3	864	7.92565e-08	6.72527e-07	-2.38969	n
1826	ADAMTS1	ADAM metallopeptidase with thrombospondin type 1 motif 1	9510	7.92862e-08	6.72527e-07	-3.13602	n
1827	BLMH	bleomycin hydrolase	642	8.0227e-08	6.80136e-07	-1.34128	n
1828	LRRC26	leucine rich repeat containing 26	389816	8.15206e-08	6.90726e-07	-3.96251	n
1829	NIPAL2	NIPA like domain containing 2	79815	8.26039e-08	6.99524e-07	0.888772	n
1830	RAPGEF4	Rap guanine nucleotide exchange factor 4	11069	8.31736e-08	7.03965e-07	-3.68554	n
1831	FLAD1	flavin adenine dinucleotide synthetase 1	80308	8.34482e-08	7.05905e-07	1.39251	n
1832	ANKRD13D	ankyrin repeat domain 13D	338692	8.36652e-08	7.07356e-07	-2.17242	n
1833	APOL6	apolipoprotein L6	80830	8.4266e-08	7.12047e-07	-2.43115	n
1834	C21orf91	chromosome 21 open reading frame 91	54149	8.45892e-08	7.14391e-07	-1.60449	n
1835	BTN3A2	butyrophilin subfamily 3 member A2	11118	8.57808e-08	7.24061e-07	-3.29028	n
1836	ECRG4	ECRG4 augurin precursor	84417	8.59e-08	7.24673e-07	-2.16733	n
1837	PMM1	phosphomannomutase 1	5372	8.72189e-08	7.35401e-07	1.31866	n
1838	ELK3	ETS transcription factor ELK3	2004	8.83446e-08	7.44489e-07	-2.60655	n
1839	ARID4B	AT-rich interaction domain 4B	51742	8.84759e-08	7.45191e-07	-1.29044	n
1840	SLC16A1	solute carrier family 16 member 1	6566	9.00565e-08	7.58094e-07	-3.00391	n
1841	GPC3	glypican 3	2719	9.36089e-08	7.87571e-07	-3.80243	n
1842	MYO10	myosin X	4651	9.39899e-08	7.90349e-07	-1.48643	n
1843	RTF1	RTF1 homolog, Paf1/RNA polymerase II complex component	23168	9.47657e-08	7.96442e-07	-1.16135	n
1844	CTSD	cathepsin D	1509	9.58352e-08	8.04995e-07	0.54214	n
1845	COL5A1	collagen type V alpha 1 chain	1289	9.64122e-08	8.09404e-07	-2.42018	n
1846	SOD3	superoxide dismutase 3	6649	9.65824e-08	8.10396e-07	-1.53618	n
1847	PELI2	pellino E3 ubiquitin protein ligase family member 2	57161	9.77649e-08	8.19875e-07	-2.61448	n
1848	MT.CO1			9.803e-08	8.21655e-07	0.410889	n
1849	SRGAP2	SLIT-ROBO Rho GTPase activating protein 2	23380	9.84776e-08	8.24963e-07	-1.90448	n
1850	GPD2	glycerol-3-phosphate dehydrogenase 2	2820	9.92527e-08	8.31007e-07	-2.97409	n
1851	CHCHD1	coiled-coil-helix-coiled-coil-helix domain containing 1	118487	9.99072e-08	8.36037e-07	0.880302	n
1852	SVEP1	sushi, von Willebrand factor type A, EGF and pentraxin domain containing 1	79987	1.0002e-07	8.36532e-07	-24.7144	n
1853	LDHA	lactate dehydrogenase A	3939	1.00239e-07	8.37914e-07	-0.525115	n
1854	PPCS	phosphopantothenoylcysteine synthetase	79717	1.00544e-07	8.39559e-07	0.736702	n
1855	SLC22A18	solute carrier family 22 member 18	5002	1.00522e-07	8.39559e-07	1.39906	n
1856	GBP2	guanylate binding protein 2	2634	1.008e-07	8.41248e-07	-1.34659	n
1857	KIF1C	kinesin family member 1C	10749	1.01551e-07	8.4706e-07	-1.24062	n
1858	H4C3	H4 clustered histone 3	8364	1.02056e-07	8.5081e-07	-1.95235	n
1859	RDH13	retinol dehydrogenase 13	112724	1.02169e-07	8.51297e-07	-1.86882	n
1860	CKMT1A	creatine kinase, mitochondrial 1A	548596	1.02366e-07	8.52485e-07	1.1185	n
1861	CORO6	coronin 6	84940	1.03308e-07	8.59868e-07	-4.83254	n
1862	PARK7	Parkinsonism associated deglycase	11315	1.03886e-07	8.64214e-07	0.634944	n
1863	MRPS36	mitochondrial ribosomal protein S36	92259	1.04089e-07	8.65445e-07	0.876637	n
1864	HGD	homogentisate 1,2-dioxygenase	3081	1.04191e-07	8.65826e-07	3.43961	n
1865	SURF1	SURF1 cytochrome c oxidase assembly factor	6834	1.04761e-07	8.70101e-07	1.04273	n
1866	ITGB4	integrin subunit beta 4	3691	1.05565e-07	8.76312e-07	-1.06302	n
1867	BOC	BOC cell adhesion associated, oncogene regulated	91653	1.05873e-07	8.78399e-07	-1.25977	n
1868	NR1H3	nuclear receptor subfamily 1 group H member 3	10062	1.06737e-07	8.85091e-07	1.81819	n
1869	ROBO1	roundabout guidance receptor 1	6091	1.06886e-07	8.85852e-07	-1.81039	n
1870	CHMP4C	charged multivesicular body protein 4C	92421	1.07309e-07	8.88886e-07	-1.59421	n
1871	CCN1	cellular communication network factor 1	3491	1.08713e-07	9.00038e-07	1.27429	n
1872	TMX1	thioredoxin related transmembrane protein 1	81542	1.09383e-07	9.05102e-07	-1.2915	n
1873	NTM	neurotrimin	50863	1.09517e-07	9.05726e-07	-24.9612	n
1874	IRX3	iroquois homeobox 3	79191	1.09921e-07	9.08584e-07	0.734542	n
1875	HNRNPM	heterogeneous nuclear ribonucleoprotein M	4670	1.10883e-07	9.16054e-07	-0.92478	n
1876	GREM1	gremlin 1, DAN family BMP antagonist	26585	1.12013e-07	9.24894e-07	-25.2078	n
1877	TAOK3	TAO kinase 3	51347	1.12369e-07	9.2734e-07	-1.65389	n
1878	TWSG1	twisted gastrulation BMP signaling modulator 1	57045	1.14172e-07	9.41726e-07	-1.86801	n
1879	PSMB7	proteasome 20S subunit beta 7	5695	1.16336e-07	9.59066e-07	0.660634	n
1880	RNASE7	ribonuclease A family member 7	84659	1.17154e-07	9.6529e-07	-25.2246	n
1881	CCNG1	cyclin G1	900	1.17459e-07	9.67294e-07	1.00768	n
1882	FH	fumarate hydratase	2271	1.18322e-07	9.73887e-07	0.977216	n
1883	LRPAP1	LDL receptor related protein associated protein 1	4043	1.18751e-07	9.76903e-07	0.904671	n
1884	AP1S1	adaptor related protein complex 1 subunit sigma 1	1174	1.19758e-07	9.84663e-07	1.31905	n
1885	G3BP1	G3BP stress granule assembly factor 1	10146	1.19927e-07	9.85527e-07	-0.984891	n
1886	LETMD1	LETM1 domain containing 1	25875	1.20974e-07	9.93608e-07	1.07876	n
1887	MLLT6	MLLT6, PHD finger containing	4302	1.22295e-07	1.00393e-06	-1.54956	n
1888	NR1D2	nuclear receptor subfamily 1 group D member 2	9975	1.2275e-07	1.00713e-06	-1.57958	n
1889	ADH5	alcohol dehydrogenase 5 (class III), chi polypeptide	128	1.23478e-07	1.01257e-06	-1.08355	n
1890	ATXN1	ataxin 1	6310	1.24747e-07	1.02244e-06	-1.9006	n
1891	BRI3	brain protein I3	25798	1.251e-07	1.02479e-06	-0.933736	n
1892	MEF2C	myocyte enhancer factor 2C	4208	1.27471e-07	1.04366e-06	-3.29503	n
1893	EPB41L4B	erythrocyte membrane protein band 4.1 like 4B	54566	1.28625e-07	1.05256e-06	-1.74696	n
1894	TOMM5	translocase of outer mitochondrial membrane 5	401505	1.29396e-07	1.05831e-06	1.29094	n
1895	ZMYND11	zinc finger MYND-type containing 11	10771	1.29692e-07	1.06017e-06	-1.16419	n
1896	ARHGEF10L	Rho guanine nucleotide exchange factor 10 like	55160	1.29974e-07	1.06169e-06	-1.67531	n
1897	C12orf57	chromosome 12 open reading frame 57	113246	1.30014e-07	1.06169e-06	-0.698998	n
1898	TGOLN2	trans-golgi network protein 2	10618	1.30416e-07	1.06385e-06	-1.02146	n
1899	TUFM	Tu translation elongation factor, mitochondrial	7284	1.30376e-07	1.06385e-06	0.72196	n
1900	CFAP97	cilia and flagella associated protein 97	57587	1.31131e-07	1.06913e-06	-1.61479	n
1901	CA6	carbonic anhydrase 6	765	1.31474e-07	1.07136e-06	1.14913	n
1902	COL14A1	collagen type XIV alpha 1 chain	7373	1.33671e-07	1.08869e-06	-2.61343	n
1903	MARCHF9	membrane associated ring-CH-type finger 9	92979	1.35421e-07	1.10237e-06	-3.22754	n
1904	CMTM8	CKLF like MARVEL transmembrane domain containing 8	152189	1.35704e-07	1.10409e-06	1.52654	n
1905	ELF5	E74 like ETS transcription factor 5	2001	1.36292e-07	1.1083e-06	-25.6195	n
1906	MOCS2	molybdenum cofactor synthesis 2	4338	1.39422e-07	1.13316e-06	1.17186	n
1907	ACOX3	acyl-CoA oxidase 3, pristanoyl	8310	1.405e-07	1.14133e-06	1.80197	n
1908	RIOK3	RIO kinase 3	8780	1.44716e-07	1.17496e-06	-0.994664	n
1909	RILP	Rab interacting lysosomal protein	83547	1.45509e-07	1.18078e-06	1.82897	n
1910	TBL1X	transducin beta like 1 X-linked	6907	1.46061e-07	1.18464e-06	-2.76066	n
1911	OLFML2A	olfactomedin like 2A	169611	1.46143e-07	1.18469e-06	-1.85256	n
1912	BAG3	BAG cochaperone 3	9531	1.48129e-07	1.20016e-06	-1.34242	n
1913	PLEKHH2	pleckstrin homology, MyTH4 and FERM domain containing H2	130271	1.50841e-07	1.2215e-06	-1.93659	n
1914	MBP	myelin basic protein	4155	1.51244e-07	1.22413e-06	-1.40385	n
1915	PKD2	polycystin 2, transient receptor potential cation channel	5311	1.51682e-07	1.22703e-06	-3.65917	n
1916	GTF3A	general transcription factor IIIA	2971	1.51781e-07	1.22719e-06	0.788704	n
1917	MRAP	melanocortin 2 receptor accessory protein	56246	1.53856e-07	1.24332e-06	2.74548	n
1918	TUT4	terminal uridylyl transferase 4	23318	1.54934e-07	1.25138e-06	-1.59658	n
1919	CELSR2	cadherin EGF LAG seven-pass G-type receptor 2	1952	1.55337e-07	1.25398e-06	-1.21182	n
1920	TMEM263	transmembrane protein 263	90488	1.55845e-07	1.25743e-06	-3.29226	n
1921	DIAPH1	diaphanous related formin 1	1729	1.56488e-07	1.26197e-06	-1.2653	n
1922	MYL12B	myosin light chain 12B	103910	1.58993e-07	1.2815e-06	0.484886	n
1923	NDUFC1	NADH:ubiquinone oxidoreductase subunit C1	4717	1.59658e-07	1.2862e-06	0.569811	n
1924	BPHL	biphenyl hydrolase like	670	1.6046e-07	1.29132e-06	1.33269	n
1925	NFATC2IP	nuclear factor of activated T cells 2 interacting protein	84901	1.60393e-07	1.29132e-06	-1.38649	n
1926	AC022966.1			1.60712e-07	1.29268e-06	-2.06707	n
1927	PER2	period circadian regulator 2	8864	1.61878e-07	1.30071e-06	-2.93481	n
1928	CCDC34	coiled-coil domain containing 34	91057	1.61876e-07	1.30071e-06	-1.60794	n
1929	RPL18A	ribosomal protein L18a	6142	1.62487e-07	1.30493e-06	-0.416387	n
1930	PRCP	prolylcarboxypeptidase	5547	1.64497e-07	1.32039e-06	-1.4944	n
1931	CDC42	cell division cycle 42	998	1.65315e-07	1.32627e-06	0.584278	n
1932	CLCA2	chloride channel accessory 2	9635	1.66067e-07	1.33162e-06	0.657908	n
1933	CSNK1A1	casein kinase 1 alpha 1	1452	1.67212e-07	1.34011e-06	-0.62351	n
1934	RBM42	RNA binding motif protein 42	79171	1.68128e-07	1.34676e-06	-1.58114	n
1935	TGFBR3	transforming growth factor beta receptor 3	7049	1.70102e-07	1.36187e-06	-0.969756	n
1936	CAV2	caveolin 2	858	1.70212e-07	1.36205e-06	-0.835912	n
1937	RNF20	ring finger protein 20	56254	1.70485e-07	1.36353e-06	-2.11326	n
1938	DYNLL1	dynein light chain LC8-type 1	8655	1.73222e-07	1.3847e-06	-0.551387	n
1939	FNDC3B	fibronectin type III domain containing 3B	64778	1.7337e-07	1.38518e-06	-1.68669	n
1940	AKAP1	A-kinase anchoring protein 1	8165	1.7581e-07	1.40395e-06	1.00082	n
1941	KHDRBS1	KH RNA binding domain containing, signal transduction associated 1	10657	1.77385e-07	1.4158e-06	-0.870372	n
1942	CASP3	caspase 3	836	1.77835e-07	1.41867e-06	-2.32856	n
1943	PAWR	pro-apoptotic WT1 regulator	5074	1.7815e-07	1.42045e-06	-1.07671	n
1944	OSTF1	osteoclast stimulating factor 1	26578	1.79432e-07	1.42994e-06	1.03634	n
1945	VSIG10L2	V-set and immunoglobulin domain containing 10 like 2	338667	1.80007e-07	1.43379e-06	-25.1042	n
1946	PLSCR1	phospholipid scramblase 1	5359	1.81503e-07	1.44386e-06	-2.10192	n
1947	OLFM1	olfactomedin 1	10439	1.81551e-07	1.44386e-06	-3.30695	n
1948	CDC42EP1	CDC42 effector protein 1	11135	1.81534e-07	1.44386e-06	-1.50196	n
1949	TUBA1B	tubulin alpha 1b	10376	1.82987e-07	1.45454e-06	-0.581952	n
1950	MAFK	MAF bZIP transcription factor K	7975	1.8487e-07	1.46876e-06	-2.69557	n
1951	PCOLCE	procollagen C-endopeptidase enhancer	5118	1.85203e-07	1.47065e-06	-2.13727	n
1952	FZD6	frizzled class receptor 6	8323	1.8591e-07	1.47551e-06	-1.2633	n
1953	TEAD1	TEA domain transcription factor 1	7003	1.86045e-07	1.47583e-06	-1.57041	n
1954	ATM	ATM serine/threonine kinase	472	1.86257e-07	1.47676e-06	-2.22856	n
1955	C1QA	complement C1q A chain	712	1.87133e-07	1.48295e-06	-1.99446	n
1956	TNFAIP2	TNF alpha induced protein 2	7127	1.87671e-07	1.48646e-06	-2.81924	n
1957	TSHZ1	teashirt zinc finger homeobox 1	10194	1.9067e-07	1.50944e-06	-1.84598	n
1958	IVD	isovaleryl-CoA dehydrogenase	3712	1.94932e-07	1.5424e-06	1.80667	n
1959	TRAM2	translocation associated membrane protein 2	9697	1.98078e-07	1.56649e-06	-24.9539	n
1960	NOSTRIN	nitric oxide synthase trafficking	115677	1.99987e-07	1.57998e-06	-4.62624	n
1961	RPS5	ribosomal protein S5	6193	1.99969e-07	1.57998e-06	-0.408732	n
1962	ANKRD10	ankyrin repeat domain 10	55608	2.00776e-07	1.58541e-06	-1.96313	n
1963	MCM3	minichromosome maintenance complex component 3	4172	2.01738e-07	1.5922e-06	-1.87042	n
1964	NADSYN1	NAD synthetase 1	55191	2.02117e-07	1.59438e-06	1.22927	n
1965	CRIM1	cysteine rich transmembrane BMP regulator 1	51232	2.02837e-07	1.59925e-06	-0.939064	n
1966	PITRM1	pitrilysin metallopeptidase 1	10531	2.05422e-07	1.6188e-06	1.23985	n
1967	LCP1	lymphocyte cytosolic protein 1	3936	2.06809e-07	1.62891e-06	-1.81186	n
1968	ARMC10	armadillo repeat containing 10	83787	2.07287e-07	1.63113e-06	0.93631	n
1969	PIK3IP1	phosphoinositide-3-kinase interacting protein 1	113791	2.07301e-07	1.63113e-06	-1.67004	n
1970	APPL1	adaptor protein, phosphotyrosine interacting with PH domain and leucine zipper 1	26060	2.08106e-07	1.63664e-06	-1.11844	n
1971	MXRA8	matrix remodeling associated 8	54587	2.11098e-07	1.65933e-06	-1.7927	n
1972	PAM	peptidylglycine alpha-amidating monooxygenase	5066	2.11502e-07	1.66166e-06	-1.44224	n
1973	ETV3	ETS variant transcription factor 3	2117	2.13073e-07	1.67316e-06	-1.58776	n
1974	TENT5B	terminal nucleotidyltransferase 5B	115572	2.20042e-07	1.72701e-06	-1.32261	n
1975	PHLDB2	pleckstrin homology like domain family B member 2	90102	2.2424e-07	1.75907e-06	-2.56316	n
1976	ZC3HAV1	zinc finger CCCH-type containing, antiviral 1	56829	2.26943e-07	1.77849e-06	-1.71885	n
1977	SERHL2	serine hydrolase like 2	253190	2.26873e-07	1.77849e-06	-25.8472	n
1978	HECTD1	HECT domain E3 ubiquitin protein ligase 1	25831	2.27195e-07	1.77956e-06	-1.03471	n
1979	MAP1LC3A	microtubule associated protein 1 light chain 3 alpha	84557	2.29156e-07	1.79401e-06	-1.97382	n
1980	COPA	COPI coat complex subunit alpha	1314	2.31728e-07	1.81324e-06	-0.993295	n
1981	GADD45G	growth arrest and DNA damage inducible gamma	10912	2.33224e-07	1.82402e-06	1.58238	n
1982	RCAN2	regulator of calcineurin 2	10231	2.36454e-07	1.84836e-06	-3.27319	n
1983	NBEAL2	neurobeachin like 2	23218	2.40407e-07	1.87831e-06	-1.5434	n
1984	CD47	CD47 molecule	961	2.44288e-07	1.90768e-06	-1.23162	n
1985	ZNF618	zinc finger protein 618	114991	2.47095e-07	1.92863e-06	-25.1933	n
1986	FABP9	fatty acid binding protein 9	646480	2.51356e-07	1.9609e-06	-6.27612	n
1987	PSORS1C2	psoriasis susceptibility 1 candidate 2	170680	2.53985e-07	1.98042e-06	-4.5707	n
1988	GOLM1	golgi membrane protein 1	51280	2.54717e-07	1.98513e-06	-4.51321	n
1989	ZNF451	zinc finger protein 451	26036	2.57609e-07	2.00667e-06	-1.6681	n
1990	PDE4B	phosphodiesterase 4B	5142	2.58491e-07	2.01152e-06	-3.43679	n
1991	SAMD4A	sterile alpha motif domain containing 4A	23034	2.58489e-07	2.01152e-06	-3.66627	n
1992	FLRT2	fibronectin leucine rich transmembrane protein 2	23768	2.63218e-07	2.04728e-06	-2.23092	n
1993	NECTIN1	nectin cell adhesion molecule 1	5818	2.63714e-07	2.05011e-06	-0.791402	n
1994	RBM27	RNA binding motif protein 27	54439	2.65344e-07	2.06176e-06	-1.55911	n
1995	ERGIC1	endoplasmic reticulum-golgi intermediate compartment 1	57222	2.66204e-07	2.0674e-06	-1.2972	n
1996	FGF7	fibroblast growth factor 7	2252	2.66876e-07	2.07159e-06	-3.22358	n
1997	SHPRH	SNF2 histone linker PHD RING helicase	257218	2.69094e-07	2.08776e-06	-2.42246	n
1998	ETS2	ETS proto-oncogene 2, transcription factor	2114	2.7443e-07	2.1281e-06	-1.02916	n
[truncated: 13,547 more rows]
