# Supplementary material for: Spatial transcriptomics reveals altered lipid metabolism and inflammation-related gene expression of sebaceous glands in psoriasis and atopic dermatitis
Source: Front Immunol. 2024 Feb 16;15:1334844. doi: 10.3389/fimmu.2024.1334844 (PMC10904577; doi:10.3389/fimmu.2024.1334844)
Supplement: Supplementary Table 3 — Pathway enrichment analysis of patterns where sebaceous glands were significantly enriched in non-lesional skin (patterns 1, 7, 8, and 9). [file Table_3.xlsx]

## Sheet: Pattern 1
ID	Description	GeneRatio	BgRatio	pvalue	p.adjust	qvalue	geneID	Count
R-HSA-5368287	Mitochondrial translation	60/795	80/4256	2.3677e-28	2.91464e-25	2.51724e-25	MRPS17/MRPL38/MRPS10/MRPL39/MRPS22/MRPS14/MRPL15/GFM1/MRPS18A/MRPS33/MRPS28/MRPL13/MRPL46/MRPL20/MRPL30/MRPL44/MRPS18C/MRPL22/MRPS18B/MRPL32/MRPS11/MRPL28/MRPS34/TUFM/MRPL54/MRPL4/MRPL34/AURKAIP1/MRPS15/MRPS21/MRPL24/MRPL53/MRPL35/MRPS9/MRPL3/MRPL1/MRPL36/GFM2/MRPL18/MRPL16/MRPL49/MRPL21/MRPS16/CHCHD1/MRPL43/MRPL51/MRPS35/MRPL42/MRPL57/MTIF3/MRPL52/MRPL10/MRPS7/MRPS26/MRPL50/MRPL41/MRPS31/MRPL27/…	60
R-HSA-72766	Translation	119/795	249/4256	2.43839e-27	1.50083e-24	1.2962e-24	MRPS17/MRPL38/RARS2/MRPS10/MRPL39/MRPS22/RPL39/RPL22/RPL37A/MRPS14/FARS2/MRPL15/EIF2B2/GFM1/MRPS18A/SEC61G/MRPS33/MRPS28/MRPL13/MRPL46/FARSA/MRPL20/MRPL30/MRPL44/SPCS1/MRPS18C/PPA2/TARS1/RPS23/MRPL22/MRPS18B/MRPL32/RPL36A/RPS27L/MRPS11/MRPL28/MRPS34/TUFM/MRPL54/MRPL4/MRPL34/AURKAIP1/MRPS15/EIF2B3/MRPS21/MRPL24/IARS2/MRPL53/MRPL35/MRPS9/APEH/MRPL3/SSR3/MRPL1/EIF4E/SPCS3/MRPL36/GFM2/SSR1/MRPL18/EIF…	119
R-HSA-5389840	Mitochondrial translation elongation	58/795	78/4256	4.27847e-27	1.7556e-24	1.51623e-24	MRPS17/MRPL38/MRPS10/MRPL39/MRPS22/MRPS14/MRPL15/GFM1/MRPS18A/MRPS33/MRPS28/MRPL13/MRPL46/MRPL20/MRPL30/MRPL44/MRPS18C/MRPL22/MRPS18B/MRPL32/MRPS11/MRPL28/MRPS34/TUFM/MRPL54/MRPL4/MRPL34/AURKAIP1/MRPS15/MRPS21/MRPL24/MRPL53/MRPL35/MRPS9/MRPL3/MRPL1/MRPL36/MRPL18/MRPL16/MRPL49/MRPL21/MRPS16/CHCHD1/MRPL43/MRPL51/MRPS35/MRPL42/MRPL57/MRPL52/MRPL10/MRPS7/MRPS26/MRPL50/MRPL41/MRPS31/MRPL27/MRPS23/MRPL…	58
R-HSA-5368286	Mitochondrial translation initiation	57/795	77/4256	1.80411e-26	4.44173e-24	3.83611e-24	MRPS17/MRPL38/MRPS10/MRPL39/MRPS22/MRPS14/MRPL15/MRPS18A/MRPS33/MRPS28/MRPL13/MRPL46/MRPL20/MRPL30/MRPL44/MRPS18C/MRPL22/MRPS18B/MRPL32/MRPS11/MRPL28/MRPS34/MRPL54/MRPL4/MRPL34/AURKAIP1/MRPS15/MRPS21/MRPL24/MRPL53/MRPL35/MRPS9/MRPL3/MRPL1/MRPL36/MRPL18/MRPL16/MRPL49/MRPL21/MRPS16/CHCHD1/MRPL43/MRPL51/MRPS35/MRPL42/MRPL57/MTIF3/MRPL52/MRPL10/MRPS7/MRPS26/MRPL50/MRPL41/MRPS31/MRPL27/MRPS23/MRPL40	57
R-HSA-5419276	Mitochondrial translation termination	57/795	77/4256	1.80411e-26	4.44173e-24	3.83611e-24	MRPS17/MRPL38/MRPS10/MRPL39/MRPS22/MRPS14/MRPL15/MRPS18A/MRPS33/MRPS28/MRPL13/MRPL46/MRPL20/MRPL30/MRPL44/MRPS18C/MRPL22/MRPS18B/MRPL32/MRPS11/MRPL28/MRPS34/MRPL54/MRPL4/MRPL34/AURKAIP1/MRPS15/MRPS21/MRPL24/MRPL53/MRPL35/MRPS9/MRPL3/MRPL1/MRPL36/GFM2/MRPL18/MRPL16/MRPL49/MRPL21/MRPS16/CHCHD1/MRPL43/MRPL51/MRPS35/MRPL42/MRPL57/MRPL52/MRPL10/MRPS7/MRPS26/MRPL50/MRPL41/MRPS31/MRPL27/MRPS23/MRPL40	57
R-HSA-163200	Respiratory electron transport, ATP synthesis by chemiosmotic coupling, and heat production by uncoupling proteins.	55/795	100/4256	2.03601e-16	4.17722e-14	3.60767e-14	SCO1/TACO1/NDUFAF3/DMAC2L/COX11/COQ10B/COX16/NDUFS1/NDUFB5/NDUFS4/NDUFAF2/NDUFS3/NDUFS8/NDUFA12/NDUFA13/SDHB/ATP5PB/NDUFS2/NDUFA10/UQCRC1/NDUFB4/NDUFC1/SDHA/NDUFS6/NDUFA2/CYCS/COA1/NDUFA5/NDUFB11/NDUFB9/CYC1/NDUFB6/NDUFA8/SURF1/TMEM126B/SDHD/NDUFB8/COX14/ATP5MC2/NDUFB10/TRAP1/NDUFAB1/COX4I1/ATP5MC1/ATP5PD/NDUFS7/UQCR11/NDUFA11/NDUFA7/NDUFB7/NDUFA6/ATP5PO/NDUFV3/ATP5F1D/COX6B1	55
R-HSA-611105	Respiratory electron transport	48/795	81/4256	3.15085e-16	4.91725e-14	4.2468e-14	SCO1/TACO1/NDUFAF3/COX11/COQ10B/COX16/NDUFS1/NDUFB5/NDUFS4/NDUFAF2/NDUFS3/NDUFS8/NDUFA12/NDUFA13/SDHB/NDUFS2/NDUFA10/UQCRC1/NDUFB4/NDUFC1/SDHA/NDUFS6/NDUFA2/CYCS/COA1/NDUFA5/NDUFB11/NDUFB9/CYC1/NDUFB6/NDUFA8/SURF1/TMEM126B/SDHD/NDUFB8/COX14/NDUFB10/TRAP1/NDUFAB1/COX4I1/NDUFS7/UQCR11/NDUFA11/NDUFA7/NDUFB7/NDUFA6/NDUFV3/COX6B1	48
R-HSA-1428517	The citric acid (TCA) cycle and respiratory electron transport	66/795	134/4256	3.19561e-16	4.91725e-14	4.2468e-14	SCO1/TACO1/NNT/PDP2/NDUFAF3/DMAC2L/COX11/COQ10B/IDH3A/SUCLA2/COX16/NDUFS1/SUCLG2/NDUFB5/NDUFS4/NDUFAF2/NDUFS3/NDUFS8/NDUFA12/NDUFA13/SDHB/ATP5PB/NDUFS2/FH/NDUFA10/UQCRC1/NDUFB4/NDUFC1/SDHA/NDUFS6/VDAC1/NDUFA2/CYCS/COA1/NDUFA5/NDUFB11/NDUFB9/CYC1/NDUFB6/NDUFA8/SURF1/PDHX/TMEM126B/DLAT/SDHD/NDUFB8/COX14/ATP5MC2/NDUFB10/TRAP1/NDUFAB1/COX4I1/ATP5MC1/ATP5PD/IDH3B/NDUFS7/UQCR11/NDUFA11/NDUFA7/NDUFB7/AC…	66
R-HSA-6799198	Complex I biogenesis	31/795	43/4256	2.42442e-14	3.31607e-12	2.86393e-12	NDUFAF3/NDUFS1/NDUFB5/NDUFS4/NDUFAF2/NDUFS3/NDUFS8/NDUFA12/NDUFA13/NDUFS2/NDUFA10/NDUFB4/NDUFC1/NDUFS6/NDUFA2/COA1/NDUFA5/NDUFB11/NDUFB9/NDUFB6/NDUFA8/TMEM126B/NDUFB8/NDUFB10/NDUFAB1/NDUFS7/NDUFA11/NDUFA7/NDUFB7/NDUFA6/NDUFV3	31
R-HSA-1234176	Oxygen-dependent proline hydroxylation of Hypoxia-inducible Factor Alpha	31/795	53/4256	1.06565e-10	1.25413e-08	1.08314e-08	PSMA6/CUL2/PSMC1/PSME4/PSMA1/PSMD7/PSMC4/PSMB2/PSMA5/PSMB4/PSMD14/PSMD6/PSMD2/UBE2D3/UBE2D2/PSMB1/PSMA2/SEM1/PSMC2/ELOC/PSMB7/PSMC3/PSME2/PSMA3/PSMB6/PSMB3/PSMD12/PSMF1/PSMA7/PSMD8/RBX1	31
R-HSA-1268020	Mitochondrial protein import	28/795	45/4256	1.12067e-10	1.25413e-08	1.08314e-08	TIMM23/COA4/HSPA9/TIMM17A/COA6/CHCHD5/HSPD1/TOMM70/DNAJC19/GRPEL1/VDAC1/TOMM7/PMPCB/SLC25A6/TIMM17B/CYC1/PMPCA/TIMM10/NDUFB8/TIMM9/ATP5MC1/TIMM13/TOMM40/TOMM22/ACO2/CHCHD2/TOMM5/TIMM50	28
R-HSA-1236978	Cross-presentation of soluble exogenous antigens (endosomes)	26/795	40/4256	1.27489e-10	1.27164e-08	1.09826e-08	PSMA6/PSMC1/PSME4/PSMA1/PSMD7/PSMC4/PSMB2/PSMA5/PSMB4/PSMD14/PSMD6/PSMD2/PSMB1/PSMA2/SEM1/PSMC2/PSMB7/PSMC3/PSME2/PSMA3/PSMB6/PSMB3/PSMD12/PSMF1/PSMA7/PSMD8	26
R-HSA-5362768	Hh mutants are degraded by ERAD	29/795	48/4256	1.44622e-10	1.27164e-08	1.09826e-08	PSMA6/PSMC1/PSME4/PSMA1/PSMD7/DERL2/PSMC4/PSMB2/PSMA5/PSMB4/ERLEC1/PSMD14/PSMD6/PSMD2/PSMB1/PSMA2/SEM1/PSMC2/VCP/PSMB7/PSMC3/PSME2/PSMA3/PSMB6/PSMB3/PSMD12/PSMF1/PSMA7/PSMD8	29
R-HSA-5387390	Hh mutants abrogate ligand secretion	29/795	48/4256	1.44622e-10	1.27164e-08	1.09826e-08	PSMA6/PSMC1/PSME4/PSMA1/PSMD7/DERL2/PSMC4/PSMB2/PSMA5/PSMB4/ERLEC1/PSMD14/PSMD6/PSMD2/PSMB1/PSMA2/SEM1/PSMC2/VCP/PSMB7/PSMC3/PSME2/PSMA3/PSMB6/PSMB3/PSMD12/PSMF1/PSMA7/PSMD8	29
R-HSA-5358346	Hedgehog ligand biogenesis	30/795	51/4256	1.76707e-10	1.30373e-08	1.12597e-08	PSMA6/PSMC1/PSME4/PSMA1/PSMD7/DERL2/PSMC4/PSMB2/PSMA5/PSMB4/ERLEC1/PSMD14/PSMD6/PSMD2/PSMB1/PSMA2/SEM1/PSMC2/VCP/PSMB7/PSMC3/PSME2/PSMA3/PSMB6/PSMB3/PSMD12/P4HB/PSMF1/PSMA7/PSMD8	30
R-HSA-5678895	Defective CFTR causes cystic fibrosis	30/795	51/4256	1.76707e-10	1.30373e-08	1.12597e-08	PSMA6/RNF5/PSMC1/PSME4/PSMA1/PSMD7/DERL2/PSMC4/PSMB2/PSMA5/PSMB4/ERLEC1/PSMD14/PSMD6/PSMD2/PSMB1/PSMA2/SEM1/PSMC2/VCP/PSMB7/PSMC3/PSME2/PSMA3/PSMB6/PSMB3/PSMD12/PSMF1/PSMA7/PSMD8	30
R-HSA-350562	Regulation of ornithine decarboxylase (ODC)	27/795	43/4256	1.80044e-10	1.30373e-08	1.12597e-08	PSMA6/PSMC1/PSME4/PSMA1/PSMD7/PSMC4/PSMB2/PSMA5/PSMB4/PSMD14/PSMD6/PSMD2/PSMB1/PSMA2/SEM1/PSMC2/PSMB7/PSMC3/PSME2/PSMA3/NQO1/PSMB6/PSMB3/PSMD12/PSMF1/PSMA7/PSMD8	27
R-HSA-180585	Vif-mediated degradation of APOBEC3G	28/795	46/4256	2.3628e-10	1.61589e-08	1.39557e-08	PSMA6/PSMC1/PSME4/PSMA1/PSMD7/PSMC4/PSMB2/PSMA5/PSMB4/PSMD14/PSMD6/PSMD2/PSMB1/PSMA2/SEM1/PSMC2/ELOC/PSMB7/PSMC3/PSME2/PSMA3/PSMB6/PSMB3/PSMD12/PSMF1/PSMA7/PSMD8/RBX1	28
R-HSA-1234174	Cellular response to hypoxia	32/795	58/4256	4.2705e-10	2.76683e-08	2.38959e-08	PSMA6/CUL2/PSMC1/PSME4/PSMA1/PSMD7/PSMC4/PSMB2/PSMA5/PSMB4/PSMD14/HIGD1A/PSMD6/PSMD2/UBE2D3/UBE2D2/PSMB1/PSMA2/SEM1/PSMC2/ELOC/PSMB7/PSMC3/PSME2/PSMA3/PSMB6/PSMB3/PSMD12/PSMF1/PSMA7/PSMD8/RBX1	32
R-HSA-211733	Regulation of activated PAK-2p34 by proteasome mediated degradation	26/795	42/4256	6.22869e-10	3.3337e-08	2.87916e-08	PSMA6/PSMC1/PSME4/PSMA1/PSMD7/PSMC4/PSMB2/PSMA5/PSMB4/PSMD14/PSMD6/PSMD2/PSMB1/PSMA2/SEM1/PSMC2/PSMB7/PSMC3/PSME2/PSMA3/PSMB6/PSMB3/PSMD12/PSMF1/PSMA7/PSMD8	26
R-HSA-69601	Ubiquitin Mediated Degradation of Phosphorylated Cdc25A	26/795	42/4256	6.22869e-10	3.3337e-08	2.87916e-08	PSMA6/PSMC1/PSME4/PSMA1/PSMD7/PSMC4/PSMB2/PSMA5/PSMB4/PSMD14/PSMD6/PSMD2/PSMB1/PSMA2/SEM1/PSMC2/PSMB7/PSMC3/PSME2/PSMA3/PSMB6/PSMB3/PSMD12/PSMF1/PSMA7/PSMD8	26
R-HSA-69610	p53-Independent DNA Damage Response	26/795	42/4256	6.22869e-10	3.3337e-08	2.87916e-08	PSMA6/PSMC1/PSME4/PSMA1/PSMD7/PSMC4/PSMB2/PSMA5/PSMB4/PSMD14/PSMD6/PSMD2/PSMB1/PSMA2/SEM1/PSMC2/PSMB7/PSMC3/PSME2/PSMA3/PSMB6/PSMB3/PSMD12/PSMF1/PSMA7/PSMD8	26
R-HSA-69613	p53-Independent G1/S DNA damage checkpoint	26/795	42/4256	6.22869e-10	3.3337e-08	2.87916e-08	PSMA6/PSMC1/PSME4/PSMA1/PSMD7/PSMC4/PSMB2/PSMA5/PSMB4/PSMD14/PSMD6/PSMD2/PSMB1/PSMA2/SEM1/PSMC2/PSMB7/PSMC3/PSME2/PSMA3/PSMB6/PSMB3/PSMD12/PSMF1/PSMA7/PSMD8	26
R-HSA-8854050	FBXL7 down-regulates AURKA during mitotic entry and in early mitosis	27/795	45/4256	7.93134e-10	4.06812e-08	3.51344e-08	PSMA6/PSMC1/PSME4/PSMA1/PSMD7/PSMC4/PSMB2/PSMA5/PSMB4/PSMD14/PSMD6/PSMD2/PSMB1/PSMA2/SEM1/PSMC2/PSMB7/PSMC3/PSME2/PSMA3/PSMB6/PSMB3/PSMD12/PSMF1/PSMA7/PSMD8/RBX1	27
R-HSA-69017	CDK-mediated phosphorylation and removal of Cdc6	29/795	51/4256	1.09806e-09	5.40684e-08	4.66964e-08	PSMA6/PSMC1/PSME4/PSMA1/PSMD7/PSMC4/PSMB2/PSMA5/PSMB4/PSMD14/PSMD6/PSMD2/PSMB1/PSMA2/SEM1/PSMC2/PSMB7/PSMC3/ANAPC16/PSME2/PSMA3/PSMB6/PSMB3/PSMD12/ANAPC11/PSMF1/PSMA7/PSMD8/UBE2S	29
R-HSA-180534	Vpu mediated degradation of CD4	26/795	43/4256	1.30013e-09	6.15561e-08	5.31632e-08	PSMA6/PSMC1/PSME4/PSMA1/PSMD7/PSMC4/PSMB2/PSMA5/PSMB4/PSMD14/PSMD6/PSMD2/PSMB1/PSMA2/SEM1/PSMC2/PSMB7/PSMC3/PSME2/PSMA3/PSMB6/PSMB3/PSMD12/PSMF1/PSMA7/PSMD8	26
R-HSA-351202	Metabolism of polyamines	27/795	46/4256	1.58445e-09	6.72573e-08	5.8087e-08	PSMA6/PSMC1/PSME4/PSMA1/PSMD7/PSMC4/PSMB2/PSMA5/PSMB4/PSMD14/PSMD6/PSMD2/PSMB1/PSMA2/SEM1/PSMC2/PSMB7/PSMC3/PSME2/PSMA3/NQO1/PSMB6/PSMB3/PSMD12/PSMF1/PSMA7/PSMD8	27
R-HSA-4641258	Degradation of DVL	27/795	46/4256	1.58445e-09	6.72573e-08	5.8087e-08	PSMA6/PSMC1/PSME4/PSMA1/PSMD7/PSMC4/PSMB2/PSMA5/PSMB4/PSMD14/PSMD6/PSMD2/PSMB1/PSMA2/SEM1/PSMC2/PSMB7/PSMC3/PSME2/PSMA3/PSMB6/PSMB3/PSMD12/PSMF1/PSMA7/PSMD8/RBX1	27
R-HSA-5610780	Degradation of GLI1 by the proteasome	27/795	46/4256	1.58445e-09	6.72573e-08	5.8087e-08	PSMA6/PSMC1/PSME4/PSMA1/PSMD7/PSMC4/PSMB2/PSMA5/PSMB4/PSMD14/PSMD6/PSMD2/PSMB1/PSMA2/SEM1/PSMC2/PSMB7/PSMC3/PSME2/PSMA3/PSMB6/PSMB3/PSMD12/PSMF1/PSMA7/PSMD8/RBX1	27
R-HSA-174154	APC/C:Cdc20 mediated degradation of Securin	29/795	52/4256	2.04814e-09	8.1331e-08	7.02419e-08	PSMA6/PSMC1/PSME4/PSMA1/PSMD7/PSMC4/PSMB2/PSMA5/PSMB4/PSMD14/PSMD6/PSMD2/PSMB1/PSMA2/SEM1/PSMC2/PSMB7/PSMC3/ANAPC16/PSME2/PSMA3/PSMB6/PSMB3/PSMD12/ANAPC11/PSMF1/PSMA7/PSMD8/UBE2S	29
R-HSA-174178	APC/C:Cdh1 mediated degradation of Cdc20 and other APC/C:Cdh1 targeted proteins in late mitosis/early G1	29/795	52/4256	2.04814e-09	8.1331e-08	7.02419e-08	PSMA6/PSMC1/PSME4/PSMA1/PSMD7/PSMC4/PSMB2/PSMA5/PSMB4/PSMD14/PSMD6/PSMD2/PSMB1/PSMA2/SEM1/PSMC2/PSMB7/PSMC3/ANAPC16/PSME2/PSMA3/PSMB6/PSMB3/PSMD12/ANAPC11/PSMF1/PSMA7/PSMD8/UBE2S	29
R-HSA-5619084	ABC transporter disorders	30/795	55/4256	2.20632e-09	8.48744e-08	7.33021e-08	PSMA6/RNF5/PSMC1/PSME4/PSMA1/PSMD7/DERL2/PSMC4/PSMB2/PSMA5/PSMB4/ERLEC1/PSMD14/PSMD6/PSMD2/PSMB1/PSMA2/SEM1/PSMC2/VCP/PSMB7/PSMC3/PSME2/PSMA3/PSMB6/PSMB3/PSMD12/PSMF1/PSMA7/PSMD8	30
R-HSA-169911	Regulation of Apoptosis	26/795	44/4256	2.62272e-09	8.96823e-08	7.74545e-08	PSMA6/PSMC1/PSME4/PSMA1/PSMD7/PSMC4/PSMB2/PSMA5/PSMB4/PSMD14/PSMD6/PSMD2/PSMB1/PSMA2/SEM1/PSMC2/PSMB7/PSMC3/PSME2/PSMA3/PSMB6/PSMB3/PSMD12/PSMF1/PSMA7/PSMD8	26
R-HSA-174113	SCF-beta-TrCP mediated degradation of Emi1	26/795	44/4256	2.62272e-09	8.96823e-08	7.74545e-08	PSMA6/PSMC1/PSME4/PSMA1/PSMD7/PSMC4/PSMB2/PSMA5/PSMB4/PSMD14/PSMD6/PSMD2/PSMB1/PSMA2/SEM1/PSMC2/PSMB7/PSMC3/PSME2/PSMA3/PSMB6/PSMB3/PSMD12/PSMF1/PSMA7/PSMD8	26
R-HSA-349425	Autodegradation of the E3 ubiquitin ligase COP1	26/795	44/4256	2.62272e-09	8.96823e-08	7.74545e-08	PSMA6/PSMC1/PSME4/PSMA1/PSMD7/PSMC4/PSMB2/PSMA5/PSMB4/PSMD14/PSMD6/PSMD2/PSMB1/PSMA2/SEM1/PSMC2/PSMB7/PSMC3/PSME2/PSMA3/PSMB6/PSMB3/PSMD12/PSMF1/PSMA7/PSMD8	26
R-HSA-4641257	Degradation of AXIN	26/795	44/4256	2.62272e-09	8.96823e-08	7.74545e-08	PSMA6/PSMC1/PSME4/PSMA1/PSMD7/PSMC4/PSMB2/PSMA5/PSMB4/PSMD14/PSMD6/PSMD2/PSMB1/PSMA2/SEM1/PSMC2/PSMB7/PSMC3/PSME2/PSMA3/PSMB6/PSMB3/PSMD12/PSMF1/PSMA7/PSMD8	26
R-HSA-71291	Metabolism of amino acids and derivatives	79/795	228/4256	2.86503e-09	9.53204e-08	8.23238e-08	PSMA6/RPL39/RPL22/RPL37A/APIP/PSMC1/GCDH/HGD/MCCC1/AUH/ETHE1/ALDH9A1/PSME4/MCCC2/RPS23/SERINC1/RPL36A/PSMA1/ECHS1/IVD/RPS27L/PSMD7/SHMT1/PSMC4/MPST/PSMB2/PSMA5/PSMB4/ADI1/PSMD14/PSMD6/PSMD2/LIAS/PHYKPL/PSMB1/PSMA2/SEM1/PSMC2/HSD17B10/RPS20/RPL30/PSMB7/ASS1/PDHX/PSMC3/ACAT1/DLAT/PCBD1/RPS26/RPLP0/PSME2/RPL36AL/PSMA3/NDUFAB1/NQO1/KARS1/PSMB6/RPL26/RPL23A/PSMB3/RPL27/PSMD12/PSMF1/PSMA7/PSMD8/KYAT3/D…	79
R-HSA-174084	Autodegradation of Cdh1 by Cdh1:APC/C	28/795	50/4256	3.44709e-09	1.11668e-07	9.64423e-08	PSMA6/PSMC1/PSMA1/PSMD7/PSMC4/PSMB2/PSMA5/PSMB4/PSMD14/PSMD6/PSMD2/PSMB1/PSMA2/SEM1/PSMC2/PSMB7/PSMC3/ANAPC16/PSME2/PSMA3/PSMB6/PSMB3/PSMD12/ANAPC11/PSMF1/PSMA7/PSMD8/UBE2S	28
R-HSA-174184	Cdc20:Phospho-APC/C mediated degradation of Cyclin A	29/795	53/4256	3.73158e-09	1.14839e-07	9.91814e-08	PSMA6/PSMC1/PSME4/PSMA1/PSMD7/PSMC4/PSMB2/PSMA5/PSMB4/PSMD14/PSMD6/PSMD2/PSMB1/PSMA2/SEM1/PSMC2/PSMB7/PSMC3/ANAPC16/PSME2/PSMA3/PSMB6/PSMB3/PSMD12/ANAPC11/PSMF1/PSMA7/PSMD8/UBE2S	29
R-HSA-179419	APC:Cdc20 mediated degradation of cell cycle proteins prior to satisfation of the cell cycle checkpoint	29/795	53/4256	3.73158e-09	1.14839e-07	9.91814e-08	PSMA6/PSMC1/PSME4/PSMA1/PSMD7/PSMC4/PSMB2/PSMA5/PSMB4/PSMD14/PSMD6/PSMD2/PSMB1/PSMA2/SEM1/PSMC2/PSMB7/PSMC3/ANAPC16/PSME2/PSMA3/PSMB6/PSMB3/PSMD12/ANAPC11/PSMF1/PSMA7/PSMD8/UBE2S	29
R-HSA-382556	ABC-family proteins mediated transport	34/795	68/4256	3.83047e-09	1.15007e-07	9.93266e-08	PSMA6/RNF5/PSMC1/ABCD3/PSME4/PEX3/PSMA1/PSMD7/DERL2/PSMC4/PSMB2/PSMA5/PSMB4/PEX19/ERLEC1/PSMD14/PSMD6/PSMD2/PSMB1/PSMA2/SEM1/PSMC2/VCP/PSMB7/PSMC3/PSME2/PSMA3/PSMB6/PSMB3/PSMD12/PSMF1/PSMA7/PSMD8/EIF2S2	34
R-HSA-75815	Ubiquitin-dependent degradation of Cyclin D	26/795	45/4256	5.12635e-09	1.50251e-07	1.29765e-07	PSMA6/PSMC1/PSME4/PSMA1/PSMD7/PSMC4/PSMB2/PSMA5/PSMB4/PSMD14/PSMD6/PSMD2/PSMB1/PSMA2/SEM1/PSMC2/PSMB7/PSMC3/PSME2/PSMA3/PSMB6/PSMB3/PSMD12/PSMF1/PSMA7/PSMD8	26
R-HSA-5610783	Degradation of GLI2 by the proteasome	27/795	48/4256	5.79513e-09	1.58529e-07	1.36914e-07	PSMA6/PSMC1/PSME4/PSMA1/PSMD7/PSMC4/PSMB2/PSMA5/PSMB4/PSMD14/PSMD6/PSMD2/PSMB1/PSMA2/SEM1/PSMC2/PSMB7/PSMC3/PSME2/PSMA3/PSMB6/PSMB3/PSMD12/PSMF1/PSMA7/PSMD8/RBX1	27
R-HSA-5610785	GLI3 is processed to GLI3R by the proteasome	27/795	48/4256	5.79513e-09	1.58529e-07	1.36914e-07	PSMA6/PSMC1/PSME4/PSMA1/PSMD7/PSMC4/PSMB2/PSMA5/PSMB4/PSMD14/PSMD6/PSMD2/PSMB1/PSMA2/SEM1/PSMC2/PSMB7/PSMC3/PSME2/PSMA3/PSMB6/PSMB3/PSMD12/PSMF1/PSMA7/PSMD8/RBX1	27
R-HSA-5676590	NIK-->noncanonical NF-kB signaling	27/795	48/4256	5.79513e-09	1.58529e-07	1.36914e-07	PSMA6/PSMC1/PSME4/PSMA1/PSMD7/PSMC4/PSMB2/PSMA5/PSMB4/PSMD14/PSMD6/PSMD2/PSMB1/PSMA2/SEM1/PSMC2/PSMB7/PSMC3/PSME2/PSMA3/PSMB6/PSMB3/PSMD12/PSMF1/PSMA7/PSMD8/UBE2M	27
R-HSA-9010553	Regulation of expression of SLITs and ROBOs	56/795	145/4256	8.69615e-09	2.32717e-07	2.00987e-07	PSMA6/RPL39/RPL22/RPL37A/CUL2/PSMC1/PSME4/DAG1/RPS23/RPL36A/PSMA1/RPS27L/PSMD7/PSMC4/PSMB2/USP33/PSMA5/PSMB4/PSMD14/PSMD6/PSMD2/PSMB1/PSMA2/SEM1/PSMC2/RPS20/ELOC/RPL30/PSMB7/PSMC3/RPS26/RPLP0/PSME2/RPL36AL/PSMA3/PSMB6/RPL26/RPL23A/PSMB3/RPL27/PSMD12/PSMF1/PSMA7/PSMD8/RBX1/RPS7/RPS10/RPS12/RPL41/RPL6/RPS29/RPS17/RPS15A/RPL17/RPL14/RPS28	56
R-HSA-9762114	GSK3B and BTRC:CUL1-mediated-degradation of NFE2L2	26/795	46/4256	9.73082e-09	2.54865e-07	2.20115e-07	PSMA6/PSMC1/PSMA1/PSMD7/PSMC4/PSMB2/PSMA5/PSMB4/PSMD14/PSMD6/PSMD2/PSMB1/PSMA2/SEM1/PSMC2/PSMB7/PSMC3/PSME2/PSMA3/PSMB6/PSMB3/PSMD12/PSMF1/PSMA7/PSMD8/RBX1	26
R-HSA-187577	SCF(Skp2)-mediated degradation of p27/p21	27/795	49/4256	1.06513e-08	2.64585e-07	2.2851e-07	PSMA6/PSMC1/CKS1B/PSMA1/PSMD7/PSMC4/PSMB2/PSMA5/PSMB4/PSMD14/PSMD6/PSMD2/CDKN1A/PSMB1/PSMA2/SEM1/PSMC2/PSMB7/PSMC3/PSME2/PSMA3/PSMB6/PSMB3/PSMD12/PSMF1/PSMA7/PSMD8	27
R-HSA-5607761	Dectin-1 mediated noncanonical NF-kB signaling	27/795	49/4256	1.06513e-08	2.64585e-07	2.2851e-07	PSMA6/PSMC1/PSME4/PSMA1/PSMD7/PSMC4/PSMB2/PSMA5/PSMB4/PSMD14/PSMD6/PSMD2/PSMB1/PSMA2/SEM1/PSMC2/PSMB7/PSMC3/PSME2/PSMA3/PSMB6/PSMB3/PSMD12/PSMF1/PSMA7/PSMD8/UBE2M	27
R-HSA-4608870	Asymmetric localization of PCP proteins	28/795	52/4256	1.12752e-08	2.64585e-07	2.2851e-07	PSMA6/PSMC1/FZD4/PSME4/PSMA1/PSMD7/PSMC4/PSMB2/PSMA5/PSMB4/PSMD14/PSMD6/PSMD2/PSMB1/PSMA2/SEM1/PSMC2/PSMB7/PSMC3/PSME2/PSMA3/PSMB6/PSMB3/PSMD12/PSMF1/PSMA7/PSMD8/FZD5	28
R-HSA-68949	Orc1 removal from chromatin	28/795	52/4256	1.12752e-08	2.64585e-07	2.2851e-07	PSMA6/PSMC1/PSME4/PSMA1/PSMD7/PSMC4/PSMB2/PSMA5/PSMB4/PSMD14/PSMD6/PSMD2/PSMB1/PSMA2/SEM1/PSMC2/ORC5/PSMB7/PSMC3/PSME2/PSMA3/PSMB6/PSMB3/PSMD12/PSMF1/PSMA7/PSMD8/RBX1	28
R-HSA-69052	Switching of origins to a post-replicative state	31/795	61/4256	1.14957e-08	2.64585e-07	2.2851e-07	PSMA6/PSMC1/PSME4/PSMA1/PSMD7/PSMC4/PSMB2/PSMA5/PSMB4/PSMD14/PSMD6/PSMD2/PSMB1/PSMA2/SEM1/PSMC2/ORC5/PSMB7/PSMC3/ANAPC16/PSME2/PSMA3/PSMB6/PSMB3/PSMD12/ANAPC11/PSMF1/PSMA7/PSMD8/RBX1/UBE2S	31
R-HSA-176409	APC/C:Cdc20 mediated degradation of mitotic proteins	29/795	55/4256	1.16065e-08	2.64585e-07	2.2851e-07	PSMA6/PSMC1/PSME4/PSMA1/PSMD7/PSMC4/PSMB2/PSMA5/PSMB4/PSMD14/PSMD6/PSMD2/PSMB1/PSMA2/SEM1/PSMC2/PSMB7/PSMC3/ANAPC16/PSME2/PSMA3/PSMB6/PSMB3/PSMD12/ANAPC11/PSMF1/PSMA7/PSMD8/UBE2S	29
R-HSA-176814	Activation of APC/C and APC/C:Cdc20 mediated degradation of mitotic proteins	29/795	55/4256	1.16065e-08	2.64585e-07	2.2851e-07	PSMA6/PSMC1/PSME4/PSMA1/PSMD7/PSMC4/PSMB2/PSMA5/PSMB4/PSMD14/PSMD6/PSMD2/PSMB1/PSMA2/SEM1/PSMC2/PSMB7/PSMC3/ANAPC16/PSME2/PSMA3/PSMB6/PSMB3/PSMD12/ANAPC11/PSMF1/PSMA7/PSMD8/UBE2S	29
R-HSA-69239	Synthesis of DNA	33/795	68/4256	1.7011e-08	3.80736e-07	3.28824e-07	PSMA6/PSMC1/PSME4/RPA3/PSMA1/PSMD7/PSMC4/PSMB2/PSMA5/PSMB4/PSMD14/PSMD6/PSMD2/PSMB1/PSMA2/SEM1/PSMC2/ORC5/POLE3/PSMB7/PSMC3/ANAPC16/PSME2/PSMA3/PSMB6/PSMB3/PSMD12/ANAPC11/PSMF1/PSMA7/PSMD8/RBX1/UBE2S	33
R-HSA-69541	Stabilization of p53	26/795	47/4256	1.79745e-08	3.85614e-07	3.33037e-07	PSMA6/PSMC1/PSME4/PSMA1/PSMD7/PSMC4/PSMB2/PSMA5/PSMB4/PSMD14/PSMD6/PSMD2/PSMB1/PSMA2/SEM1/PSMC2/PSMB7/PSMC3/PSME2/PSMA3/PSMB6/PSMB3/PSMD12/PSMF1/PSMA7/PSMD8	26
R-HSA-9604323	Negative regulation of NOTCH4 signaling	26/795	47/4256	1.79745e-08	3.85614e-07	3.33037e-07	PSMA6/PSMC1/PSMA1/PSMD7/PSMC4/PSMB2/PSMA5/PSMB4/PSMD14/PSMD6/PSMD2/PSMB1/PSMA2/SEM1/PSMC2/PSMB7/PSMC3/PSME2/PSMA3/PSMB6/PSMB3/PSMD12/PSMF1/PSMA7/PSMD8/RBX1	26
R-HSA-5658442	Regulation of RAS by GAPs	27/795	50/4256	1.91084e-08	3.85614e-07	3.33037e-07	PSMA6/PSMC1/PSME4/PSMA1/PSMD7/PSMC4/PSMB2/PSMA5/PSMB4/PSMD14/PSMD6/PSMD2/PSMB1/PSMA2/SEM1/PSMC2/PSMB7/PSMC3/PSME2/PSMA3/PSMB6/PSMB3/PSMD12/PSMF1/PSMA7/PSMD8/RBX1	27
R-HSA-69563	p53-Dependent G1 DNA Damage Response	27/795	50/4256	1.91084e-08	3.85614e-07	3.33037e-07	PSMA6/PSMC1/PSME4/PSMA1/PSMD7/PSMC4/PSMB2/PSMA5/PSMB4/PSMD14/PSMD6/PSMD2/CDKN1A/PSMB1/PSMA2/SEM1/PSMC2/PSMB7/PSMC3/PSME2/PSMA3/PSMB6/PSMB3/PSMD12/PSMF1/PSMA7/PSMD8	27
R-HSA-69580	p53-Dependent G1/S DNA damage checkpoint	27/795	50/4256	1.91084e-08	3.85614e-07	3.33037e-07	PSMA6/PSMC1/PSME4/PSMA1/PSMD7/PSMC4/PSMB2/PSMA5/PSMB4/PSMD14/PSMD6/PSMD2/CDKN1A/PSMB1/PSMA2/SEM1/PSMC2/PSMB7/PSMC3/PSME2/PSMA3/PSMB6/PSMB3/PSMD12/PSMF1/PSMA7/PSMD8	27
R-HSA-69615	G1/S DNA Damage Checkpoints	27/795	50/4256	1.91084e-08	3.85614e-07	3.33037e-07	PSMA6/PSMC1/PSME4/PSMA1/PSMD7/PSMC4/PSMB2/PSMA5/PSMB4/PSMD14/PSMD6/PSMD2/CDKN1A/PSMB1/PSMA2/SEM1/PSMC2/PSMB7/PSMC3/PSME2/PSMA3/PSMB6/PSMB3/PSMD12/PSMF1/PSMA7/PSMD8	27
R-HSA-176408	Regulation of APC/C activators between G1/S and early anaphase	29/795	56/4256	1.9862e-08	3.94356e-07	3.40587e-07	PSMA6/PSMC1/PSME4/PSMA1/PSMD7/PSMC4/PSMB2/PSMA5/PSMB4/PSMD14/PSMD6/PSMD2/PSMB1/PSMA2/SEM1/PSMC2/PSMB7/PSMC3/ANAPC16/PSME2/PSMA3/PSMB6/PSMB3/PSMD12/ANAPC11/PSMF1/PSMA7/PSMD8/UBE2S	29
R-HSA-69002	DNA Replication Pre-Initiation	34/795	72/4256	2.47115e-08	4.82855e-07	4.17019e-07	PSMA6/PSMC1/RPA3/PSMA1/PSMD7/PSMC4/PSMB2/PSMA5/H2BC21/PSMB4/PSMD14/PSMD6/KPNA1/PSMD2/H2AZ1/PSMB1/PSMA2/SEM1/PSMC2/ORC5/POLE3/PSMB7/PSMC3/ANAPC16/PSME2/PSMA3/PSMB6/PSMB3/PSMD12/ANAPC11/PSMF1/PSMA7/PSMD8/UBE2S	34
R-HSA-8941858	Regulation of RUNX3 expression and activity	25/795	45/4256	3.03074e-08	5.82546e-07	5.03118e-07	PSMA6/PSMC1/PSMA1/PSMD7/PSMC4/PSMB2/PSMA5/PSMB4/PSMD14/PSMD6/PSMD2/PSMB1/PSMA2/SEM1/PSMC2/PSMB7/PSMC3/PSME2/PSMA3/PSMB6/PSMB3/PSMD12/PSMF1/PSMA7/PSMD8	25
R-HSA-69306	DNA Replication	36/795	79/4256	3.07599e-08	5.82546e-07	5.03118e-07	PSMA6/PSMC1/PSME4/RPA3/PSMA1/PSMD7/PSMC4/PSMB2/PSMA5/H2BC21/PSMB4/PSMD14/PSMD6/KPNA1/PSMD2/H2AZ1/PSMB1/PSMA2/SEM1/PSMC2/ORC5/POLE3/PSMB7/PSMC3/ANAPC16/PSME2/PSMA3/PSMB6/PSMB3/PSMD12/ANAPC11/PSMF1/PSMA7/PSMD8/RBX1/UBE2S	36
R-HSA-174143	APC/C-mediated degradation of cell cycle proteins	29/795	57/4256	3.33617e-08	6.12959e-07	5.29384e-07	PSMA6/PSMC1/PSME4/PSMA1/PSMD7/PSMC4/PSMB2/PSMA5/PSMB4/PSMD14/PSMD6/PSMD2/PSMB1/PSMA2/SEM1/PSMC2/PSMB7/PSMC3/ANAPC16/PSME2/PSMA3/PSMB6/PSMB3/PSMD12/ANAPC11/PSMF1/PSMA7/PSMD8/UBE2S	29
R-HSA-453276	Regulation of mitotic cell cycle	29/795	57/4256	3.33617e-08	6.12959e-07	5.29384e-07	PSMA6/PSMC1/PSME4/PSMA1/PSMD7/PSMC4/PSMB2/PSMA5/PSMB4/PSMD14/PSMD6/PSMD2/PSMB1/PSMA2/SEM1/PSMC2/PSMB7/PSMC3/ANAPC16/PSME2/PSMA3/PSMB6/PSMB3/PSMD12/ANAPC11/PSMF1/PSMA7/PSMD8/UBE2S	29
R-HSA-450408	AUF1 (hnRNP D0) binds and destabilizes mRNA	26/795	49/4256	5.69179e-08	1.03038e-06	8.89893e-07	PSMA6/PSMC1/PSME4/PSMA1/PSMD7/PSMC4/PSMB2/PSMA5/PSMB4/PSMD14/PSMD6/PSMD2/PSMB1/PSMA2/SEM1/PSMC2/PSMB7/PSMC3/PSME2/PSMA3/PSMB6/PSMB3/PSMD12/PSMF1/PSMA7/PSMD8	26
R-HSA-9711123	Cellular response to chemical stress	53/795	141/4256	6.4858e-08	1.1571e-06	9.99338e-07	SCO1/TACO1/PSMA6/COX11/PSMC1/STAT3/COX16/PRDX6/PSME4/ATOX1/PSMA1/CSNK2A2/PSMD7/PSMC4/PSMB2/GCLM/PSMA5/PSMB4/PSMD14/PSMD6/PSMD2/PSMB1/CYCS/PSMA2/SEM1/PSMC2/VCP/PSMB7/SURF1/CAT/PSMC3/PRDX5/PRDX3/COX14/PSME2/PSMA3/HMOX2/NQO1/COX4I1/PSMB6/PSMB3/PSMD12/P4HB/PSMF1/HM13/PSMA7/PSMD8/BLVRB/UFD1/RBX1/TXN/COX6B1/TXN2	53
R-HSA-9609507	Protein localization	45/795	112/4256	6.68687e-08	1.17593e-06	1.0156e-06	GET1/TIMM23/AMACR/COA4/ABCD3/HSD17B4/SEC61G/HSPA9/PEX3/PEX19/TIMM17A/COA6/MPV17/PEX13/CHCHD5/HSPD1/TOMM70/DNAJC19/GRPEL1/UBE2D3/VDAC1/UBE2D2/ECI2/GET4/TOMM7/FIS1/PMPCB/GSTK1/SLC25A6/TIMM17B/CYC1/PMPCA/CAT/TIMM10/NDUFB8/TIMM9/ATP5MC1/TIMM13/NUDT19/TOMM40/TOMM22/ACO2/CHCHD2/TOMM5/TIMM50	45
R-HSA-68867	Assembly of the pre-replicative complex	32/795	68/4256	7.12618e-08	1.23554e-06	1.06708e-06	PSMA6/PSMC1/PSMA1/PSMD7/PSMC4/PSMB2/PSMA5/H2BC21/PSMB4/PSMD14/PSMD6/KPNA1/PSMD2/H2AZ1/PSMB1/PSMA2/SEM1/PSMC2/ORC5/PSMB7/PSMC3/ANAPC16/PSME2/PSMA3/PSMB6/PSMB3/PSMD12/ANAPC11/PSMF1/PSMA7/PSMD8/UBE2S	32
R-HSA-8852276	The role of GTSE1 in G2/M progression after G2 checkpoint	28/795	56/4256	9.37847e-08	1.60346e-06	1.38483e-06	PSMA6/MAPRE1/PSMC1/PSME4/PSMA1/PSMD7/PSMC4/PSMB2/PSMA5/PSMB4/PSMD14/PSMD6/PSMD2/CDKN1A/PSMB1/PSMA2/SEM1/PSMC2/PSMB7/PSMC3/PSME2/PSMA3/PSMB6/PSMB3/PSMD12/PSMF1/PSMA7/PSMD8	28
R-HSA-162909	Host Interactions of HIV factors	38/795	89/4256	1.09094e-07	1.83965e-06	1.58882e-06	PSMA6/PSMC1/PSME4/PSMA1/PSMD7/PSMC4/PSMB2/PSMA5/PSMB4/ARF1/PSMD14/PSMD6/KPNA1/PSMD2/PSMB1/PSMA2/PPIA/SEM1/AP1S1/PSMC2/SLC25A6/ATP6V1H/ELOC/PSMB7/PSMC3/PSME2/PSMA3/AP1G1/PSMB6/NUP88/PSMB3/PSMD12/PSMF1/PSMA7/PSMD8/AP2S1/AP1B1/RBX1	38
R-HSA-8939236	RUNX1 regulates transcription of genes involved in differentiation of HSCs	29/795	60/4256	1.4269e-07	2.37367e-06	2.05003e-06	PSMA6/CCNH/PSMC1/PSME4/PSMA1/PSMD7/PSMC4/PSMB2/PSMA5/H2BC21/PSMB4/PSMD14/PSMD6/PSMD2/H2AZ1/PSMB1/PSMA2/SEM1/PSMC2/PSMB7/PSMC3/PSME2/PSMA3/PSMB6/PSMB3/PSMD12/PSMF1/PSMA7/PSMD8	29
R-HSA-4086400	PCP/CE pathway	31/795	67/4256	1.85711e-07	3.04814e-06	2.63254e-06	PSMA6/PSMC1/FZD4/PSME4/PSMA1/PSMD7/PSMC4/PSMB2/PSMA5/PSMB4/PSMD14/PSMD6/PSMD2/CLTB/PSMB1/PSMA2/SEM1/PSMC2/PSMB7/PSMC3/PSME2/PSMA3/PSMB6/PFN1/PSMB3/PSMD12/PSMF1/PSMA7/PSMD8/AP2S1/FZD5	31
R-HSA-8939902	Regulation of RUNX2 expression and activity	28/795	58/4256	2.42722e-07	3.93146e-06	3.39542e-06	PSMA6/PSMC1/PSME4/PSMA1/PSMD7/PSMC4/PSMB2/PSMA5/PSMB4/PSMD14/PSMD6/PSMD2/PSMB1/PSMA2/SEM1/PSMC2/PSMB7/PSMC3/PSME2/PSMA3/PSMB6/PSMB3/PSMD12/PSMF1/PSMA7/PSMD8/RBX1/ESRRA	28
R-HSA-8948751	Regulation of PTEN stability and activity	27/795	55/4256	2.59004e-07	4.1407e-06	3.57613e-06	PSMA6/PSMC1/PSME4/PSMA1/CSNK2A2/PSMD7/PSMC4/PSMB2/PSMA5/PSMB4/PSMD14/PSMD6/PSMD2/PSMB1/PSMA2/SEM1/PSMC2/PSMB7/PSMC3/PSME2/PSMA3/PSMB6/PSMB3/PSMD12/PSMF1/PSMA7/PSMD8	27
R-HSA-1168372	Downstream signaling events of B Cell Receptor (BCR)	30/795	65/4256	3.14436e-07	4.96245e-06	4.28584e-06	PSMA6/PSMC1/CALM2/PSME4/PSMA1/PSMD7/PSMC4/PSMB2/PSMA5/PSMB4/PSMD14/PSMD6/PSMD2/PSMB1/PSMA2/PPIA/SEM1/PSMC2/PSMB7/PSMC3/PSME2/PSMA3/PSMB6/PSMB3/PSMD12/PSMF1/FKBP1A/PSMA7/PSMD8/CALM3	30
R-HSA-5632684	Hedgehog 'on' state	27/795	56/4256	4.12829e-07	6.43281e-06	5.55573e-06	PSMA6/PSMC1/PSME4/PSMA1/PSMD7/PSMC4/PSMB2/PSMA5/PSMB4/PSMD14/PSMD6/PSMD2/PSMB1/PSMA2/SEM1/PSMC2/PSMB7/PSMC3/PSME2/PSMA3/PSMB6/PSMB3/PSMD12/PSMF1/PSMA7/PSMD8/RBX1	27
R-HSA-376176	Signaling by ROBO receptors	59/795	172/4256	4.88128e-07	7.51108e-06	6.48697e-06	PSMA6/RPL39/RPL22/RPL37A/CUL2/PSMC1/PSME4/DAG1/RPS23/RPL36A/PSMA1/RPS27L/PSMD7/PSMC4/CDC42/PSMB2/USP33/PSMA5/PSMB4/PSMD14/PRKAR2A/PSMD6/PSMD2/PSMB1/PSMA2/SEM1/PSMC2/RPS20/ELOC/RPL30/PSMB7/PSMC3/RPS26/RPLP0/PSME2/RPL36AL/PSMA3/PSMB6/PFN1/RPL26/RPL23A/PSMB3/RPL27/PSMD12/PSMF1/PSMA7/PSMD8/RBX1/RPS7/RPS10/RPS12/RPL41/RPL6/RPS29/RPS17/RPS15A/RPL17/RPL14/RPS28	59
R-HSA-5607764	CLEC7A (Dectin-1) signaling	32/795	73/4256	5.45889e-07	8.29616e-06	7.16501e-06	PSMA6/PSMC1/CALM2/PSME4/PSMA1/PSMD7/CDC34/PSMC4/PSMB2/PSMA5/AHCYL1/PSMB4/PSMD14/PSMD6/PSMD2/UBE2D2/PSMB1/PSMA2/SEM1/PSMC2/PSMB7/PSMC3/PSME2/PSMA3/PSMB6/PSMB3/PSMD12/PSMF1/PSMA7/PSMD8/CALM3/UBE2M	32
R-HSA-5689603	UCH proteinases	28/795	60/4256	5.90005e-07	8.85726e-06	7.64961e-06	PSMA6/PSMC1/PSME4/PSMA1/UCHL3/PSMD7/PSMC4/PSMB2/PSMA5/PSMB4/PSMD14/PSMD6/PSMD2/PSMB1/PSMA2/SEM1/PSMC2/PSMB7/PSMC3/PSME2/PSMA3/PSMB6/PSMB3/PSMD12/PSMF1/PSMA7/PSMD8/ADRM1	28
R-HSA-69202	Cyclin E associated events during G1/S transition	28/795	61/4256	9.00167e-07	1.31917e-05	1.13931e-05	PSMA6/CCNH/PSMC1/CKS1B/PSMA1/PSMD7/PSMC4/PSMB2/PSMA5/PSMB4/PSMD14/PSMD6/PSMD2/CDKN1A/PSMB1/PSMA2/SEM1/PSMC2/PSMB7/PSMC3/PSME2/PSMA3/PSMB6/PSMB3/PSMD12/PSMF1/PSMA7/PSMD8	28
R-HSA-69656	Cyclin A:Cdk2-associated events at S phase entry	28/795	61/4256	9.00167e-07	1.31917e-05	1.13931e-05	PSMA6/CCNH/PSMC1/CKS1B/PSMA1/PSMD7/PSMC4/PSMB2/PSMA5/PSMB4/PSMD14/PSMD6/PSMD2/CDKN1A/PSMB1/PSMA2/SEM1/PSMC2/PSMB7/PSMC3/PSME2/PSMA3/PSMB6/PSMB3/PSMD12/PSMF1/PSMA7/PSMD8	28
R-HSA-983705	Signaling by the B Cell Receptor (BCR)	33/795	78/4256	9.79362e-07	1.41835e-05	1.22496e-05	PSMA6/SH3KBP1/PSMC1/CALM2/PSME4/PSMA1/PSMD7/PSMC4/PSMB2/PSMA5/AHCYL1/PSMB4/PSMD14/PSMD6/PSMD2/PSMB1/PSMA2/PPIA/SEM1/PSMC2/PSMB7/PSMC3/BLNK/PSME2/PSMA3/PSMB6/PSMB3/PSMD12/PSMF1/FKBP1A/PSMA7/PSMD8/CALM3	33
R-HSA-5668541	TNFR2 non-canonical NF-kB pathway	27/795	58/4256	9.99979e-07	1.43137e-05	1.2362e-05	PSMA6/PSMC1/PSME4/PSMA1/PSMD7/PSMC4/PSMB2/PSMA5/PSMB4/PSMD14/PSMD6/PSMD2/PSMB1/PSMA2/SEM1/PSMC2/PSMB7/PSMC3/PSME2/PSMA3/PSMB6/PSMB3/PSMD12/PSMF1/PSMA7/PSMD8/UBE2M	27
R-HSA-1169091	Activation of NF-kappaB in B cells	26/795	55/4256	1.09934e-06	1.5555e-05	1.34342e-05	PSMA6/PSMC1/PSME4/PSMA1/PSMD7/PSMC4/PSMB2/PSMA5/PSMB4/PSMD14/PSMD6/PSMD2/PSMB1/PSMA2/SEM1/PSMC2/PSMB7/PSMC3/PSME2/PSMA3/PSMB6/PSMB3/PSMD12/PSMF1/PSMA7/PSMD8	26
R-HSA-5610787	Hedgehog 'off' state	29/795	65/4256	1.19664e-06	1.67394e-05	1.4457e-05	PSMA6/PRKAR1B/PSMC1/PSME4/PSMA1/PSMD7/PSMC4/PSMB2/PSMA5/PSMB4/PSMD14/PRKAR2A/PSMD6/PSMD2/PSMB1/PSMA2/SEM1/PSMC2/PSMB7/PSMC3/PSME2/PSMA3/PSMB6/PSMB3/PSMD12/PSMF1/PSMA7/PSMD8/RBX1	29
R-HSA-2871837	FCERI mediated NF-kB activation	28/795	62/4256	1.35489e-06	1.85319e-05	1.60052e-05	PSMA6/PSMC1/PSME4/PSMA1/PSMD7/CDC34/PSMC4/PSMB2/PSMA5/PSMB4/PSMD14/PSMD6/PSMD2/UBE2D2/PSMB1/PSMA2/SEM1/PSMC2/PSMB7/PSMC3/PSME2/PSMA3/PSMB6/PSMB3/PSMD12/PSMF1/PSMA7/PSMD8	28
R-HSA-9013694	Signaling by NOTCH4	28/795	62/4256	1.35489e-06	1.85319e-05	1.60052e-05	PSMA6/PSMC1/ACTA2/PSENEN/PSMA1/PSMD7/PSMC4/PSMB2/PSMA5/PSMB4/PSMD14/PSMD6/PSMD2/PSMB1/PSMA2/SEM1/PSMC2/PSMB7/PSMC3/PSME2/PSMA3/PSMB6/PSMB3/PSMD12/PSMF1/PSMA7/PSMD8/RBX1	28
R-HSA-162906	HIV Infection	51/795	148/4256	2.56705e-06	3.47256e-05	2.99909e-05	PSMA6/CHMP2A/CCNH/PSMC1/PSME4/PSMA1/PSMD7/PSMC4/PSMB2/PSMA5/PSMB4/ARF1/PSMD14/PSMD6/CHMP2B/KPNA1/PSMD2/VTA1/PSMB1/PSMA2/PPIA/SEM1/AP1S1/PSMC2/SLC25A6/ATP6V1H/ELOC/POLR2K/PSMB7/POLR2L/TAF10/TSG101/PSMC3/PSME2/PSMA3/AP1G1/PSMB6/NUP88/PSMB3/PSMD12/PSMF1/PSMA7/POLR2E/POLR2I/PSMD8/AP2S1/AP1B1/POLR2F/RBX1/TAF13/GTF2H5	51
R-HSA-1236974	ER-Phagosome pathway	29/795	68/4256	3.68964e-06	4.9369e-05	4.26377e-05	PSMA6/PSMC1/CD14/SEC61G/PSME4/PSMA1/PSMD7/PSMC4/PSMB2/PSMA5/PSMB4/PSMD14/PSMD6/PSMD2/PSMB1/PSMA2/SEM1/PSMC2/PSMB7/PSMC3/PSME2/PSMA3/PSMB6/PSMB3/PSMD12/PSMF1/PSMA7/CALR/PSMD8	29
R-HSA-69242	S Phase	36/795	95/4256	7.10836e-06	9.36532e-05	8.0884e-05	PSMA6/CCNH/PSMC1/CKS1B/PSME4/RPA3/PSMA1/PSMD7/PSMC4/PSMB2/PSMA5/PSMB4/PSMD14/PSMD6/PSMD2/CDKN1A/PSMB1/PSMA2/SEM1/PSMC2/ORC5/POLE3/PSMB7/PSMC3/ANAPC16/PSME2/PSMA3/PSMB6/PSMB3/PSMD12/ANAPC11/PSMF1/PSMA7/PSMD8/RBX1/UBE2S	36
R-HSA-195253	Degradation of beta-catenin by the destruction complex	27/795	63/4256	7.15142e-06	9.36532e-05	8.0884e-05	PSMA6/PSMC1/PSME4/PSMA1/PSMD7/PSMC4/PSMB2/PSMA5/PSMB4/PSMD14/PSMD6/PSMD2/PSMB1/PSMA2/SEM1/PSMC2/PSMB7/PSMC3/PSME2/PSMA3/PSMB6/PSMB3/PSMD12/PSMF1/PSMA7/PSMD8/RBX1	27
R-HSA-9759194	Nuclear events mediated by NFE2L2	28/795	67/4256	8.71284e-06	0.0001129	9.75066e-05	PSMA6/PSMC1/PSMA1/PSMD7/PSMC4/PSMB2/GCLM/PSMA5/PSMB4/PSMD14/PSMD6/PSMD2/PSMB1/PSMA2/SEM1/PSMC2/PSMB7/PSMC3/PSME2/PSMA3/NQO1/PSMB6/PSMB3/PSMD12/PSMF1/PSMA7/PSMD8/RBX1	28
R-HSA-5358351	Signaling by Hedgehog	33/795	85/4256	9.40652e-06	0.000119376	0.000103099	PSMA6/PRKAR1B/PSMC1/PSME4/PSMA1/PSMD7/DERL2/PSMC4/PSMB2/PSMA5/PSMB4/ERLEC1/PSMD14/PRKAR2A/PSMD6/PSMD2/PSMB1/PSMA2/SEM1/PSMC2/VCP/PSMB7/PSMC3/PSME2/PSMA3/PSMB6/PSMB3/PSMD12/P4HB/PSMF1/PSMA7/PSMD8/RBX1	33
R-HSA-5621481	C-type lectin receptors (CLRs)	33/795	85/4256	9.40652e-06	0.000119376	0.000103099	PSMA6/PSMC1/CALM2/PSME4/PSMA1/PSMD7/CDC34/PSMC4/PSMB2/PSMA5/AHCYL1/PSMB4/PSMD14/PSMD6/PSMD2/UBE2D2/PSMB1/PSMA2/SEM1/PSMC2/PSMB7/PSMC3/PSME2/PSMA3/PSMB6/PSMB3/PSMD12/PSMF1/PSMA7/ICAM3/PSMD8/CALM3/UBE2M	33
R-HSA-5619115	Disorders of transmembrane transporters	32/795	82/4256	1.13231e-05	0.000140796	0.000121599	PSMA6/RNF5/PSMC1/PSME4/SLC22A18/PSMA1/PSMD7/DERL2/PSMC4/PSMB2/PSMA5/PSMB4/ERLEC1/PSMD14/PSMD6/PSMD2/PSMB1/PSMA2/SEM1/PSMC2/VCP/PSMB7/PSMC3/PSME2/PSMA3/PSMB6/NUP88/PSMB3/PSMD12/PSMF1/PSMA7/PSMD8	32
R-HSA-9755511	KEAP1-NFE2L2 pathway	32/795	82/4256	1.13231e-05	0.000140796	0.000121599	PSMA6/PSMC1/PSME4/PSMA1/CSNK2A2/PSMD7/PSMC4/PSMB2/GCLM/PSMA5/PSMB4/PSMD14/PSMD6/PSMD2/PSMB1/PSMA2/SEM1/PSMC2/VCP/PSMB7/PSMC3/PSME2/PSMA3/NQO1/PSMB6/PSMB3/PSMD12/PSMF1/PSMA7/PSMD8/UFD1/RBX1	32
R-HSA-9020702	Interleukin-1 signaling	31/795	79/4256	1.361e-05	0.000167539	0.000144696	IRAK1/PSMA6/PSMC1/IL1R2/PSME4/PSMA1/PSMD7/PSMC4/PSMB2/PSMA5/PSMB4/PSMD14/PSMD6/PSMD2/PSMB1/PSMA2/SEM1/PSMC2/PSMB7/PSMC3/PSME2/PSMA3/PSMB6/MAP2K4/PSMB3/NKIRAS2/PSMD12/PSMF1/PSMA7/PSMD8/RBX1	31
R-HSA-2262752	Cellular responses to stress	125/795	480/4256	1.4476e-05	0.000176435	0.000152379	SCO1/TACO1/ATP6V1D/HYOU1/PSMA6/ACTR10/COX11/RPL39/RPL22/RPL37A/HSPA4/EIF2AK1/HSF1/CUL2/PSMC1/STAT3/COX16/LAMTOR5/PRDX6/PSME4/EDEM1/RPS23/HSPA9/ATOX1/RPA3/RPL36A/DNAJA1/PSMA1/RPS27L/CSNK2A2/PSMD7/PSMC4/MTOR/PSMB2/GCLM/PSMA5/H2BC21/PSMB4/LAMTOR2/PDIA6/PSMD14/HIGD1A/PSMD6/PSMD2/LAMTOR3/H2AZ1/UBE2D3/UBE2D2/SSR1/CDKN1A/PSMB1/CYCS/PSMA2/SEM1/PSMC2/RHEB/ATP6V1H/RPS20/ELOC/RPL30/VCP/ATP6V1G1/PSMB7/HSPA5/…	125
R-HSA-8949215	Mitochondrial calcium ion transport	11/795	16/4256	1.58153e-05	0.000190869	0.000164844	STOML2/SMDT1/MAIP1/LETM1/VDAC1/PMPCB/PMPCA/VDAC2/PHB2/AKAP1/AFG3L2	11
R-HSA-69206	G1/S Transition	31/795	80/4256	1.83403e-05	0.000219193	0.000189307	PSMA6/CCNH/PSMC1/CKS1B/RPA3/PSMA1/PSMD7/PSMC4/PSMB2/PSMA5/PSMB4/PSMD14/PSMD6/PSMD2/CDKN1A/PSMB1/PSMA2/SEM1/PSMC2/ORC5/POLE3/PSMB7/PSMC3/PSME2/PSMA3/PSMB6/PSMB3/PSMD12/PSMF1/PSMA7/PSMD8	31
R-HSA-5687128	MAPK6/MAPK4 signaling	27/795	66/4256	2.0163e-05	0.000238661	0.00020612	PSMA6/PSMC1/PSME4/PSMA1/PSMD7/PSMC4/CDC42/PSMB2/PSMA5/PSMB4/PSMD14/PSMD6/PSMD2/PSMB1/PSMA2/SEM1/PSMC2/PSMB7/PSMC3/PSME2/PSMA3/PSMB6/PSMB3/PSMD12/PSMF1/PSMA7/PSMD8	27
R-HSA-8953897	Cellular responses to stimuli	125/795	485/4256	2.4913e-05	0.000292075	0.000252252	SCO1/TACO1/ATP6V1D/HYOU1/PSMA6/ACTR10/COX11/RPL39/RPL22/RPL37A/HSPA4/EIF2AK1/HSF1/CUL2/PSMC1/STAT3/COX16/LAMTOR5/PRDX6/PSME4/EDEM1/RPS23/HSPA9/ATOX1/RPA3/RPL36A/DNAJA1/PSMA1/RPS27L/CSNK2A2/PSMD7/PSMC4/MTOR/PSMB2/GCLM/PSMA5/H2BC21/PSMB4/LAMTOR2/PDIA6/PSMD14/HIGD1A/PSMD6/PSMD2/LAMTOR3/H2AZ1/UBE2D3/UBE2D2/SSR1/CDKN1A/PSMB1/CYCS/PSMA2/SEM1/PSMC2/RHEB/ATP6V1H/RPS20/ELOC/RPL30/VCP/ATP6V1G1/PSMB7/HSPA5/…	125
R-HSA-3858494	Beta-catenin independent WNT signaling	34/795	93/4256	3.09901e-05	0.000359894	0.000310824	PSMA6/PSMC1/FZD4/CALM2/PSME4/PSMA1/PSMD7/PSMC4/PSMB2/GNG5/PSMA5/PSMB4/PSMD14/PSMD6/PSMD2/CLTB/PSMB1/PSMA2/SEM1/PSMC2/PSMB7/PSMC3/PSME2/PSMA3/PSMB6/PFN1/PSMB3/PSMD12/PSMF1/PSMA7/PSMD8/CALM3/AP2S1/FZD5	34
R-HSA-202424	Downstream TCR signaling	28/795	71/4256	3.1885e-05	0.000366827	0.000316812	PSMA6/PSMC1/PSME4/PSMA1/PSMD7/CDC34/PSMC4/PSMB2/PSMA5/PSMB4/PSMD14/PSMD6/PSMD2/UBE2D2/PSMB1/PSMA2/SEM1/PSMC2/PSMB7/PSMC3/PSME2/PSMA3/PSMB6/PSMB3/PSMD12/PSMF1/PSMA7/PSMD8	28
R-HSA-69481	G2/M Checkpoints	31/795	82/4256	3.25483e-05	0.00037099	0.000320407	PSMA6/PSMC1/YWHAQ/PSME4/RPA3/PSMA1/PSMD7/PSMC4/PSMB2/PSMA5/H2BC21/PSMB4/PSMD14/PSMD6/PSMD2/PSMB1/PSMA2/SEM1/PSMC2/ORC5/PSMB7/PSMC3/PSME2/PSMA3/PSMB6/PSMB3/PSMD12/PSMF1/PSMA7/PSMD8/YWHAE	31
R-HSA-1799339	SRP-dependent cotranslational protein targeting to membrane	37/795	105/4256	3.58026e-05	0.000404339	0.000349209	RPL39/RPL22/RPL37A/SEC61G/SPCS1/RPS23/RPL36A/RPS27L/SSR3/SPCS3/SSR1/SSR4/RPS20/TRAM1/RPL30/RPS26/RPLP0/RPL36AL/SRP14/SEC11A/RPL26/RPL23A/RPL27/RPN2/RPS7/SRPRB/RPS10/RPS12/SRPRA/RPL41/RPL6/RPS29/RPS17/RPS15A/RPL17/RPL14/RPS28	37
R-HSA-8878166	Transcriptional regulation by RUNX2	31/795	83/4256	4.28857e-05	0.00047993	0.000414493	PSMA6/YES1/PSMC1/PSME4/PSMA1/PSMD7/SOX9/PSMC4/PSMB2/PSMA5/PSMB4/PSMD14/PSMD6/PSMD2/CDKN1A/PSMB1/PSMA2/SEM1/PSMC2/PSMB7/PSMC3/PSME2/PSMA3/PSMB6/PSMB3/PSMD12/PSMF1/PSMA7/PSMD8/RBX1/ESRRA	31
R-HSA-1236975	Antigen processing-Cross presentation	29/795	76/4256	4.7739e-05	0.00052943	0.000457244	PSMA6/PSMC1/CD14/SEC61G/PSME4/PSMA1/PSMD7/PSMC4/PSMB2/PSMA5/PSMB4/PSMD14/PSMD6/PSMD2/PSMB1/PSMA2/SEM1/PSMC2/PSMB7/PSMC3/PSME2/PSMA3/PSMB6/PSMB3/PSMD12/PSMF1/PSMA7/CALR/PSMD8	29
R-HSA-8951664	Neddylation	45/795	138/4256	4.92464e-05	0.000541271	0.000467471	PSMA6/FBXO6/ZBTB16/CUL2/PSMC1/PSME4/PSMA1/COMMD6/UCHL3/PSMD7/PSMC4/PSMB2/PSMA5/PSMB4/PSMD14/COPS8/UBE2F/PSMD6/PSMD2/UBE2D3/UBE2D2/PSMB1/PSMA2/SEM1/PSMC2/ELOC/VCP/PSMB7/PSMC3/COPS7A/PSME2/PSMA3/COPS2/PSMB6/PSMB3/PSMD12/PSMF1/PSMA7/PSMD8/UBE2M/UFD1/RBX1/CISH/DCAF11/COPS3	45
R-HSA-5689880	Ub-specific processing proteases	38/795	111/4256	5.85121e-05	0.00063742	0.00055051	STAM2/PSMA6/PSMC1/PSME4/PSMA1/OTUB1/PSMD7/PSMC4/PSMB2/USP33/PSMA5/H2BC21/PSMB4/PSMD14/PSMD6/TOMM70/PSMD2/VDAC1/PSMB1/PSMA2/SEM1/PSMC2/PSMB7/TAF10/PSMC3/VDAC2/PSME2/PSMA3/USP3/PSMB6/PSMB3/PSMD12/PSMF1/PSMA7/PSMD8/UFD1/WDR20/ADRM1	38
R-HSA-453279	Mitotic G1 phase and G1/S transition	31/795	85/4256	7.29153e-05	0.000787357	0.000680004	PSMA6/CCNH/PSMC1/CKS1B/RPA3/PSMA1/PSMD7/PSMC4/PSMB2/PSMA5/PSMB4/PSMD14/PSMD6/PSMD2/CDKN1A/PSMB1/PSMA2/SEM1/PSMC2/ORC5/POLE3/PSMB7/PSMC3/PSME2/PSMA3/PSMB6/PSMB3/PSMD12/PSMF1/PSMA7/PSMD8	31
R-HSA-446652	Interleukin-1 family signaling	33/795	93/4256	8.05748e-05	0.0008625	0.000744902	IRAK1/PSMA6/TBK1/PSMC1/STAT3/IL1R2/PSME4/PSMA1/PSMD7/PSMC4/PSMB2/PSMA5/PSMB4/PSMD14/PSMD6/PSMD2/PSMB1/PSMA2/SEM1/PSMC2/PSMB7/PSMC3/PSME2/PSMA3/PSMB6/MAP2K4/PSMB3/NKIRAS2/PSMD12/PSMF1/PSMA7/PSMD8/RBX1	33
R-HSA-196854	Metabolism of vitamins and cofactors	32/795	90/4256	9.86425e-05	0.0010468	0.000904074	NADK2/GCHFR/MMACHC/SPR/SLC25A16/MTHFD1/MCCC1/CALM2/BTD/MCCC2/NAMPT/NMRK1/PC/MMAB/SHMT1/PPCS/SLC5A6/RETSAT/NUDT12/MOCS1/VKORC1L1/NADSYN1/COQ9/ACACA/COASY/PNPO/APOE/CALM3/PDXK/NAXE/MMADHC/MOCOS	32
R-HSA-196849	Metabolism of water-soluble vitamins and cofactors	24/795	61/4256	0.000121722	0.00128068	0.00110606	NADK2/MMACHC/SLC25A16/MTHFD1/MCCC1/BTD/MCCC2/NAMPT/NMRK1/PC/MMAB/SHMT1/PPCS/SLC5A6/NUDT12/MOCS1/NADSYN1/ACACA/COASY/PNPO/PDXK/NAXE/MMADHC/MOCOS	24
R-HSA-2454202	Fc epsilon receptor (FCERI) signaling	32/795	91/4256	0.000125602	0.00131031	0.00113165	PSMA6/PSMC1/CALM2/PSME4/PSMA1/PSMD7/CDC34/PSMC4/PSMB2/PSMA5/AHCYL1/PSMB4/PSMD14/PSMD6/PSMD2/UBE2D2/PSMB1/PSMA2/SEM1/PSMC2/PSMB7/PSMC3/PSME2/PSMA3/PSMB6/MAP2K4/PSMB3/PSMD12/PSMF1/PSMA7/PSMD8/CALM3	32
R-HSA-109581	Apoptosis	39/795	119/4256	0.000138399	0.00143167	0.00123647	CASP7/DFFA/PSMA6/APIP/PSMC1/STAT3/CD14/YWHAQ/PSME4/PSMA1/PSMD7/PSMC4/PSMB2/PSMA5/PSMB4/PSMD14/CFLAR/PSMD6/KPNA1/PSMD2/PSMB1/CYCS/PSMA2/SEM1/PSMC2/PSMB7/PSMC3/PSME2/PSMA3/PSMB6/C1QBP/PSMB3/PSMD12/PSMF1/PSMA7/PSMD8/H1-0/MAGED1/YWHAE	39
R-HSA-202403	TCR signaling	29/795	80/4256	0.000140519	0.00144149	0.00124495	PSMA6/FYB1/PSMC1/PSME4/PSMA1/PSMD7/CDC34/PSMC4/PSMB2/PSMA5/PSMB4/PSMD14/PSMD6/PSMD2/UBE2D2/PSMB1/PSMA2/SEM1/PSMC2/PSMB7/PSMC3/PSME2/PSMA3/PSMB6/PSMB3/PSMD12/PSMF1/PSMA7/PSMD8	29
R-HSA-450531	Regulation of mRNA stability by proteins that bind AU-rich elements	26/795	69/4256	0.000149137	0.00151725	0.00131038	PSMA6/PSMC1/PSME4/PSMA1/PSMD7/PSMC4/PSMB2/PSMA5/PSMB4/PSMD14/PSMD6/PSMD2/PSMB1/PSMA2/SEM1/PSMC2/PSMB7/PSMC3/PSME2/PSMA3/PSMB6/PSMB3/PSMD12/PSMF1/PSMA7/PSMD8	26
R-HSA-6807070	PTEN Regulation	35/795	106/4256	0.000256811	0.00259127	0.00223796	PSMA6/PSMC1/LAMTOR5/PSME4/PSMA1/CSNK2A2/PSMD7/PSMC4/MTOR/PSMB2/PSMA5/PSMB4/LAMTOR2/PSMD14/PPARG/PSMD6/PSMD2/LAMTOR3/PSMB1/PSMA2/SEM1/PSMC2/RHEB/PSMB7/PSMC3/LAMTOR1/PSME2/PSMA3/PML/PSMB6/PSMB3/PSMD12/PSMF1/PSMA7/PSMD8	35
R-HSA-72165	mRNA Splicing - Minor Pathway	17/795	39/4256	0.000283415	0.00283645	0.00244971	SNRNP200/SNRNP25/SNRPD1/SF3B3/SNRPE/SNRPG/SF3B5/POLR2K/POLR2L/ZCRB1/EFTUD2/TXNL4A/POLR2E/POLR2I/SNRPD2/POLR2F/SNRPF	17
R-HSA-8878159	Transcriptional regulation by RUNX3	26/795	72/4256	0.000330744	0.00328343	0.00283575	PSMA6/PSMC1/PSMA1/PSMD7/PSMC4/PSMB2/PSMA5/PSMB4/PSMD14/PSMD6/PSMD2/CDKN1A/PSMB1/PSMA2/SEM1/PSMC2/PSMB7/PSMC3/PSME2/PSMA3/PSMB6/PSMB3/PSMD12/PSMF1/PSMA7/PSMD8	26
R-HSA-3296482	Defects in vitamin and cofactor metabolism	8/795	12/4256	0.000348052	0.00342761	0.00296027	MMACHC/MCCC1/BTD/MCCC2/PC/MMAB/ACACA/MMADHC	8
R-HSA-453274	Mitotic G2-G2/M phases	36/795	116/4256	0.000801193	0.0077659	0.00670705	PSMA6/MAPRE1/CCNH/PSMC1/PSME4/PSMA1/PSMD7/PSMC4/PSMB2/PSMA5/PSMB4/PPP1CB/MZT2B/PSMD14/PSMD6/PSMD2/CDKN1A/PSMB1/PSMA2/SEM1/PSMC2/CDK5RAP2/PSMB7/SSNA1/PSMC3/PSME2/PSMA3/PSMB6/PSMB3/TUBG1/PSMD12/PSMF1/PSMA7/PSMD8/RBX1/YWHAE	36
R-HSA-69275	G2/M Transition	36/795	116/4256	0.000801193	0.0077659	0.00670705	PSMA6/MAPRE1/CCNH/PSMC1/PSME4/PSMA1/PSMD7/PSMC4/PSMB2/PSMA5/PSMB4/PPP1CB/MZT2B/PSMD14/PSMD6/PSMD2/CDKN1A/PSMB1/PSMA2/SEM1/PSMC2/CDK5RAP2/PSMB7/SSNA1/PSMC3/PSME2/PSMA3/PSMB6/PSMB3/TUBG1/PSMD12/PSMF1/PSMA7/PSMD8/RBX1/YWHAE	36
R-HSA-71403	Citric acid cycle (TCA cycle)	10/795	19/4256	0.000880894	0.00847172	0.00731664	NNT/IDH3A/SUCLA2/SUCLG2/SDHB/FH/SDHA/SDHD/IDH3B/ACO2	10
R-HSA-72613	Eukaryotic Translation Initiation	35/795	113/4256	0.000981244	0.00929163	0.00802475	RPL39/RPL22/RPL37A/EIF2B2/RPS23/RPL36A/RPS27L/EIF2B3/EIF4E/EIF4H/RPS20/RPL30/EIF3H/EIF3M/RPS26/RPLP0/RPL36AL/RPL26/RPL23A/RPL27/EIF3L/EIF3I/RPS7/RPS10/RPS12/RPL41/RPL6/RPS29/RPS17/RPS15A/RPL17/EIF2S2/EIF3K/RPL14/RPS28	35
R-HSA-72737	Cap-dependent Translation Initiation	35/795	113/4256	0.000981244	0.00929163	0.00802475	RPL39/RPL22/RPL37A/EIF2B2/RPS23/RPL36A/RPS27L/EIF2B3/EIF4E/EIF4H/RPS20/RPL30/EIF3H/EIF3M/RPS26/RPLP0/RPL36AL/RPL26/RPL23A/RPL27/EIF3L/EIF3I/RPS7/RPS10/RPS12/RPL41/RPL6/RPS29/RPS17/RPS15A/RPL17/EIF2S2/EIF3K/RPL14/RPS28	35
R-HSA-156827	L13a-mediated translational silencing of Ceruloplasmin expression	33/795	106/4256	0.00123201	0.0115771	0.00999861	RPL39/RPL22/RPL37A/RPS23/RPL36A/RPS27L/EIF4E/EIF4H/RPS20/RPL30/EIF3H/EIF3M/RPS26/RPLP0/RPL36AL/RPL26/RPL23A/RPL27/EIF3L/EIF3I/RPS7/RPS10/RPS12/RPL41/RPL6/RPS29/RPS17/RPS15A/RPL17/EIF2S2/EIF3K/RPL14/RPS28	33
R-HSA-8949664	Processing of SMDT1	7/795	11/4256	0.0012665	0.0118111	0.0102007	STOML2/SMDT1/MAIP1/PMPCB/PMPCA/PHB2/AFG3L2	7
R-HSA-5357801	Programmed Cell Death	41/795	140/4256	0.0013027	0.0120573	0.0104134	CASP7/DFFA/PSMA6/CHMP2A/APIP/PSMC1/STAT3/CD14/YWHAQ/PSME4/PSMA1/PSMD7/PSMC4/PSMB2/PSMA5/PSMB4/PSMD14/CFLAR/PSMD6/CHMP2B/KPNA1/PSMD2/PSMB1/CYCS/PSMA2/SEM1/PSMC2/PSMB7/PSMC3/PSME2/PSMA3/PSMB6/C1QBP/PSMB3/PSMD12/PSMF1/PSMA7/PSMD8/H1-0/MAGED1/YWHAE	41
R-HSA-72706	GTP hydrolysis and joining of the 60S ribosomal subunit	33/795	107/4256	0.00147145	0.0135176	0.0116745	RPL39/RPL22/RPL37A/RPS23/RPL36A/RPS27L/EIF4E/EIF4H/RPS20/RPL30/EIF3H/EIF3M/RPS26/RPLP0/RPL36AL/RPL26/RPL23A/RPL27/EIF3L/EIF3I/RPS7/RPS10/RPS12/RPL41/RPL6/RPS29/RPS17/RPS15A/RPL17/EIF2S2/EIF3K/RPL14/RPS28	33
R-HSA-9711097	Cellular response to starvation	36/795	120/4256	0.00158519	0.0144546	0.0124837	ATP6V1D/RPL39/RPL22/RPL37A/LAMTOR5/RPS23/RPL36A/RPS27L/MTOR/LAMTOR2/LAMTOR3/RHEB/ATP6V1H/RPS20/RPL30/ATP6V1G1/LAMTOR1/RPS26/RPLP0/RPL36AL/RPL26/RPL23A/RPL27/CEBPB/RPS7/RPS10/RPS12/RPL41/RPL6/RPS29/RPS17/RPS15A/RPL17/EIF2S2/RPL14/RPS28	36
R-HSA-5673001	RAF/MAP kinase cascade	39/795	133/4256	0.0016522	0.0149548	0.0129158	PPP5C/PAQR3/PSMA6/PSMC1/SPTBN5/CALM2/PSME4/PSMA1/GFRA1/PSMD7/PSMC4/PSMB2/PSMA5/PSMB4/LAMTOR2/PPP1CB/PSMD14/PSMD6/PSMD2/LAMTOR3/PSMB1/PSMA2/SEM1/PSMC2/DUSP4/LYPLA1/PSMB7/PSMC3/PSME2/PSMA3/PSMB6/PSMB3/PSMD12/PSMF1/PSMA7/MAP2K2/PSMD8/CALM3/RBX1	39
R-HSA-72689	Formation of a pool of free 40S subunits	30/795	96/4256	0.00189467	0.0170244	0.0147032	RPL39/RPL22/RPL37A/RPS23/RPL36A/RPS27L/RPS20/RPL30/EIF3H/EIF3M/RPS26/RPLP0/RPL36AL/RPL26/RPL23A/RPL27/EIF3L/EIF3I/RPS7/RPS10/RPS12/RPL41/RPL6/RPS29/RPS17/RPS15A/RPL17/EIF3K/RPL14/RPS28	30
R-HSA-196780	Biotin transport and metabolism	6/795	9/4256	0.00209371	0.0186765	0.01613	MCCC1/BTD/MCCC2/PC/SLC5A6/ACACA	6
R-HSA-9754678	SARS-CoV-2 modulates host translation machinery	16/795	42/4256	0.00242714	0.021495	0.0185642	SNRPD1/RPS23/RPS27L/SNRPE/SNRPG/RPS20/RPS26/SNRPD2/RPS7/RPS10/RPS12/SNRPF/RPS29/RPS17/RPS15A/RPS28	16
R-HSA-447115	Interleukin-12 family signaling	14/795	35/4256	0.00263459	0.0231656	0.0200071	STAT3/HSPA9/CDC42/ARF1/CANX/TCP1/PPIA/VAMP7/RPLP0/PSME2/P4HB/MIF/SNRPA1/BOLA2B	14
R-HSA-201681	TCF dependent signaling in response to WNT	33/795	111/4256	0.00287781	0.0251247	0.0216991	PSMA6/PSMC1/FZD4/PSME4/PSMA1/CSNK2A2/PSMD7/SOX9/PSMC4/PSMB2/PSMA5/H2BC21/PSMB4/PSMD14/PSMD6/PSMD2/H2AZ1/PSMB1/PSMA2/SEM1/PSMC2/PSMB7/PSMC3/PSME2/PSMA3/PSMB6/PSMB3/PSMD12/PSMF1/PSMA7/PSMD8/RBX1/FZD5	33
R-HSA-72764	Eukaryotic Translation Termination	27/795	86/4256	0.00291507	0.0252708	0.0218252	RPL39/RPL22/RPL37A/RPS23/RPL36A/RPS27L/APEH/RPS20/RPL30/TRMT112/RPS26/RPLP0/RPL36AL/RPL26/RPL23A/RPL27/RPS7/RPS10/RPS12/RPL41/RPL6/RPS29/RPS17/RPS15A/RPL17/RPL14/RPS28	27
R-HSA-5684996	MAPK1/MAPK3 signaling	39/795	137/4256	0.00298419	0.0256891	0.0221865	PPP5C/PAQR3/PSMA6/PSMC1/SPTBN5/CALM2/PSME4/PSMA1/GFRA1/PSMD7/PSMC4/PSMB2/PSMA5/PSMB4/LAMTOR2/PPP1CB/PSMD14/PSMD6/PSMD2/LAMTOR3/PSMB1/PSMA2/SEM1/PSMC2/DUSP4/LYPLA1/PSMB7/PSMC3/PSME2/PSMA3/PSMB6/PSMB3/PSMD12/PSMF1/PSMA7/MAP2K2/PSMD8/CALM3/RBX1	39
R-HSA-8949613	Cristae formation	11/795	25/4256	0.00311091	0.026594	0.022968	DMAC2L/IMMT/HSPA9/ATP5PB/APOO/ATP5MC2/ATP5MC1/ATP5PD/MICOS13/ATP5PO/ATP5F1D	11
R-HSA-382551	Transport of small molecules	72/795	287/4256	0.00324213	0.0275246	0.0237717	ATP6V1D/PSMA6/RNF5/PRKAR1B/NR1H3/PSMC1/CTNS/ABCD3/CALM2/PSME4/HDLBP/PEX3/STOML2/SLC22A18/PSMA1/GLRX3/PSMD7/DERL2/PSMC4/SMDT1/PSMB2/GNG5/CLCA2/PSMA5/PSMB4/PEX19/SLC5A6/ERLEC1/PSMD14/MAIP1/PRKAR2A/PSMD6/PSMD2/LETM1/VDAC1/SAR1B/NIPAL4/PSMB1/PSMA2/SEM1/PMPCB/PSMC2/SLC25A6/ATP6V1H/ASPH/VCP/ATP6V1G1/STOM/PSMB7/PMPCA/PSMC3/VDAC2/PHB2/SCARB1/PSME2/PSMA3/NIPA2/HMOX2/PSMB6/PSMB3/AKAP1/PSMD12/P4HB/AFG3L2/PS…	72
R-HSA-3323169	Defects in biotin (Btn) metabolism	5/795	7/4256	0.00337946	0.0284939	0.0246089	MCCC1/BTD/MCCC2/PC/ACACA	5
R-HSA-72649	Translation initiation complex formation	19/795	56/4256	0.00460662	0.0379279	0.0327566	RPS23/RPS27L/EIF4E/EIF4H/RPS20/EIF3H/EIF3M/RPS26/EIF3L/EIF3I/RPS7/RPS10/RPS12/RPS29/RPS17/RPS15A/EIF2S2/EIF3K/RPS28	19
R-HSA-72662	Activation of the mRNA upon binding of the cap-binding complex and eIFs, and subsequent binding to 43S	19/795	56/4256	0.00460662	0.0379279	0.0327566	RPS23/RPS27L/EIF4E/EIF4H/RPS20/EIF3H/EIF3M/RPS26/EIF3L/EIF3I/RPS7/RPS10/RPS12/RPS29/RPS17/RPS15A/EIF2S2/EIF3K/RPS28	19
R-HSA-72702	Ribosomal scanning and start codon recognition	19/795	56/4256	0.00460662	0.0379279	0.0327566	RPS23/RPS27L/EIF4E/EIF4H/RPS20/EIF3H/EIF3M/RPS26/EIF3L/EIF3I/RPS7/RPS10/RPS12/RPS29/RPS17/RPS15A/EIF2S2/EIF3K/RPS28	19
R-HSA-5688426	Deubiquitination	41/795	149/4256	0.0046216	0.0379279	0.0327566	STAM2/PSMA6/PSMC1/PSME4/PSMA1/OTUB1/UCHL3/PSMD7/PSMC4/PSMB2/USP33/PSMA5/H2BC21/PSMB4/PSMD14/PSMD6/TOMM70/PSMD2/VDAC1/PSMB1/PSMA2/SEM1/PSMC2/VCP/RAD23B/PSMB7/TAF10/PSMC3/VDAC2/PSME2/PSMA3/USP3/PSMB6/PSMB3/PSMD12/PSMF1/PSMA7/PSMD8/UFD1/WDR20/ADRM1	41
R-HSA-192823	Viral mRNA Translation	26/795	85/4256	0.00511441	0.0416943	0.0360095	RPL39/RPL22/RPL37A/RPS23/RPL36A/RPS27L/GRSF1/RPS20/RPL30/RPS26/RPLP0/RPL36AL/RPL26/RPL23A/RPL27/RPS7/RPS10/RPS12/RPL41/RPL6/RPS29/RPS17/RPS15A/RPL17/RPL14/RPS28	26
R-HSA-204005	COPII-mediated vesicle transport	16/795	45/4256	0.00540227	0.0437513	0.0377859	TRAPPC5/YKT6/MCFD2/RAB1A/USO1/SAR1B/BET1/STX17/GOLGA2/CD59/TRAPPC4/TMED10/TRAPPC2L/TRAPPC1/LMAN1/SEC24A	16
R-HSA-72695	Formation of the ternary complex, and subsequently, the 43S complex	17/795	49/4256	0.00557756	0.0448756	0.038757	RPS23/RPS27L/RPS20/EIF3H/EIF3M/RPS26/EIF3L/EIF3I/RPS7/RPS10/RPS12/RPS29/RPS17/RPS15A/EIF2S2/EIF3K/RPS28	17
R-HSA-3299685	Detoxification of Reactive Oxygen Species	9/795	20/4256	0.00617416	0.0493532	0.0426241	PRDX6/ATOX1/CYCS/CAT/PRDX5/PRDX3/P4HB/TXN/TXN2	9
R-HSA-71406	Pyruvate metabolism and Citric Acid (TCA) cycle	14/795	38/4256	0.00632209	0.0502097	0.0433638	NNT/PDP2/IDH3A/SUCLA2/SUCLG2/SDHB/FH/SDHA/VDAC1/PDHX/DLAT/SDHD/IDH3B/ACO2	14
R-HSA-168255	Influenza Infection	36/795	130/4256	0.00690548	0.0544913	0.0470616	RPL39/RPL22/RPL37A/RPS23/RPL36A/RPS27L/KPNA1/GRSF1/CANX/SLC25A6/RPS20/RPL30/POLR2K/POLR2L/RPS26/RPLP0/RPL36AL/NUP88/RPL26/RPL23A/RPL27/POLR2E/CALR/POLR2I/POLR2F/RPS7/RPS10/RPS12/RPL41/RPL6/RPS29/RPS17/RPS15A/RPL17/RPL14/RPS28	36
R-HSA-8878171	Transcriptional regulation by RUNX1	33/795	117/4256	0.00705551	0.0553206	0.0477778	PSMA6/CCNH/PSMC1/SERPINB13/PSME4/PSMA1/CSNK2A2/PSMD7/PSMC4/PSMB2/PSMA5/H2BC21/PSMB4/PSMD14/PSMD6/PSMD2/H2AZ1/PSMB1/PSMA2/SEM1/PSMC2/PSMB7/PSMC3/PSME2/PSMA3/PML/PSMB6/PSMB3/PSMD12/PSMF1/PSMA7/PSMD8/HIPK2	33
R-HSA-9020591	Interleukin-12 signaling	12/795	31/4256	0.00715101	0.0557145	0.048118	HSPA9/CDC42/ARF1/TCP1/PPIA/VAMP7/RPLP0/PSME2/P4HB/MIF/SNRPA1/BOLA2B	12
R-HSA-446203	Asparagine N-linked glycosylation	45/795	171/4256	0.00755891	0.0585222	0.0505429	ST3GAL5/ACTR10/RFT1/TRAPPC5/TMED7/RNF5/PGM3/ALG8/PSMC1/SPTBN5/YKT6/ALG14/NPL/MCFD2/EDEM1/KDELR2/DAD1/DERL2/DPM3/ARF1/RAB1A/ARF4/USO1/SAR1B/CANX/GMDS/BET1/VCP/STX17/RAD23B/GOLGA2/CD59/TRAPPC4/COPZ1/TMED10/TRAPPC2L/TRAPPC1/LMAN1/RPN2/CALR/COPE/UAP1/COPG1/SEC24A/DPM2	45
R-HSA-5579029	Metabolic disorders of biological oxidation enzymes	7/795	14/4256	0.00781337	0.0601141	0.0519178	OPLAH/CYP2R1/GCLM/ACY1/MAOA/FDX1/GSS	7
R-HSA-379726	Mitochondrial tRNA aminoacylation	6/795	11/4256	0.00818454	0.0625787	0.0540464	RARS2/FARS2/PPA2/IARS2/YARS2/KARS1	6
R-HSA-156842	Eukaryotic Translation Elongation	26/795	88/4256	0.00841741	0.0639619	0.055241	RPL39/RPL22/RPL37A/RPS23/RPL36A/RPS27L/RPS20/RPL30/EEF1G/RPS26/RPLP0/RPL36AL/RPL26/RPL23A/RPL27/RPS7/RPS10/RPS12/RPL41/RPL6/RPS29/RPS17/RPS15A/RPL17/RPL14/RPS28	26
R-HSA-168273	Influenza Viral RNA Transcription and Replication	32/795	114/4256	0.00852923	0.064414	0.0556314	RPL39/RPL22/RPL37A/RPS23/RPL36A/RPS27L/GRSF1/RPS20/RPL30/POLR2K/POLR2L/RPS26/RPLP0/RPL36AL/NUP88/RPL26/RPL23A/RPL27/POLR2E/POLR2I/POLR2F/RPS7/RPS10/RPS12/RPL41/RPL6/RPS29/RPS17/RPS15A/RPL17/RPL14/RPS28	32
R-HSA-9633012	Response of EIF2AK4 (GCN2) to amino acid deficiency	27/795	93/4256	0.00941905	0.0704665	0.0608587	RPL39/RPL22/RPL37A/RPS23/RPL36A/RPS27L/RPS20/RPL30/RPS26/RPLP0/RPL36AL/RPL26/RPL23A/RPL27/CEBPB/RPS7/RPS10/RPS12/RPL41/RPL6/RPS29/RPS17/RPS15A/RPL17/EIF2S2/RPL14/RPS28	27
R-HSA-2467813	Separation of Sister Chromatids	30/795	106/4256	0.00944515	0.0704665	0.0608587	PSMA6/MAPRE1/PSMC1/PSME4/PSMA1/PSMD7/PSMC4/PSMB2/PSMA5/PSMB4/PSMD14/PSMD6/PSMD2/PSMB1/PSMA2/SEM1/PSMC2/PSMB7/PSMC3/ANAPC16/PSME2/PSMA3/PSMB6/PSMB3/PSMD12/ANAPC11/PSMF1/PSMA7/PSMD8/UBE2S	30
R-HSA-983168	Antigen processing: Ubiquitination & Proteasome degradation	44/795	169/4256	0.0100213	0.0743145	0.064182	PSMA6/FBXO6/ZBTB16/CUL2/PSMC1/PSME4/UBE2E2/ARIH2/PSMA1/PSMD7/CDC34/PSMC4/PSMB2/PSMA5/PSMB4/PSMD14/UBE2F/PSMD6/ANAPC13/PSMD2/UBE2D3/UBE2D2/RNF14/PSMB1/PSMA2/SEM1/PSMC2/ELOC/RNF19A/PSMB7/PSMC3/PSME2/PSMA3/PSMB6/PSMB3/PSMD12/ANAPC11/PSMF1/PSMA7/PSMD8/UBE2M/UBE2L3/RBX1/UBE2S	44
R-HSA-156902	Peptide chain elongation	25/795	85/4256	0.010277	0.0757542	0.0654254	RPL39/RPL22/RPL37A/RPS23/RPL36A/RPS27L/RPS20/RPL30/RPS26/RPLP0/RPL36AL/RPL26/RPL23A/RPL27/RPS7/RPS10/RPS12/RPL41/RPL6/RPS29/RPS17/RPS15A/RPL17/RPL14/RPS28	25
R-HSA-166208	mTORC1-mediated signalling	8/795	18/4256	0.0106552	0.0776129	0.0670307	LAMTOR5/MTOR/LAMTOR2/EIF4E/LAMTOR3/RHEB/LAMTOR1/FKBP1A	8
R-HSA-70895	Branched-chain amino acid catabolism	8/795	18/4256	0.0106552	0.0776129	0.0670307	MCCC1/AUH/MCCC2/ECHS1/IVD/HSD17B10/ACAT1/DBT	8
R-HSA-2408557	Selenocysteine synthesis	25/795	86/4256	0.0120022	0.0869099	0.0750601	RPL39/RPL22/RPL37A/RPS23/RPL36A/RPS27L/RPS20/RPL30/RPS26/RPLP0/RPL36AL/RPL26/RPL23A/RPL27/RPS7/RPS10/RPS12/RPL41/RPL6/RPS29/RPS17/RPS15A/RPL17/RPL14/RPS28	25
R-HSA-3371599	Defective HLCS causes multiple carboxylase deficiency	4/795	6/4256	0.0131662	0.0947813	0.0818582	MCCC1/MCCC2/PC/ACACA	4
R-HSA-6781827	Transcription-Coupled Nucleotide Excision Repair (TC-NER)	15/795	45/4256	0.0134017	0.0959156	0.0828378	CCNH/RPA3/COPS8/POLR2K/POLE3/POLR2L/COPS7A/COPS2/POLR2E/POLR2I/ERCC1/POLR2F/RBX1/GTF2H5/COPS3	15
R-HSA-975956	Nonsense Mediated Decay (NMD) independent of the Exon Junction Complex (EJC)	25/795	87/4256	0.0139533	0.0992864	0.0857491	RPL39/RPL22/RPL37A/RPS23/RPL36A/RPS27L/RPS20/RPL30/RPS26/RPLP0/RPL36AL/RPL26/RPL23A/RPL27/RPS7/RPS10/RPS12/RPL41/RPL6/RPS29/RPS17/RPS15A/RPL17/RPL14/RPS28	25
R-HSA-390450	Folding of actin by CCT/TriC	5/795	9/4256	0.0145517	0.102949	0.0889123	CCT4/CCT3/TCP1/CCT8/CCT7	5
R-HSA-5628897	TP53 Regulates Metabolic Genes	20/795	67/4256	0.0173906	0.12233	0.105651	SCO1/TACO1/COX11/COX16/LAMTOR5/YWHAQ/GPI/MTOR/LAMTOR2/LAMTOR3/CYCS/RHEB/SURF1/PRDX5/LAMTOR1/COX14/COX4I1/TXN/YWHAE/COX6B1	20
R-HSA-69620	Cell Cycle Checkpoints	36/795	138/4256	0.0181995	0.127293	0.109937	PSMA6/MAPRE1/PSMC1/YWHAQ/PSME4/RPA3/PSMA1/PSMD7/PSMC4/PSMB2/PSMA5/H2BC21/PSMB4/PSMD14/PSMD6/PSMD2/CDKN1A/PSMB1/PSMA2/SEM1/PSMC2/ORC5/PSMB7/PSMC3/ANAPC16/PSME2/PSMA3/PSMB6/PSMB3/PSMD12/ANAPC11/PSMF1/PSMA7/PSMD8/YWHAE/UBE2S	36
R-HSA-163210	Formation of ATP by chemiosmotic coupling	7/795	16/4256	0.0184494	0.128312	0.110817	DMAC2L/ATP5PB/ATP5MC2/ATP5MC1/ATP5PD/ATP5PO/ATP5F1D	7
R-HSA-8950505	Gene and protein expression by JAK-STAT signaling after Interleukin-12 stimulation	10/795	27/4256	0.0191388	0.132359	0.114312	HSPA9/CDC42/ARF1/TCP1/PPIA/RPLP0/PSME2/MIF/SNRPA1/BOLA2B	10
R-HSA-164938	Nef-mediates down modulation of cell surface receptors by recruiting them to clathrin adapters	6/795	13/4256	0.021677	0.148247	0.128034	ARF1/AP1S1/ATP6V1H/AP1G1/AP2S1/AP1B1	6
R-HSA-196807	Nicotinate metabolism	6/795	13/4256	0.021677	0.148247	0.128034	NADK2/NAMPT/NMRK1/NUDT12/NADSYN1/NAXE	6
R-HSA-432720	Lysosome Vesicle Biogenesis	9/795	24/4256	0.0237053	0.161222	0.13924	CHMP2A/ARF1/CLTB/AP1S1/VAMP7/BLOC1S1/AP1G1/DNASE2/AP1B1	9
R-HSA-203615	eNOS activation	5/795	10/4256	0.0246923	0.167012	0.144241	SPR/DDAH1/CALM2/LYPLA1/CALM3	5
R-HSA-72312	rRNA processing	36/795	141/4256	0.0251074	0.168892	0.145864	BUD23/RPL39/RPL22/RPL37A/EBNA1BP2/RPS23/RPL36A/RPS27L/XRN2/SNU13/IMP4/NHP2/RRP36/HSD17B10/RPS20/RPL30/RCL1/TRMT112/RPS26/RPLP0/RPL36AL/NOP10/RPL26/RPL23A/RPL27/RPS7/RPS10/RPS12/RPL41/RPL6/RPS29/RPS17/RPS15A/RPL17/RPL14/RPS28	36
R-HSA-1632852	Macroautophagy	24/795	87/4256	0.025832	0.16943	0.146329	CHMP2A/ATG4A/HSF1/WDR45/LAMTOR5/CSNK2A2/PARK7/MTOR/MFN2/LAMTOR2/CHMP2B/TOMM70/LAMTOR3/VDAC1/TOMM7/RHEB/VCP/LAMTOR1/GABARAPL2/GABARAP/TOMM40/TOMM22/ATG3/TOMM5	24
R-HSA-174403	Glutathione synthesis and recycling	4/795	7/4256	0.0262152	0.16943	0.146329	OPLAH/GGCT/GCLM/GSS	4
R-HSA-2025928	Calcineurin activates NFAT	4/795	7/4256	0.0262152	0.16943	0.146329	CALM2/PPIA/FKBP1A/CALM3	4
R-HSA-2408522	Selenoamino acid metabolism	26/795	96/4256	0.0262242	0.16943	0.146329	RPL39/RPL22/RPL37A/RPS23/RPL36A/RPS27L/RPS20/RPL30/RPS26/RPLP0/RPL36AL/KARS1/RPL26/RPL23A/RPL27/RPS7/RPS10/RPS12/RPL41/RPL6/RPS29/RPS17/RPS15A/RPL17/RPL14/RPS28	26
R-HSA-5668914	Diseases of metabolism	26/795	96/4256	0.0262242	0.16943	0.146329	RFT1/GYG1/MMACHC/C1GALT1C1/OPLAH/CYP2R1/ALG8/MCCC1/ALG14/BTD/DAG1/MCCC2/PC/MMAB/GCLM/DPM3/ACY1/GBE1/MAOA/FDX1/APRT/ACACA/G6PC3/GSS/MMADHC/DPM2	26
R-HSA-5683057	MAPK family signaling cascades	40/795	160/4256	0.0263511	0.16943	0.146329	PPP5C/PAQR3/PSMA6/PSMC1/SPTBN5/CALM2/PSME4/PSMA1/GFRA1/PSMD7/PSMC4/CDC42/PSMB2/PSMA5/PSMB4/LAMTOR2/PPP1CB/PSMD14/PSMD6/PSMD2/LAMTOR3/PSMB1/PSMA2/SEM1/PSMC2/DUSP4/LYPLA1/PSMB7/PSMC3/PSME2/PSMA3/PSMB6/PSMB3/PSMD12/PSMF1/PSMA7/MAP2K2/PSMD8/CALM3/RBX1	40
R-HSA-167160	RNA Pol II CTD phosphorylation and interaction with CE during HIV infection	7/795	17/4256	0.0264261	0.16943	0.146329	CCNH/POLR2K/POLR2L/POLR2E/POLR2I/POLR2F/GTF2H5	7
R-HSA-72086	mRNA Capping	7/795	17/4256	0.0264261	0.16943	0.146329	CCNH/POLR2K/POLR2L/POLR2E/POLR2I/POLR2F/GTF2H5	7
R-HSA-77075	RNA Pol II CTD phosphorylation and interaction with CE	7/795	17/4256	0.0264261	0.16943	0.146329	CCNH/POLR2K/POLR2L/POLR2E/POLR2I/POLR2F/GTF2H5	7
R-HSA-983169	Class I MHC mediated antigen processing & presentation	51/795	213/4256	0.0292541	0.186485	0.161059	PSMA6/FBXO6/ZBTB16/CUL2/PSMC1/CD14/SEC61G/PSME4/UBE2E2/ARIH2/PSMA1/PSMD7/CDC34/PSMC4/PSMB2/PSMA5/PSMB4/PSMD14/UBE2F/PSMD6/ANAPC13/PSMD2/UBE2D3/SAR1B/UBE2D2/RNF14/CANX/PSMB1/PSMA2/SEM1/PSMC2/ELOC/RNF19A/PSMB7/HSPA5/PSMC3/PSME2/PSMA3/PSMB6/PSMB3/PSMD12/ANAPC11/PSMF1/PSMA7/CALR/PSMD8/UBE2M/UBE2L3/RBX1/SEC24A/UBE2S	51
R-HSA-77289	Mitochondrial Fatty Acid Beta-Oxidation	8/795	21/4256	0.0293892	0.186485	0.161059	DECR1/ECHS1/HADHA/ECI1/NDUFAB1/MCEE/ACOT13/ACSM6	8
R-HSA-8868773	rRNA processing in the nucleus and cytosol	35/795	138/4256	0.0296263	0.187025	0.161525	BUD23/RPL39/RPL22/RPL37A/EBNA1BP2/RPS23/RPL36A/RPS27L/XRN2/SNU13/IMP4/NHP2/RRP36/RPS20/RPL30/RCL1/TRMT112/RPS26/RPLP0/RPL36AL/NOP10/RPL26/RPL23A/RPL27/RPS7/RPS10/RPS12/RPL41/RPL6/RPS29/RPS17/RPS15A/RPL17/RPL14/RPS28	35
R-HSA-8953854	Metabolism of RNA	99/795	448/4256	0.0304906	0.191499	0.165389	PPIL1/BUD23/SNRNP200/PSMA6/RPL39/RPL22/RPL37A/CCNH/PSMC1/SNRNP25/LAGE3/SNRPD1/ZBTB8OS/EBNA1BP2/PSME4/RPS23/RPL36A/PSMA1/RPS27L/SF3B3/PSMD7/XRN2/PSMC4/RTCB/SNU13/PSMB2/PSMA5/PSMB4/SNRPE/SNRPG/IMP4/PSMD14/LSM3/PSMD6/PSMD2/EIF4E/NSUN2/NHP2/SNRPC/RRP36/SF3B5/PSMB1/PSMA2/SEM1/PSMC2/HSD17B10/RPS20/RPL30/POLR2K/RCL1/PSMB7/POLR2L/PSMC3/TRMT112/CWC15/ZCRB1/RPS26/RPLP0/SRSF9/PSME2/RPL36AL/RTRAF/PSMA3/NOP10…	99
R-HSA-6781823	Formation of TC-NER Pre-Incision Complex	12/795	37/4256	0.0317834	0.198222	0.171195	CCNH/COPS8/POLR2K/POLR2L/COPS7A/COPS2/POLR2E/POLR2I/POLR2F/RBX1/GTF2H5/COPS3	12
R-HSA-390471	Association of TriC/CCT with target proteins during biosynthesis	10/795	29/4256	0.031883	0.198222	0.171195	FBXO6/STAT3/ARFGEF2/CCT4/XRN2/CCT3/TCP1/AP3M1/CCT8/CCT7	10
R-HSA-164952	The role of Nef in HIV-1 replication and disease pathogenesis	6/795	14/4256	0.0320747	0.198412	0.171359	ARF1/AP1S1/ATP6V1H/AP1G1/AP2S1/AP1B1	6
R-HSA-422475	Axon guidance	74/795	326/4256	0.0332542	0.20468	0.176772	PSMA6/RPL39/YES1/RPL22/RPL37A/SH3KBP1/CUL2/PSMC1/SPTBN5/PSENEN/CLTCL1/PSME4/DAG1/RPS23/RPL36A/PSMA1/GFRA1/RPS27L/CSNK2A2/PSMD7/PSMC4/CDC42/PSMB2/USP33/PSMA5/PSMB4/PSMD14/PRKAR2A/PSMD6/ALCAM/PSMD2/CLTB/PSMB1/PSMA2/SEM1/PSMC2/RPS20/ELOC/RPL30/PSMB7/PSMC3/RPS26/ARPC3/RPLP0/EFNB2/PSME2/RPL36AL/PSMA3/PSMB6/PFN1/RPL26/RPL23A/PSMB3/RPL27/PSMD12/MYL12A/MYL12B/PSMF1/PSMA7/MAP2K2/PSMD8/AP2S1/RBX1/RPS7/RPS1…	74
R-HSA-157118	Signaling by NOTCH	33/795	130/4256	0.0336117	0.205851	0.177784	PSMA6/PSMC1/FABP7/ACTA2/PSENEN/CCNC/PSMA1/PSMD7/PSMC4/PSMB2/PSMA5/H2BC21/PSMB4/PSMD14/PSMD6/PSMD2/H2AZ1/PSMB1/PSMA2/SEM1/PSMC2/PSMB7/PSMC3/PSME2/PSMA3/PSMB6/PSMB3/PSMD12/PSMF1/PSMA7/PSMD8/RBX1/DTX4	33
R-HSA-5205685	PINK1-PRKN Mediated Mitophagy	7/795	18/4256	0.0364621	0.222202	0.191906	MFN2/TOMM70/VDAC1/TOMM7/TOMM40/TOMM22/TOMM5	7
R-HSA-9006925	Intracellular signaling by second messengers	42/795	173/4256	0.0366879	0.222477	0.192143	IRAK1/PSMA6/PRKAR1B/PSMC1/LAMTOR5/CALM2/PSME4/PSMA1/CSNK2A2/PSMD7/PSMC4/MTOR/PSMB2/PSMA5/AHCYL1/PSMB4/LAMTOR2/PSMD14/PPARG/PRKAR2A/PSMD6/PSMD2/LAMTOR3/CDKN1A/PSMB1/PSMA2/SEM1/PSMC2/RHEB/PSMB7/PSMC3/LAMTOR1/PSME2/PSMA3/PML/PSMB6/PSMB3/PSMD12/PSMF1/PSMA7/PSMD8/CALM3	42
R-HSA-5601884	PIWI-interacting RNA (piRNA) biogenesis	5/795	11/4256	0.0384488	0.23088	0.199401	POLR2K/POLR2L/POLR2E/POLR2I/POLR2F	5
R-HSA-9603798	Class I peroxisomal membrane protein import	5/795	11/4256	0.0384488	0.23088	0.199401	ABCD3/PEX3/PEX19/PEX13/FIS1	5
R-HSA-379724	tRNA Aminoacylation	9/795	26/4256	0.0399166	0.238415	0.205908	RARS2/FARS2/FARSA/PPA2/TARS1/IARS2/YARS2/KARS1/CARS1	9
R-HSA-446193	Biosynthesis of the N-glycan precursor (dolichol lipid-linked oligosaccharide, LLO) and transfer to a nascent protein	10/795	30/4256	0.0400908	0.238415	0.205908	ST3GAL5/RFT1/PGM3/ALG8/ALG14/NPL/DPM3/GMDS/UAP1/DPM2	10
R-HSA-163615	PKA activation	4/795	8/4256	0.0447998	0.260239	0.224756	PRKAR1B/CALM2/PRKAR2A/CALM3	4
R-HSA-199220	Vitamin B5 (pantothenate) metabolism	4/795	8/4256	0.0447998	0.260239	0.224756	SLC25A16/PPCS/SLC5A6/COASY	4
R-HSA-442720	CREB1 phosphorylation through the activation of Adenylate Cyclase	4/795	8/4256	0.0447998	0.260239	0.224756	PRKAR1B/CALM2/PRKAR2A/CALM3	4
R-HSA-9612973	Autophagy	25/795	96/4256	0.0450033	0.260239	0.224756	CHMP2A/ATG4A/HSF1/WDR45/LAMTOR5/CSNK2A2/PARK7/MTOR/MFN2/LAMTOR2/CHMP2B/TOMM70/LAMTOR3/VDAC1/TOMM7/RHEB/VCP/TSG101/LAMTOR1/GABARAPL2/GABARAP/TOMM40/TOMM22/ATG3/TOMM5	25
R-HSA-2555396	Mitotic Metaphase and Anaphase	33/795	133/4256	0.0452177	0.260239	0.224756	PSMA6/MAPRE1/CHMP2A/PSMC1/PSME4/PSMA1/PSMD7/PSMC4/PSMB2/PSMA5/PSMB4/PSMD14/SUMO1/PSMD6/CHMP2B/PSMD2/PSMB1/PSMA2/SEM1/PSMC2/PSMB7/PSMC3/ANAPC16/PSME2/PSMA3/PSMB6/PSMB3/PSMD12/ANAPC11/PSMF1/PSMA7/PSMD8/UBE2S	33
R-HSA-68882	Mitotic Anaphase	33/795	133/4256	0.0452177	0.260239	0.224756	PSMA6/MAPRE1/CHMP2A/PSMC1/PSME4/PSMA1/PSMD7/PSMC4/PSMB2/PSMA5/PSMB4/PSMD14/SUMO1/PSMD6/CHMP2B/PSMD2/PSMB1/PSMA2/SEM1/PSMC2/PSMB7/PSMC3/ANAPC16/PSME2/PSMA3/PSMB6/PSMB3/PSMD12/ANAPC11/PSMF1/PSMA7/PSMD8/UBE2S	33
R-HSA-9664323	FCGR3A-mediated IL10 synthesis	6/795	15/4256	0.0452406	0.260239	0.224756	YES1/PRKAR1B/CALM2/AHCYL1/PRKAR2A/CALM3	6
R-HSA-167590	Nef Mediated CD4 Down-regulation	3/795	5/4256	0.0481777	0.270807	0.233884	ARF1/ATP6V1H/AP2S1	3
R-HSA-196783	Coenzyme A biosynthesis	3/795	5/4256	0.0481777	0.270807	0.233884	SLC25A16/PPCS/COASY	3
R-HSA-3296469	Defects in cobalamin (B12) metabolism	3/795	5/4256	0.0481777	0.270807	0.233884	MMACHC/MMAB/MMADHC	3
R-HSA-400511	Synthesis, secretion, and inactivation of Glucose-dependent Insulinotropic Polypeptide (GIP)	3/795	5/4256	0.0481777	0.270807	0.233884	SPCS1/SPCS3/SEC11A	3
R-HSA-77288	mitochondrial fatty acid beta-oxidation of unsaturated fatty acids	3/795	5/4256	0.0481777	0.270807	0.233884	DECR1/HADHA/ECI1	3
R-HSA-9735869	SARS-CoV-1 modulates host translation machinery	11/795	35/4256	0.0484458	0.271076	0.234116	RPS23/RPS27L/RPS20/RPS26/RPS7/RPS10/RPS12/RPS29/RPS17/RPS15A/RPS28	11
R-HSA-6814122	Cooperation of PDCL (PhLP1) and TRiC/CCT in G-protein beta folding	7/795	19/4256	0.048717	0.27136	0.234361	CCT4/CSNK2A2/GNG5/CCT3/TCP1/CCT8/CCT7	7
R-HSA-5205647	Mitophagy	8/795	23/4256	0.0501531	0.277696	0.239833	CSNK2A2/MFN2/TOMM70/VDAC1/TOMM7/TOMM40/TOMM22/TOMM5	8
R-HSA-9639288	Amino acids regulate mTORC1	9/795	27/4256	0.0503055	0.277696	0.239833	ATP6V1D/LAMTOR5/MTOR/LAMTOR2/LAMTOR3/RHEB/ATP6V1H/ATP6V1G1/LAMTOR1	9
R-HSA-449147	Signaling by Interleukins	53/795	230/4256	0.0511456	0.281073	0.24275	IRAK1/PSMA6/YES1/TBK1/PSMC1/STAT3/IL1R2/PSME4/HSPA9/PSMA1/PSMD7/PSMC4/CDC42/PSMB2/PSMA5/PSMB4/ARF1/PSMD14/PSMD6/PSMD2/CANX/CDKN1A/IL20RA/TCP1/PSMB1/PSMA2/PPIA/SEM1/PSMC2/MAOA/VAMP7/DUSP4/PSMB7/PSMC3/BLNK/RPLP0/PSME2/PSMA3/PSMB6/MAP2K4/PSMB3/NKIRAS2/DUSP3/PSMD12/P4HB/PSMF1/PSMA7/PSMD8/MIF/RBX1/CISH/SNRPA1/BOLA2B	53
R-HSA-9678108	SARS-CoV-1 Infection	26/795	102/4256	0.0525548	0.287533	0.248329	CHMP2A/PKLR/TBK1/NMI/YWHAQ/RPS23/RPS27L/SUMO1/CHMP2B/TOMM70/CANX/PPIA/RPS20/VCP/ZCRB1/RPS26/PPIB/FKBP1A/RPS7/RPS10/RPS12/RPS29/RPS17/RPS15A/YWHAE/RPS28	26
R-HSA-6791226	Major pathway of rRNA processing in the nucleolus and cytosol	32/795	130/4256	0.0529841	0.288599	0.24925	BUD23/RPL39/RPL22/RPL37A/EBNA1BP2/RPS23/RPL36A/RPS27L/XRN2/SNU13/IMP4/RRP36/RPS20/RPL30/RCL1/RPS26/RPLP0/RPL36AL/RPL26/RPL23A/RPL27/RPS7/RPS10/RPS12/RPL41/RPL6/RPS29/RPS17/RPS15A/RPL17/RPL14/RPS28	32
R-HSA-1839126	FGFR2 mutant receptor activation	5/795	12/4256	0.0560431	0.300098	0.259181	POLR2K/POLR2L/POLR2E/POLR2I/POLR2F	5
R-HSA-76071	RNA Polymerase III Transcription Initiation From Type 3 Promoter	5/795	12/4256	0.0560431	0.300098	0.259181	POLR2K/POLR2L/POLR2E/POLR2F/SNAPC5	5
R-HSA-8851708	Signaling by FGFR2 IIIa TM	5/795	12/4256	0.0560431	0.300098	0.259181	POLR2K/POLR2L/POLR2E/POLR2I/POLR2F	5
R-HSA-199977	ER to Golgi Anterograde Transport	25/795	98/4256	0.0560703	0.300098	0.259181	ACTR10/TRAPPC5/TMED7/SPTBN5/YKT6/MCFD2/KDELR2/ARF1/RAB1A/ARF4/USO1/SAR1B/BET1/STX17/GOLGA2/CD59/TRAPPC4/COPZ1/TMED10/TRAPPC2L/TRAPPC1/LMAN1/COPE/COPG1/SEC24A	25
R-HSA-195721	Signaling by WNT	39/795	164/4256	0.0570341	0.303935	0.262495	PSMA6/PSMC1/FZD4/CALM2/PSME4/PSMA1/CSNK2A2/PSMD7/SOX9/PSMC4/PSMB2/GNG5/PSMA5/H2BC21/PSMB4/PSMD14/PSMD6/PSMD2/H2AZ1/CLTB/PSMB1/PSMA2/SEM1/PSMC2/PSMB7/PSMC3/PSME2/PSMA3/PSMB6/PFN1/PSMB3/PSMD12/PSMF1/PSMA7/PSMD8/CALM3/AP2S1/RBX1/FZD5	39
R-HSA-156580	Phase II - Conjugation of compounds	11/795	36/4256	0.0584549	0.310164	0.267874	BPNT1/OPLAH/GGCT/GCLM/MGST3/ABHD10/GSTK1/TRMT112/ESD/GSS/COMT	11
R-HSA-380972	Energy dependent regulation of mTOR by LKB1-AMPK	6/795	16/4256	0.0613153	0.318348	0.274943	LAMTOR5/MTOR/LAMTOR2/LAMTOR3/RHEB/LAMTOR1	6
R-HSA-1592230	Mitochondrial biogenesis	16/795	58/4256	0.0615582	0.318348	0.274943	DMAC2L/CALM2/IMMT/HSPA9/ATP5PB/CYCS/SSBP1/APOO/ATP5MC2/ATP5MC1/ATP5PD/MICOS13/CALM3/ATP5PO/ESRRA/ATP5F1D	16
R-HSA-9692914	SARS-CoV-1-host interactions	20/795	76/4256	0.0618926	0.318348	0.274943	PKLR/TBK1/NMI/YWHAQ/RPS23/RPS27L/TOMM70/PPIA/RPS20/RPS26/PPIB/FKBP1A/RPS7/RPS10/RPS12/RPS29/RPS17/RPS15A/YWHAE/RPS28	20
R-HSA-167161	HIV Transcription Initiation	9/795	28/4256	0.0623249	0.318348	0.274943	CCNH/POLR2K/POLR2L/TAF10/POLR2E/POLR2I/POLR2F/TAF13/GTF2H5	9
R-HSA-167162	RNA Polymerase II HIV Promoter Escape	9/795	28/4256	0.0623249	0.318348	0.274943	CCNH/POLR2K/POLR2L/TAF10/POLR2E/POLR2I/POLR2F/TAF13/GTF2H5	9
R-HSA-73776	RNA Polymerase II Promoter Escape	9/795	28/4256	0.0623249	0.318348	0.274943	CCNH/POLR2K/POLR2L/TAF10/POLR2E/POLR2I/POLR2F/TAF13/GTF2H5	9
R-HSA-73779	RNA Polymerase II Transcription Pre-Initiation And Promoter Opening	9/795	28/4256	0.0623249	0.318348	0.274943	CCNH/POLR2K/POLR2L/TAF10/POLR2E/POLR2I/POLR2F/TAF13/GTF2H5	9
R-HSA-75953	RNA Polymerase II Transcription Initiation	9/795	28/4256	0.0623249	0.318348	0.274943	CCNH/POLR2K/POLR2L/TAF10/POLR2E/POLR2I/POLR2F/TAF13/GTF2H5	9
R-HSA-76042	RNA Polymerase II Transcription Initiation And Promoter Clearance	9/795	28/4256	0.0623249	0.318348	0.274943	CCNH/POLR2K/POLR2L/TAF10/POLR2E/POLR2I/POLR2F/TAF13/GTF2H5	9
R-HSA-156590	Glutathione conjugation	7/795	20/4256	0.0632969	0.320652	0.276933	OPLAH/GGCT/GCLM/MGST3/GSTK1/ESD/GSS	7
R-HSA-446219	Synthesis of substrates in N-glycan biosythesis	7/795	20/4256	0.0632969	0.320652	0.276933	ST3GAL5/PGM3/NPL/DPM3/GMDS/UAP1/DPM2	7
R-HSA-111931	PKA-mediated phosphorylation of CREB	4/795	9/4256	0.0689983	0.345272	0.298195	PRKAR1B/CALM2/PRKAR2A/CALM3	4
R-HSA-1660514	Synthesis of PIPs at the Golgi membrane	4/795	9/4256	0.0689983	0.345272	0.298195	OCRL/PI4K2B/ARF1/PIK3C2G	4
R-HSA-73780	RNA Polymerase III Chain Elongation	4/795	9/4256	0.0689983	0.345272	0.298195	POLR2K/POLR2L/POLR2E/POLR2F	4
R-HSA-157579	Telomere Maintenance	10/795	33/4256	0.0729995	0.363815	0.31421	RPA3/H2BC21/H2AZ1/NHP2/POLR2K/POLR2L/NOP10/POLR2E/POLR2I/POLR2F	10
R-HSA-9707564	Cytoprotection by HMOX1	13/795	46/4256	0.0735037	0.364851	0.315105	SCO1/TACO1/COX11/STAT3/COX16/CYCS/SURF1/COX14/HMOX2/COX4I1/HM13/BLVRB/COX6B1	13
R-HSA-9675108	Nervous system development	74/795	340/4256	0.075438	0.371808	0.321114	PSMA6/RPL39/YES1/RPL22/RPL37A/SH3KBP1/CUL2/PSMC1/SPTBN5/PSENEN/CLTCL1/PSME4/DAG1/RPS23/RPL36A/PSMA1/GFRA1/RPS27L/CSNK2A2/PSMD7/PSMC4/CDC42/PSMB2/USP33/PSMA5/PSMB4/PSMD14/PRKAR2A/PSMD6/ALCAM/PSMD2/CLTB/PSMB1/PSMA2/SEM1/PSMC2/RPS20/ELOC/RPL30/PSMB7/PSMC3/RPS26/ARPC3/RPLP0/EFNB2/PSME2/RPL36AL/PSMA3/PSMB6/PFN1/RPL26/RPL23A/PSMB3/RPL27/PSMD12/MYL12A/MYL12B/PSMF1/PSMA7/MAP2K2/PSMD8/AP2S1/RBX1/RPS7/RPS1…	74
R-HSA-1257604	PIP3 activates AKT signaling	37/795	158/4256	0.0757897	0.371808	0.321114	IRAK1/PSMA6/PSMC1/LAMTOR5/PSME4/PSMA1/CSNK2A2/PSMD7/PSMC4/MTOR/PSMB2/PSMA5/PSMB4/LAMTOR2/PSMD14/PPARG/PSMD6/PSMD2/LAMTOR3/CDKN1A/PSMB1/PSMA2/SEM1/PSMC2/RHEB/PSMB7/PSMC3/LAMTOR1/PSME2/PSMA3/PML/PSMB6/PSMB3/PSMD12/PSMF1/PSMA7/PSMD8	37
R-HSA-927802	Nonsense-Mediated Decay (NMD)	25/795	101/4256	0.0761135	0.371808	0.321114	RPL39/RPL22/RPL37A/RPS23/RPL36A/RPS27L/RPS20/RPL30/RPS26/RPLP0/RPL36AL/RPL26/RPL23A/RPL27/RPS7/RPS10/RPS12/RPL41/RPL6/RPS29/RPS17/RPS15A/RPL17/RPL14/RPS28	25
R-HSA-975957	Nonsense Mediated Decay (NMD) enhanced by the Exon Junction Complex (EJC)	25/795	101/4256	0.0761135	0.371808	0.321114	RPL39/RPL22/RPL37A/RPS23/RPL36A/RPS27L/RPS20/RPL30/RPS26/RPLP0/RPL36AL/RPL26/RPL23A/RPL27/RPS7/RPS10/RPS12/RPL41/RPL6/RPS29/RPS17/RPS15A/RPL17/RPL14/RPS28	25
R-HSA-180024	DARPP-32 events	5/795	13/4256	0.0775219	0.374233	0.323208	PRKAR1B/CALM2/PRKAR2A/PPP1CA/CALM3	5
R-HSA-202131	Metabolism of nitric oxide: NOS3 activation and regulation	5/795	13/4256	0.0775219	0.374233	0.323208	SPR/DDAH1/CALM2/LYPLA1/CALM3	5
R-HSA-8978934	Metabolism of cofactors	5/795	13/4256	0.0775219	0.374233	0.323208	GCHFR/SPR/CALM2/COQ9/CALM3	5
R-HSA-113418	Formation of the Early Elongation Complex	7/795	21/4256	0.0802508	0.381875	0.329808	CCNH/POLR2K/POLR2L/POLR2E/POLR2I/POLR2F/GTF2H5	7
R-HSA-167158	Formation of the HIV-1 Early Elongation Complex	7/795	21/4256	0.0802508	0.381875	0.329808	CCNH/POLR2K/POLR2L/POLR2E/POLR2I/POLR2F/GTF2H5	7
R-HSA-9670095	Inhibition of DNA recombination at telomere	7/795	21/4256	0.0802508	0.381875	0.329808	H2BC21/H2AZ1/POLR2K/POLR2L/POLR2E/POLR2I/POLR2F	7
R-HSA-76046	RNA Polymerase III Transcription Initiation	6/795	17/4256	0.0803458	0.381875	0.329808	POLR2K/POLR2L/GTF3A/POLR2E/POLR2F/SNAPC5	6
R-HSA-6782135	Dual incision in TC-NER	11/795	38/4256	0.082329	0.387901	0.335012	CCNH/RPA3/POLR2K/POLE3/POLR2L/POLR2E/POLR2I/ERCC1/POLR2F/RBX1/GTF2H5	11
R-HSA-111367	SLBP independent Processing of Histone Pre-mRNAs	3/795	6/4256	0.0831892	0.387901	0.335012	SNRPE/SNRPG/SNRPF	3
R-HSA-1362409	Mitochondrial iron-sulfur cluster biogenesis	3/795	6/4256	0.0831892	0.387901	0.335012	FDX1/ISCU/ISCA2	3
R-HSA-1369062	ABC transporters in lipid homeostasis	3/795	6/4256	0.0831892	0.387901	0.335012	ABCD3/PEX3/PEX19	3
R-HSA-77111	Synthesis of Ketone Bodies	3/795	6/4256	0.0831892	0.387901	0.335012	HMGCS2/ACAT1/ACSS3	3
R-HSA-5696398	Nucleotide Excision Repair	17/795	65/4256	0.0848591	0.394194	0.340448	CCNH/RPA3/SUMO1/COPS8/POLR2K/RAD23B/POLE3/POLR2L/COPS7A/COPS2/POLR2E/POLR2I/ERCC1/POLR2F/RBX1/GTF2H5/COPS3	17
R-HSA-381070	IRE1alpha activates chaperones	9/795	30/4256	0.0914235	0.423091	0.365405	HYOU1/EDEM1/PDIA6/SSR1/HSPA5/YIF1A/MYDGF/SRPRB/SRPRA	9
R-HSA-165159	MTOR signalling	8/795	26/4256	0.0957554	0.434963	0.375657	LAMTOR5/MTOR/LAMTOR2/EIF4E/LAMTOR3/RHEB/LAMTOR1/FKBP1A	8
R-HSA-167169	HIV Transcription Elongation	8/795	26/4256	0.0957554	0.434963	0.375657	CCNH/ELOC/POLR2K/POLR2L/POLR2E/POLR2I/POLR2F/GTF2H5	8
R-HSA-167200	Formation of HIV-1 elongation complex containing HIV-1 Tat	8/795	26/4256	0.0957554	0.434963	0.375657	CCNH/ELOC/POLR2K/POLR2L/POLR2E/POLR2I/POLR2F/GTF2H5	8
R-HSA-167246	Tat-mediated elongation of the HIV-1 transcript	8/795	26/4256	0.0957554	0.434963	0.375657	CCNH/ELOC/POLR2K/POLR2L/POLR2E/POLR2I/POLR2F/GTF2H5	8
R-HSA-73772	RNA Polymerase I Promoter Escape	8/795	26/4256	0.0957554	0.434963	0.375657	CCNH/H2BC21/H2AZ1/POLR2K/POLR2L/POLR2E/POLR2F/GTF2H5	8
R-HSA-111471	Apoptotic factor-mediated response	4/795	10/4256	0.0985356	0.441081	0.380941	CASP7/APIP/CYCS/C1QBP	4
R-HSA-1474151	Tetrahydrobiopterin (BH4) synthesis, recycling, salvage and regulation	4/795	10/4256	0.0985356	0.441081	0.380941	GCHFR/SPR/CALM2/CALM3	4
R-HSA-162710	Synthesis of glycosylphosphatidylinositol (GPI)	4/795	10/4256	0.0985356	0.441081	0.380941	PIGO/PIGC/PIGP/DPM2	4
R-HSA-5620922	BBSome-mediated cargo-targeting to cilium	4/795	10/4256	0.0985356	0.441081	0.380941	CCT4/CCT3/TCP1/CCT8	4
R-HSA-5627123	RHO GTPases activate PAKs	6/795	18/4256	0.102288	0.451823	0.390218	CALM2/CDC42/PPP1CB/MYL12A/MYL12B/CALM3	6
R-HSA-5694530	Cargo concentration in the ER	6/795	18/4256	0.102288	0.451823	0.390218	MCFD2/SAR1B/CD59/TMED10/LMAN1/SEC24A	6
R-HSA-73863	RNA Polymerase I Transcription Termination	6/795	18/4256	0.102288	0.451823	0.390218	CCNH/POLR2K/POLR2L/POLR2E/POLR2F/GTF2H5	6
R-HSA-112310	Neurotransmitter release cycle	5/795	14/4256	0.10277	0.451823	0.390218	SYN2/ALDH5A1/MAOA/DNAJC5/ARL6IP5	5
R-HSA-1614635	Sulfur amino acid metabolism	5/795	14/4256	0.10277	0.451823	0.390218	APIP/ETHE1/MPST/ADI1/TXN2	5
R-HSA-199992	trans-Golgi Network Vesicle Budding	14/795	54/4256	0.117439	0.514475	0.444328	TGOLN2/CHMP2A/OCRL/ARF1/AP3S1/CLTB/AP1S1/VAMP7/PICALM/BLOC1S1/AP1G1/SNX5/DNASE2/AP1B1	14
R-HSA-6782210	Gap-filling DNA repair synthesis and ligation in TC-NER	10/795	36/4256	0.119116	0.519387	0.448571	CCNH/RPA3/POLR2K/POLE3/POLR2L/POLR2E/POLR2I/POLR2F/RBX1/GTF2H5	10
R-HSA-948021	Transport to the Golgi and subsequent modification	25/795	106/4256	0.119404	0.519387	0.448571	ACTR10/TRAPPC5/TMED7/SPTBN5/YKT6/MCFD2/KDELR2/ARF1/RAB1A/ARF4/USO1/SAR1B/BET1/STX17/GOLGA2/CD59/TRAPPC4/COPZ1/TMED10/TRAPPC2L/TRAPPC1/LMAN1/COPE/COPG1/SEC24A	25
R-HSA-422085	Synthesis, secretion, and deacylation of Ghrelin	3/795	7/4256	0.12592	0.541983	0.468086	SPCS1/SPCS3/SEC11A	3
R-HSA-74182	Ketone body metabolism	3/795	7/4256	0.12592	0.541983	0.468086	HMGCS2/ACAT1/ACSS3	3
R-HSA-77588	SLBP Dependent Processing of Replication-Dependent Histone Pre-mRNAs	3/795	7/4256	0.12592	0.541983	0.468086	SNRPE/SNRPG/SNRPF	3
R-HSA-389960	Formation of tubulin folding intermediates by CCT/TriC	5/795	15/4256	0.131535	0.560151	0.483776	CCT4/CCT3/TCP1/CCT8/CCT7	5
R-HSA-6782315	tRNA modification in the nucleus and cytosol	5/795	15/4256	0.131535	0.560151	0.483776	LAGE3/NSUN2/TRMT112/TRMT6/TPRKB	5
R-HSA-76061	RNA Polymerase III Transcription Initiation From Type 1 Promoter	5/795	15/4256	0.131535	0.560151	0.483776	POLR2K/POLR2L/GTF3A/POLR2E/POLR2F	5
R-HSA-163560	Triglyceride catabolism	4/795	11/4256	0.132871	0.560151	0.483776	FABP7/PNPLA4/PPP1CB/PPP1CA	4
R-HSA-163841	Gamma carboxylation, hypusine formation and arylsulfatase activation	4/795	11/4256	0.132871	0.560151	0.483776	DPH5/SUMF2/SUMF1/EIF5A	4
R-HSA-5210891	Uptake and function of anthrax toxins	4/795	11/4256	0.132871	0.560151	0.483776	CALM2/MAP2K4/MAP2K2/CALM3	4
R-HSA-167152	Formation of HIV elongation complex in the absence of HIV Tat	8/795	28/4256	0.135919	0.569104	0.491509	CCNH/ELOC/POLR2K/POLR2L/POLR2E/POLR2I/POLR2F/GTF2H5	8
R-HSA-532668	N-glycan trimming in the ER and Calnexin/Calreticulin cycle	8/795	28/4256	0.135919	0.569104	0.491509	RNF5/PSMC1/EDEM1/DERL2/CANX/VCP/RAD23B/CALR	8
R-HSA-6807878	COPI-mediated anterograde transport	16/795	65/4256	0.141397	0.590031	0.509583	ACTR10/TMED7/SPTBN5/YKT6/KDELR2/ARF1/RAB1A/ARF4/USO1/BET1/GOLGA2/CD59/COPZ1/TMED10/COPE/COPG1	16
R-HSA-73894	DNA Repair	31/795	138/4256	0.147482	0.613345	0.529718	PPP5C/CENPX/EYA3/CCNH/BPHL/SPRTN/RPA3/PPP4C/H2BC21/SUMO1/COPS8/H2AZ1/SEM1/POLR2K/VCP/RAD23B/POLE3/POLR2L/ASCC1/COPS7A/SMUG1/COPS2/POLR2E/POLR2I/ERCC1/UFD1/POLR2F/RBX1/TDP2/GTF2H5/COPS3	31
R-HSA-68886	M Phase	46/795	213/4256	0.151532	0.628067	0.542432	PSMA6/NEK9/MAPRE1/CHMP2A/PSMC1/PSME4/PSMA1/CSNK2A2/PSMD7/PSMC4/PSMB2/PSMA5/H2BC21/PSMB4/RAB1A/MZT2B/PSMD14/SUMO1/PSMD6/CHMP2B/PSMD2/USO1/H2AZ1/PSMB1/PSMA2/SEM1/PSMC2/CDK5RAP2/PSMB7/GOLGA2/SSNA1/PSMC3/ANAPC16/PSME2/PSMA3/PSMB6/NUP88/PSMB3/TUBG1/PSMD12/ANAPC11/PSMF1/PSMA7/PSMD8/YWHAE/UBE2S	46
R-HSA-70263	Gluconeogenesis	6/795	20/4256	0.154319	0.637473	0.550556	PC/GPI/PGK1/PGAM1/ALDOA/G6PC3	6
R-HSA-381038	XBP1(S) activates chaperone genes	8/795	29/4256	0.158736	0.653527	0.564421	HYOU1/EDEM1/PDIA6/SSR1/YIF1A/MYDGF/SRPRB/SRPRA	8
R-HSA-1489509	DAG and IP3 signaling	5/795	16/4256	0.163454	0.664064	0.573521	PRKAR1B/CALM2/AHCYL1/PRKAR2A/CALM3	5
R-HSA-167242	Abortive elongation of HIV-1 transcript in the absence of Tat	5/795	16/4256	0.163454	0.664064	0.573521	POLR2K/POLR2L/POLR2E/POLR2I/POLR2F	5
R-HSA-389661	Glyoxylate metabolism and glycine degradation	5/795	16/4256	0.163454	0.664064	0.573521	LIAS/PDHX/DLAT/NDUFAB1/DBT	5
R-HSA-983695	Antigen activates B Cell Receptor (BCR) leading to generation of second messengers	5/795	16/4256	0.163454	0.664064	0.573521	SH3KBP1/CALM2/AHCYL1/BLNK/CALM3	5
R-HSA-9616222	Transcriptional regulation of granulopoiesis	7/795	25/4256	0.170825	0.66954	0.578251	STAT3/H2BC21/H2AZ1/CDKN1A/PML/CEBPB/CEBPA	7
R-HSA-5696399	Global Genome Nucleotide Excision Repair (GG-NER)	12/795	48/4256	0.171196	0.66954	0.578251	CCNH/RPA3/SUMO1/COPS8/RAD23B/POLE3/COPS7A/COPS2/ERCC1/RBX1/GTF2H5/COPS3	12
R-HSA-111933	Calmodulin induced events	4/795	12/4256	0.171285	0.66954	0.578251	PRKAR1B/CALM2/PRKAR2A/CALM3	4
R-HSA-111997	CaM pathway	4/795	12/4256	0.171285	0.66954	0.578251	PRKAR1B/CALM2/PRKAR2A/CALM3	4
R-HSA-1660662	Glycosphingolipid metabolism	4/795	12/4256	0.171285	0.66954	0.578251	SUMF2/PSAP/CPTP/SUMF1	4
R-HSA-3371511	HSF1 activation	4/795	12/4256	0.171285	0.66954	0.578251	HSF1/RPA3/VCP/YWHAE	4
R-HSA-8876725	Protein methylation	4/795	12/4256	0.171285	0.66954	0.578251	CALM2/VCP/CALM3/METTL21A	4
R-HSA-111461	Cytochrome c-mediated apoptotic response	3/795	8/4256	0.174592	0.66954	0.578251	CASP7/APIP/CYCS	3
R-HSA-140342	Apoptosis induced DNA fragmentation	3/795	8/4256	0.174592	0.66954	0.578251	DFFA/KPNA1/H1-0	3
R-HSA-164940	Nef mediated downregulation of MHC class I complex cell surface expression	3/795	8/4256	0.174592	0.66954	0.578251	AP1S1/AP1G1/AP1B1	3
R-HSA-196741	Cobalamin (Cbl, vitamin B12) transport and metabolism	3/795	8/4256	0.174592	0.66954	0.578251	MMACHC/MMAB/MMADHC	3
R-HSA-197264	Nicotinamide salvaging	3/795	8/4256	0.174592	0.66954	0.578251	NAMPT/NUDT12/NAXE	3
R-HSA-381771	Synthesis, secretion, and inactivation of Glucagon-like Peptide-1 (GLP-1)	3/795	8/4256	0.174592	0.66954	0.578251	SPCS1/SPCS3/SEC11A	3
R-HSA-400508	Incretin synthesis, secretion, and inactivation	3/795	8/4256	0.174592	0.66954	0.578251	SPCS1/SPCS3/SEC11A	3
R-HSA-5140745	WNT5A-dependent internalization of FZD2, FZD5 and ROR2	3/795	8/4256	0.174592	0.66954	0.578251	CLTB/AP2S1/FZD5	3
R-HSA-5607763	CLEC7A (Dectin-1) induces NFAT activation	3/795	8/4256	0.174592	0.66954	0.578251	CALM2/AHCYL1/CALM3	3
R-HSA-72731	Recycling of eIF2:GDP	3/795	8/4256	0.174592	0.66954	0.578251	EIF2B2/EIF2B3/EIF2S2	3
R-HSA-936964	Activation of IRF3/IRF7 mediated by TBK1/IKK epsilon	3/795	8/4256	0.174592	0.66954	0.578251	TBK1/CD14/TANK	3
R-HSA-381119	Unfolded Protein Response (UPR)	13/795	53/4256	0.176521	0.674836	0.582825	HYOU1/EDEM1/PDIA6/SSR1/HSPA5/YIF1A/CEBPB/MYDGF/CALR/SRPRB/CREB3L2/SRPRA/EIF2S2	13
R-HSA-167238	Pausing and recovery of Tat-mediated HIV elongation	6/795	21/4256	0.183946	0.696733	0.601736	ELOC/POLR2K/POLR2L/POLR2E/POLR2I/POLR2F	6
R-HSA-167243	Tat-mediated HIV elongation arrest and recovery	6/795	21/4256	0.183946	0.696733	0.601736	ELOC/POLR2K/POLR2L/POLR2E/POLR2I/POLR2F	6
R-HSA-9013407	RHOH GTPase cycle	6/795	21/4256	0.183946	0.696733	0.601736	TMEM59/VCP/STOM/LAMTOR1/DBT/NIPSNAP2	6
R-HSA-114608	Platelet degranulation	16/795	68/4256	0.187919	0.709595	0.612845	VTI1B/VEGFB/CALM2/PSAP/MANF/TEX264/PPIA/HSPA5/CHID1/APLP2/ALDOA/PFN1/RAB27B/CALM3/SELENOP/ENDOD1	16
R-HSA-8979227	Triglyceride metabolism	5/795	17/4256	0.198082	0.745684	0.644013	FABP7/PNPLA4/PPP1CB/PPP1CA/MOGAT2	5
R-HSA-167172	Transcription of the HIV genome	10/795	40/4256	0.200245	0.751528	0.64906	CCNH/ELOC/POLR2K/POLR2L/TAF10/POLR2E/POLR2I/POLR2F/TAF13/GTF2H5	10
R-HSA-110320	Translesion Synthesis by POLH	4/795	13/4256	0.212957	0.794395	0.686082	SPRTN/RPA3/VCP/UFD1	4
R-HSA-111996	Ca-dependent events	4/795	13/4256	0.212957	0.794395	0.686082	PRKAR1B/CALM2/PRKAR2A/CALM3	4
R-HSA-74158	RNA Polymerase III Transcription	6/795	22/4256	0.215588	0.799363	0.690373	POLR2K/POLR2L/GTF3A/POLR2E/POLR2F/SNAPC5	6
R-HSA-749476	RNA Polymerase III Abortive And Retractive Initiation	6/795	22/4256	0.215588	0.799363	0.690373	POLR2K/POLR2L/GTF3A/POLR2E/POLR2F/SNAPC5	6
R-HSA-5250941	Negative epigenetic regulation of rRNA expression	9/795	36/4256	0.217302	0.803301	0.693774	RRP8/CCNH/H2BC21/H2AZ1/POLR2K/POLR2L/POLR2E/POLR2F/GTF2H5	9
R-HSA-76005	Response to elevated platelet cytosolic Ca2+	16/795	70/4256	0.222595	0.816079	0.70481	VTI1B/VEGFB/CALM2/PSAP/MANF/TEX264/PPIA/HSPA5/CHID1/APLP2/ALDOA/PFN1/RAB27B/CALM3/SELENOP/ENDOD1	16
R-HSA-9033241	Peroxisomal protein import	10/795	41/4256	0.22355	0.816079	0.70481	AMACR/HSD17B4/MPV17/PEX13/UBE2D3/UBE2D2/ECI2/GSTK1/CAT/NUDT19	10
R-HSA-211859	Biological oxidations	17/795	75/4256	0.224248	0.816079	0.70481	BPNT1/OPLAH/CYP2R1/BPHL/GGCT/ALDH1A1/GCLM/MGST3/ACY1/ABHD10/GSTK1/MAOA/TRMT112/FDX1/ESD/GSS/COMT	17
R-HSA-176407	Conversion from APC/C:Cdc20 to APC/C:Cdh1 in late anaphase	3/795	9/4256	0.227388	0.816079	0.70481	ANAPC16/ANAPC11/UBE2S	3
R-HSA-189445	Metabolism of porphyrins	3/795	9/4256	0.227388	0.816079	0.70481	UROS/HMOX2/BLVRB	3
R-HSA-3229121	Glycogen storage diseases	3/795	9/4256	0.227388	0.816079	0.70481	GYG1/GBE1/G6PC3	3
R-HSA-70221	Glycogen breakdown (glycogenolysis)	3/795	9/4256	0.227388	0.816079	0.70481	GYG1/CALM2/CALM3	3
R-HSA-77286	mitochondrial fatty acid beta-oxidation of saturated fatty acids	3/795	9/4256	0.227388	0.816079	0.70481	ECHS1/HADHA/ACSM6	3
R-HSA-8963898	Plasma lipoprotein assembly	3/795	9/4256	0.227388	0.816079	0.70481	SAR1B/P4HB/APOE	3
R-HSA-9687136	Aberrant regulation of mitotic exit in cancer due to RB1 defects	3/795	9/4256	0.227388	0.816079	0.70481	ANAPC16/ANAPC11/UBE2S	3
R-HSA-432722	Golgi Associated Vesicle Biogenesis	11/795	46/4256	0.228423	0.817408	0.705958	TGOLN2/OCRL/ARF1/AP3S1/AP1S1/VAMP7/PICALM/BLOC1S1/AP1G1/SNX5/AP1B1	11
R-HSA-391251	Protein folding	13/795	56/4256	0.235264	0.824747	0.712296	FBXO6/STAT3/ARFGEF2/CCT4/CSNK2A2/XRN2/GNG5/CCT3/TBCA/TCP1/AP3M1/CCT8/CCT7	13
R-HSA-111932	CaMK IV-mediated phosphorylation of CREB	2/795	5/4256	0.235862	0.824747	0.712296	CALM2/CALM3	2
R-HSA-156581	Methylation	2/795	5/4256	0.235862	0.824747	0.712296	TRMT112/COMT	2
R-HSA-189483	Heme degradation	2/795	5/4256	0.235862	0.824747	0.712296	HMOX2/BLVRB	2
R-HSA-442729	CREB1 phosphorylation through the activation of CaMKII/CaMKK/CaMKIV cascasde	2/795	5/4256	0.235862	0.824747	0.712296	CALM2/CALM3	2
R-HSA-77348	Beta oxidation of octanoyl-CoA to hexanoyl-CoA	2/795	5/4256	0.235862	0.824747	0.712296	ECHS1/HADHA	2
R-HSA-9029558	NR1H2 & NR1H3 regulate gene expression linked to lipogenesis	2/795	5/4256	0.235862	0.824747	0.712296	NR1H3/SREBF1	2
R-HSA-112382	Formation of RNA Pol II elongation complex	8/795	32/4256	0.236503	0.824747	0.712296	CCNH/ELOC/POLR2K/POLR2L/POLR2E/POLR2I/POLR2F/GTF2H5	8
R-HSA-75955	RNA Polymerase II Transcription Elongation	8/795	32/4256	0.236503	0.824747	0.712296	CCNH/ELOC/POLR2K/POLR2L/POLR2E/POLR2I/POLR2F/GTF2H5	8
R-HSA-168249	Innate Immune System	99/795	497/4256	0.242421	0.842573	0.727692	ATP6V1D/IRAK1/PSMA6/ACTR10/GYG1/YES1/PTGES2/TBK1/PSMC1/CYSTM1/CD14/TMEM179B/CYFIP1/PRDX6/CD46/CALM2/PSME4/KCMF1/TANK/ATOX1/PSMA1/PSAP/PSMD7/VAT1/CDC34/GPI/PSMC4/CDC42/PSMB2/PSMA5/AHCYL1/PSMB4/LAMTOR2/PSMD14/BRK1/APEH/PSMD6/NIT2/TOMM70/PSMD2/LAMTOR3/UBE2D3/UBE2D2/FAF2/HEBP2/DYNLT1/RNASET2/PSMB1/PSMA2/PPIA/SEM1/PDAP1/PSMC2/DUSP4/ATP6V1H/POLR2K/VCP/ATP6V1G1/STOM/PSMB7/SURF4/POLR2L/CD59/CAT/PSMC3/LAM…	99
R-HSA-6790901	rRNA modification in the nucleus and cytosol	9/795	37/4256	0.242984	0.842573	0.727692	BUD23/SNU13/IMP4/NHP2/RRP36/RCL1/TRMT112/NOP10/RPS7	9
R-HSA-167287	HIV elongation arrest and recovery	6/795	23/4256	0.248905	0.855871	0.739176	ELOC/POLR2K/POLR2L/POLR2E/POLR2I/POLR2F	6
R-HSA-167290	Pausing and recovery of HIV elongation	6/795	23/4256	0.248905	0.855871	0.739176	ELOC/POLR2K/POLR2L/POLR2E/POLR2I/POLR2F	6
R-HSA-73884	Base Excision Repair	6/795	23/4256	0.248905	0.855871	0.739176	BPHL/RPA3/H2BC21/H2AZ1/POLE3/SMUG1	6
R-HSA-73886	Chromosome Maintenance	11/795	47/4256	0.251527	0.86248	0.744884	CENPX/RPA3/H2BC21/H2AZ1/NHP2/POLR2K/POLR2L/NOP10/POLR2E/POLR2I/POLR2F	11
R-HSA-1483191	Synthesis of PC	4/795	14/4256	0.257032	0.869248	0.750729	CSNK2A2/STARD7/CHPT1/ABHD3	4
R-HSA-68616	Assembly of the ORC complex at the origin of replication	4/795	14/4256	0.257032	0.869248	0.750729	H2BC21/KPNA1/H2AZ1/ORC5	4
R-HSA-73980	RNA Polymerase III Transcription Termination	4/795	14/4256	0.257032	0.869248	0.750729	POLR2K/POLR2L/POLR2E/POLR2F	4
R-HSA-76066	RNA Polymerase III Transcription Initiation From Type 2 Promoter	4/795	14/4256	0.257032	0.869248	0.750729	POLR2K/POLR2L/POLR2E/POLR2F	4
R-HSA-9705462	Inactivation of CSF3 (G-CSF) signaling	4/795	14/4256	0.257032	0.869248	0.750729	STAT3/UBE2D3/UBE2D2/ELOC	4
R-HSA-6796648	TP53 Regulates Transcription of DNA Repair Genes	8/795	33/4256	0.264945	0.893555	0.771722	CCNH/ELOC/POLR2K/POLR2L/POLR2E/POLR2I/POLR2F/GTF2H5	8
R-HSA-112043	PLC beta mediated events	5/795	19/4256	0.273466	0.917266	0.792201	PRKAR1B/CALM2/AHCYL1/PRKAR2A/CALM3	5
R-HSA-203927	MicroRNA (miRNA) biogenesis	5/795	19/4256	0.273466	0.917266	0.792201	POLR2K/POLR2L/POLR2E/POLR2I/POLR2F	5
R-HSA-69278	Cell Cycle, Mitotic	54/795	267/4256	0.275037	0.92003	0.794588	PSMA6/NEK9/MAPRE1/CHMP2A/CCNH/PSMC1/CKS1B/PSME4/RPA3/PSMA1/CSNK2A2/PSMD7/PSMC4/PSMB2/PSMA5/H2BC21/PSMB4/PPP1CB/RAB1A/MZT2B/PSMD14/SUMO1/PSMD6/CHMP2B/PSMD2/USO1/H2AZ1/CDKN1A/PSMB1/PSMA2/SEM1/PSMC2/ORC5/POLE3/CDK5RAP2/PSMB7/GOLGA2/SSNA1/PSMC3/ANAPC16/PSME2/PSMA3/PSMB6/NUP88/PSMB3/TUBG1/PSMD12/ANAPC11/PSMF1/PSMA7/PSMD8/RBX1/YWHAE/UBE2S	54
R-HSA-390466	Chaperonin-mediated protein folding	12/795	53/4256	0.277078	0.922796	0.796976	FBXO6/STAT3/ARFGEF2/CCT4/CSNK2A2/XRN2/GNG5/CCT3/TCP1/AP3M1/CCT8/CCT7	12
R-HSA-141405	Inhibition of the proteolytic activity of APC/C required for the onset of anaphase by mitotic spindle checkpoint components	3/795	10/4256	0.282611	0.922796	0.796976	ANAPC16/ANAPC11/UBE2S	3
R-HSA-141430	Inactivation of APC/C via direct inhibition of the APC/C complex	3/795	10/4256	0.282611	0.922796	0.796976	ANAPC16/ANAPC11/UBE2S	3
R-HSA-1606322	ZBP1(DAI) mediated induction of type I IFNs	3/795	10/4256	0.282611	0.922796	0.796976	TBK1/NKIRAS2/DTX4	3
R-HSA-1614558	Degradation of cysteine and homocysteine	3/795	10/4256	0.282611	0.922796	0.796976	ETHE1/MPST/TXN2	3
R-HSA-451326	Activation of kainate receptors upon glutamate binding	3/795	10/4256	0.282611	0.922796	0.796976	CALM2/GNG5/CALM3	3
R-HSA-5099900	WNT5A-dependent internalization of FZD4	3/795	10/4256	0.282611	0.922796	0.796976	FZD4/CLTB/AP2S1	3
R-HSA-8955332	Carboxyterminal post-translational modifications of tubulin	3/795	10/4256	0.282611	0.922796	0.796976	TTLL4/TTLL12/TTLL7	3
R-HSA-9694676	Translation of Replicase and Assembly of the Replication Transcription Complex	3/795	10/4256	0.282611	0.922796	0.796976	CHMP2A/CHMP2B/ISCU	3
R-HSA-674695	RNA Polymerase II Pre-transcription Events	10/795	44/4256	0.298909	0.963817	0.832404	CCNH/ELOC/POLR2K/POLR2L/TAF10/POLR2E/POLR2I/POLR2F/TAF13/GTF2H5	10
R-HSA-72306	tRNA processing	10/795	44/4256	0.298909	0.963817	0.832404	LAGE3/ZBTB8OS/RTCB/NSUN2/HSD17B10/TRMT112/RTRAF/NUP88/TRMT6/TPRKB	10
R-HSA-73933	Resolution of Abasic Sites (AP sites)	4/795	15/4256	0.302667	0.963817	0.832404	BPHL/RPA3/POLE3/SMUG1	4
R-HSA-9705683	SARS-CoV-2-host interactions	25/795	120/4256	0.304073	0.963817	0.832404	IRAK1/TBK1/SNRPD1/YWHAQ/RPS23/RPS27L/TUFM/SNRPE/SNRPG/TOMM70/SAR1B/RPS20/RPS26/NUP88/SNRPD2/RPS7/SEC24A/RPS10/RPS12/SNRPF/RPS29/RPS17/RPS15A/YWHAE/RPS28	25
R-HSA-9694516	SARS-CoV-2 Infection	36/795	177/4256	0.310489	0.963817	0.832404	IRAK1/SRPK1/CHMP2A/TBK1/SNRPD1/YWHAQ/RPS23/DAD1/RPS27L/TUFM/SNRPE/SNRPG/SUMO1/CHMP2B/TOMM70/SAR1B/CANX/ZDHHC2/RPS20/VCP/ZCRB1/RPS26/ISCU/NUP88/RPN2/SNRPD2/RPS7/SEC24A/RPS10/RPS12/SNRPF/RPS29/RPS17/RPS15A/YWHAE/RPS28	36
R-HSA-111458	Formation of apoptosome	2/795	6/4256	0.312199	0.963817	0.832404	APIP/CYCS	2
R-HSA-140534	Caspase activation via Death Receptors in the presence of ligand	2/795	6/4256	0.312199	0.963817	0.832404	CD14/CFLAR	2
R-HSA-140837	Intrinsic Pathway of Fibrin Clot Formation	2/795	6/4256	0.312199	0.963817	0.832404	C1QBP/SERPINE2	2
R-HSA-164378	PKA activation in glucagon signalling	2/795	6/4256	0.312199	0.963817	0.832404	PRKAR1B/PRKAR2A	2
R-HSA-4085001	Sialic acid metabolism	2/795	6/4256	0.312199	0.963817	0.832404	ST3GAL5/NPL	2
R-HSA-442982	Ras activation upon Ca2+ influx through NMDA receptor	2/795	6/4256	0.312199	0.963817	0.832404	CALM2/CALM3	2
R-HSA-5340588	Signaling by RNF43 mutants	2/795	6/4256	0.312199	0.963817	0.832404	FZD4/FZD5	2
R-HSA-71064	Lysine catabolism	2/795	6/4256	0.312199	0.963817	0.832404	GCDH/PHYKPL	2
R-HSA-74217	Purine salvage	2/795	6/4256	0.312199	0.963817	0.832404	GMPR2/APRT	2
R-HSA-77346	Beta oxidation of decanoyl-CoA to octanoyl-CoA-CoA	2/795	6/4256	0.312199	0.963817	0.832404	ECHS1/HADHA	2
R-HSA-8984722	Interleukin-35 Signalling	2/795	6/4256	0.312199	0.963817	0.832404	STAT3/CANX	2
R-HSA-9013973	TICAM1-dependent activation of IRF3/IRF7	2/795	6/4256	0.312199	0.963817	0.832404	TBK1/TANK	2
R-HSA-9020956	Interleukin-27 signaling	2/795	6/4256	0.312199	0.963817	0.832404	STAT3/CANX	2
R-HSA-9619229	Activation of RAC1 downstream of NMDARs	2/795	6/4256	0.312199	0.963817	0.832404	CALM2/CALM3	2
R-HSA-9627069	Regulation of the apoptosome activity	2/795	6/4256	0.312199	0.963817	0.832404	APIP/CYCS	2
R-HSA-389957	Prefoldin mediated transfer of substrate to CCT/TriC	5/795	20/4256	0.313182	0.963817	0.832404	CCT4/CCT3/TCP1/CCT8/CCT7	5
R-HSA-5655253	Signaling by FGFR2 in disease	5/795	20/4256	0.313182	0.963817	0.832404	POLR2K/POLR2L/POLR2E/POLR2I/POLR2F	5
R-HSA-901042	Calnexin/calreticulin cycle	5/795	20/4256	0.313182	0.963817	0.832404	RNF5/EDEM1/DERL2/CANX/CALR	5
R-HSA-9662851	Anti-inflammatory response favouring Leishmania parasite infection	7/795	30/4256	0.322551	0.987711	0.85304	YES1/PRKAR1B/CALM2/GNG5/AHCYL1/PRKAR2A/CALM3	7
R-HSA-9664433	Leishmania parasite growth and survival	7/795	30/4256	0.322551	0.987711	0.85304	YES1/PRKAR1B/CALM2/GNG5/AHCYL1/PRKAR2A/CALM3	7
R-HSA-427413	NoRC negatively regulates rRNA expression	8/795	35/4256	0.324409	0.990937	0.855827	CCNH/H2BC21/H2AZ1/POLR2K/POLR2L/POLR2E/POLR2F/GTF2H5	8
R-HSA-5663202	Diseases of signal transduction by growth factor receptors and second messengers	52/795	262/4256	0.333209	0.999991	0.863646	PSMA6/YES1/PSMC1/STAT3/FZD4/PSENEN/CALM2/PSME4/CCNC/PSMA1/PSMD7/DERL2/PSMC4/MTOR/PSMB2/PSMA5/PSMB4/PPP1CB/ERLEC1/PSMD14/PSMD6/PSMD2/TENT4A/CDKN1A/PSMB1/PSMA2/SEM1/PSMC2/POLR2K/VCP/PSMB7/POLR2L/PSMC3/EEF1G/PSME2/PSMA3/PSMB6/PSMB3/PSMD12/PSMF1/FKBP1A/CEBPB/PSMA7/POLR2E/MAP2K2/POLR2I/PSMD8/CALM3/POLR2F/RBX1/FZD5/CARS1	52
R-HSA-110328	Recognition and association of DNA glycosylase with site containing an affected pyrimidine	3/795	11/4256	0.338763	0.999991	0.863646	H2BC21/H2AZ1/SMUG1	3
R-HSA-110329	Cleavage of the damaged pyrimidine	3/795	11/4256	0.338763	0.999991	0.863646	H2BC21/H2AZ1/SMUG1	3
R-HSA-110373	Resolution of AP sites via the multiple-nucleotide patch replacement pathway	3/795	11/4256	0.338763	0.999991	0.863646	BPHL/RPA3/POLE3	3
R-HSA-1296071	Potassium Channels	3/795	11/4256	0.338763	0.999991	0.863646	GNG5/KCND3/KCNJ15	3
R-HSA-176412	Phosphorylation of the APC/C	3/795	11/4256	0.338763	0.999991	0.863646	ANAPC16/ANAPC11/UBE2S	3
R-HSA-68962	Activation of the pre-replicative complex	3/795	11/4256	0.338763	0.999991	0.863646	RPA3/ORC5/POLE3	3
R-HSA-73928	Depyrimidination	3/795	11/4256	0.338763	0.999991	0.863646	H2BC21/H2AZ1/SMUG1	3
R-HSA-73929	Base-Excision Repair, AP Site Formation	3/795	11/4256	0.338763	0.999991	0.863646	H2BC21/H2AZ1/SMUG1	3
R-HSA-8956321	Nucleotide salvage	3/795	11/4256	0.338763	0.999991	0.863646	GMPR2/TK2/APRT	3
R-HSA-9648895	Response of EIF2AK1 (HRI) to heme deficiency	3/795	11/4256	0.338763	0.999991	0.863646	EIF2AK1/CEBPB/EIF2S2	3
R-HSA-192105	Synthesis of bile acids and bile salts	4/795	16/4256	0.349071	0.999991	0.863646	OSBPL1A/AMACR/HSD17B4/OSBP	4
R-HSA-8982491	Glycogen metabolism	4/795	16/4256	0.349071	0.999991	0.863646	GYG1/CALM2/GBE1/CALM3	4
R-HSA-9734009	Defective Intrinsic Pathway for Apoptosis	4/795	16/4256	0.349071	0.999991	0.863646	CAPNS1/GOLGA2/C1QBP/YWHAE	4
R-HSA-9663891	Selective autophagy	11/795	51/4256	0.35057	0.999991	0.863646	HSF1/CSNK2A2/PARK7/MFN2/TOMM70/VDAC1/TOMM7/VCP/TOMM40/TOMM22/TOMM5	11
R-HSA-6811434	COPI-dependent Golgi-to-ER retrograde traffic	10/795	46/4256	0.352334	0.999991	0.863646	TMED7/KDELR2/ARF1/RAB1A/ARF4/SURF4/COPZ1/TMED10/COPE/COPG1	10
R-HSA-6798695	Neutrophil degranulation	53/795	269/4256	0.353205	0.999991	0.863646	ATP6V1D/ACTR10/GYG1/PTGES2/CYSTM1/CD14/TMEM179B/CYFIP1/PRDX6/KCMF1/PSAP/PSMD7/VAT1/GPI/PSMA5/LAMTOR2/PSMD14/APEH/PSMD6/NIT2/PSMD2/LAMTOR3/FAF2/HEBP2/DYNLT1/RNASET2/PSMB1/PSMA2/PPIA/PDAP1/PSMC2/VCP/STOM/PSMB7/SURF4/CD59/CAT/PSMC3/LAMTOR1/PGAM1/SRP14/HMOX2/ALDOA/APRT/TRAPPC1/PSMD12/DNAJC5/MIF/CCT8/PDXK/PFKL/SNAP29/SYNGR1	53
R-HSA-162588	Budding and maturation of HIV virion	5/795	21/4256	0.353568	0.999991	0.863646	CHMP2A/CHMP2B/VTA1/PPIA/TSG101	5
R-HSA-389958	Cooperation of Prefoldin and TriC/CCT in actin and tubulin folding	5/795	21/4256	0.353568	0.999991	0.863646	CCT4/CCT3/TCP1/CCT8/CCT7	5
R-HSA-5620920	Cargo trafficking to the periciliary membrane	5/795	21/4256	0.353568	0.999991	0.863646	CCT4/CCT3/ARF4/TCP1/CCT8	5
R-HSA-6803529	FGFR2 alternative splicing	5/795	21/4256	0.353568	0.999991	0.863646	POLR2K/POLR2L/POLR2E/POLR2I/POLR2F	5
R-HSA-8964043	Plasma lipoprotein clearance	5/795	21/4256	0.353568	0.999991	0.863646	NR1H3/HDLBP/SCARB1/APOE/AP2S1	5
R-HSA-9772572	Early SARS-CoV-2 Infection Events	5/795	21/4256	0.353568	0.999991	0.863646	CHMP2A/CHMP2B/VCP/ZCRB1/ISCU	5
R-HSA-70171	Glycolysis	8/795	36/4256	0.355011	0.999991	0.863646	PKLR/GPI/PGK1/PGAM1/ALDOA/NUP88/PFKL/PFKFB4	8
R-HSA-168325	Viral Messenger RNA Synthesis	6/795	26/4256	0.355332	0.999991	0.863646	POLR2K/POLR2L/NUP88/POLR2E/POLR2I/POLR2F	6
R-HSA-5696394	DNA Damage Recognition in GG-NER	6/795	26/4256	0.355332	0.999991	0.863646	COPS8/RAD23B/COPS7A/COPS2/RBX1/COPS3	6
R-HSA-9692916	SARS-CoV-1 activates/modulates innate immune responses	6/795	26/4256	0.355332	0.999991	0.863646	TBK1/NMI/TOMM70/PPIA/PPIB/FKBP1A	6
R-HSA-8856825	Cargo recognition for clathrin-mediated endocytosis	13/795	62/4256	0.370111	0.999991	0.863646	TGOLN2/STAM2/SH3KBP1/FZD4/CLTCL1/COPS8/CLTB/VAMP7/PICALM/COPS7A/COPS2/AP2S1/COPS3	13
R-HSA-3371556	Cellular response to heat stress	12/795	57/4256	0.373235	0.999991	0.863646	HSPA4/HSF1/HSPA9/RPA3/MTOR/VCP/HSPA5/NUP88/ST13/HIKESHI/FKBP4/YWHAE	12
R-HSA-9013408	RHOG GTPase cycle	10/795	47/4256	0.379579	0.999991	0.863646	YKT6/CYFIP1/NDUFS3/CDC42/LETM1/NDUFA5/LAMTOR1/MCAM/LMAN1/HSPE1	10
R-HSA-5578749	Transcriptional regulation by small RNAs	8/795	37/4256	0.385915	0.999991	0.863646	H2BC21/H2AZ1/POLR2K/POLR2L/NUP88/POLR2E/POLR2I/POLR2F	8
R-HSA-163765	ChREBP activates metabolic gene expression	2/795	7/4256	0.38671	0.999991	0.863646	PKLR/ACACA	2
R-HSA-171319	Telomere Extension By Telomerase	2/795	7/4256	0.38671	0.999991	0.863646	NHP2/NOP10	2
R-HSA-381183	ATF6 (ATF6-alpha) activates chaperone genes	2/795	7/4256	0.38671	0.999991	0.863646	HSPA5/CALR	2
R-HSA-390247	Beta-oxidation of very long chain fatty acids	2/795	7/4256	0.38671	0.999991	0.863646	HSD17B4/ECI2	2
R-HSA-418359	Reduction of cytosolic Ca++ levels	2/795	7/4256	0.38671	0.999991	0.863646	CALM2/CALM3	2
R-HSA-8964616	G beta:gamma signalling through CDC42	2/795	7/4256	0.38671	0.999991	0.863646	CDC42/GNG5	2
R-HSA-9013419	RHOT2 GTPase cycle	2/795	7/4256	0.38671	0.999991	0.863646	RAP1GDS1/MFN2	2
R-HSA-109606	Intrinsic Pathway for Apoptosis	7/795	32/4256	0.388963	0.999991	0.863646	CASP7/APIP/STAT3/YWHAQ/CYCS/C1QBP/YWHAE	7
R-HSA-5696395	Formation of Incision Complex in GG-NER	7/795	32/4256	0.388963	0.999991	0.863646	CCNH/RPA3/SUMO1/RAD23B/ERCC1/RBX1/GTF2H5	7
R-HSA-1280218	Adaptive Immune System	70/795	362/4256	0.391135	0.999991	0.863646	OSBPL1A/PSMA6/ACTR10/FYB1/YES1/FBXO6/SH3KBP1/ZBTB16/CUL2/PSMC1/CD14/SEC61G/CALM2/PSME4/UBE2E2/ARIH2/PSMA1/PSMD7/CDC34/PSMC4/MTOR/CDC42/PSMB2/PSMA5/AHCYL1/PSMB4/ARF1/PSMD14/UBE2F/PSMD6/ANAPC13/PSMD2/UBE2D3/SAR1B/UBE2D2/RNF14/CANX/PSMB1/PSMA2/PPIA/SEM1/AP1S1/PSMC2/ELOC/RNF19A/PSMB7/HSPA5/PSMC3/BLNK/PSME2/PSMA3/AP1G1/PSMB6/PSMB3/PSMD12/ANAPC11/PSMF1/FKBP1A/PSMA7/ICAM3/CALR/PSMD8/CALM3/AP2S1/UBE2M/UB…	70
R-HSA-191859	snRNP Assembly	6/795	27/4256	0.391788	0.999991	0.863646	SNRPD1/SNRPE/SNRPG/NUP88/SNRPD2/SNRPF	6
R-HSA-194441	Metabolism of non-coding RNA	6/795	27/4256	0.391788	0.999991	0.863646	SNRPD1/SNRPE/SNRPG/NUP88/SNRPD2/SNRPF	6
R-HSA-3928665	EPH-ephrin mediated repulsion of cells	6/795	27/4256	0.391788	0.999991	0.863646	YES1/PSENEN/CLTCL1/CLTB/EFNB2/AP2S1	6
R-HSA-112040	G-protein mediated events	5/795	22/4256	0.39415	0.999991	0.863646	PRKAR1B/CALM2/AHCYL1/PRKAR2A/CALM3	5
R-HSA-5696400	Dual Incision in GG-NER	5/795	22/4256	0.39415	0.999991	0.863646	RPA3/POLE3/ERCC1/RBX1/GTF2H5	5
R-HSA-8866652	Synthesis of active ubiquitin: roles of E1 and E2 enzymes	5/795	22/4256	0.39415	0.999991	0.863646	UCHL3/CDC34/UBE2D2/UBE2L3/UBE2S	5
R-HSA-983170	Antigen Presentation: Folding, assembly and peptide loading of class I MHC	5/795	22/4256	0.39415	0.999991	0.863646	SAR1B/CANX/HSPA5/CALR/SEC24A	5
R-HSA-162658	Golgi Cisternae Pericentriolar Stack Reorganization	3/795	12/4256	0.39459	0.999991	0.863646	RAB1A/USO1/GOLGA2	3
R-HSA-163359	Glucagon signaling in metabolic regulation	3/795	12/4256	0.39459	0.999991	0.863646	PRKAR1B/GNG5/PRKAR2A	3
R-HSA-204174	Regulation of pyruvate dehydrogenase (PDH) complex	3/795	12/4256	0.39459	0.999991	0.863646	PDP2/PDHX/DLAT	3
R-HSA-427359	SIRT1 negatively regulates rRNA expression	3/795	12/4256	0.39459	0.999991	0.863646	RRP8/H2BC21/H2AZ1	3
R-HSA-5357769	Caspase activation via extrinsic apoptotic signalling pathway	3/795	12/4256	0.39459	0.999991	0.863646	CD14/CFLAR/MAGED1	3
R-HSA-5339562	Uptake and actions of bacterial toxins	4/795	17/4256	0.39553	0.999991	0.863646	CALM2/MAP2K4/MAP2K2/CALM3	4
R-HSA-1640170	Cell Cycle	63/795	327/4256	0.412226	0.999991	0.863646	PSMA6/NEK9/CENPX/MAPRE1/CHMP2A/CCNH/PSMC1/CKS1B/YWHAQ/PSME4/RPA3/PSMA1/CSNK2A2/PSMD7/PSMC4/PSMB2/PSMA5/H2BC21/PSMB4/PPP1CB/RAB1A/MZT2B/PSMD14/SUMO1/PSMD6/CHMP2B/PSMD2/USO1/H2AZ1/NHP2/CDKN1A/PSMB1/PSMA2/SEM1/PSMC2/ORC5/POLR2K/POLE3/CDK5RAP2/PSMB7/GOLGA2/SSNA1/POLR2L/PSMC3/ANAPC16/PSME2/PSMA3/NOP10/PSMB6/NUP88/PSMB3/TUBG1/PSMD12/ANAPC11/PSMF1/PSMA7/POLR2E/POLR2I/PSMD8/POLR2F/RBX1/YWHAE/UBE2S	63
R-HSA-162599	Late Phase of HIV Life Cycle	16/795	80/4256	0.424873	0.999991	0.863646	CHMP2A/CCNH/CHMP2B/VTA1/PPIA/ELOC/POLR2K/POLR2L/TAF10/TSG101/NUP88/POLR2E/POLR2I/POLR2F/TAF13/GTF2H5	16
R-HSA-1852241	Organelle biogenesis and maintenance	27/795	138/4256	0.428008	0.999991	0.863646	DMAC2L/MAPRE1/CALM2/CCT4/IMMT/SEPTIN2/HSPA9/ATP5PB/CCT3/ARF4/TCP1/CYCS/SSBP1/APOO/CDK5RAP2/SSNA1/ATP5MC2/TUBG1/ATP5MC1/ATP5PD/MICOS13/CALM3/CCT8/ATP5PO/ESRRA/YWHAE/ATP5F1D	27
R-HSA-73893	DNA Damage Bypass	6/795	28/4256	0.428181	0.999991	0.863646	SPRTN/RPA3/VCP/POLE3/UFD1/RBX1	6
R-HSA-70326	Glucose metabolism	10/795	49/4256	0.434438	0.999991	0.863646	PKLR/PC/GPI/PGK1/PGAM1/ALDOA/NUP88/G6PC3/PFKL/PFKFB4	10
R-HSA-110313	Translesion synthesis by Y family DNA polymerases bypasses lesions on DNA template	5/795	23/4256	0.434496	0.999991	0.863646	SPRTN/RPA3/VCP/POLE3/UFD1	5
R-HSA-163125	Post-translational modification: synthesis of GPI-anchored proteins	5/795	23/4256	0.434496	0.999991	0.863646	PIGO/DPM3/PIGC/PIGP/DPM2	5
R-HSA-917729	Endosomal Sorting Complex Required For Transport (ESCRT)	5/795	23/4256	0.434496	0.999991	0.863646	STAM2/CHMP2A/CHMP2B/VTA1/TSG101	5
R-HSA-3371453	Regulation of HSF1-mediated heat shock response	9/795	44/4256	0.44085	0.999991	0.863646	HSPA4/HSF1/HSPA9/RPA3/HSPA5/NUP88/ST13/HIKESHI/YWHAE	9
R-HSA-8852135	Protein ubiquitination	9/795	44/4256	0.44085	0.999991	0.863646	UCHL3/CDC34/PEX13/RNF181/UBE2D3/UBE2D2/VCP/UBE2L3/UBE2S	9
R-HSA-194068	Bile acid and bile salt metabolism	4/795	18/4256	0.441417	0.999991	0.863646	OSBPL1A/AMACR/HSD17B4/OSBP	4
R-HSA-379716	Cytosolic tRNA aminoacylation	4/795	18/4256	0.441417	0.999991	0.863646	FARSA/TARS1/KARS1/CARS1	4
R-HSA-383280	Nuclear Receptor transcription pathway	4/795	18/4256	0.441417	0.999991	0.863646	NR1H3/PPARG/NR2F6/ESRRA	4
R-HSA-499943	Interconversion of nucleotide di- and triphosphates	4/795	18/4256	0.441417	0.999991	0.863646	AK6/AK2/TXN/NME1	4
R-HSA-5578775	Ion homeostasis	4/795	18/4256	0.441417	0.999991	0.863646	CALM2/AHCYL1/ASPH/CALM3	4
R-HSA-9674555	Signaling by CSF3 (G-CSF)	4/795	18/4256	0.441417	0.999991	0.863646	STAT3/UBE2D3/UBE2D2/ELOC	4
R-HSA-2559582	Senescence-Associated Secretory Phenotype (SASP)	8/795	39/4256	0.447835	0.999991	0.863646	STAT3/H2BC21/H2AZ1/CDKN1A/ANAPC16/ANAPC11/CEBPB/UBE2S	8
R-HSA-1855204	Synthesis of IP3 and IP4 in the cytosol	3/795	13/4256	0.449079	0.999991	0.863646	OCRL/CALM2/CALM3	3
R-HSA-937041	IKK complex recruitment mediated by RIP1	3/795	13/4256	0.449079	0.999991	0.863646	CD14/UBE2D3/UBE2D2	3
R-HSA-9679506	SARS-CoV Infections	48/795	251/4256	0.453122	0.999991	0.863646	IRAK1/SRPK1/CHMP2A/PKLR/SH3KBP1/TBK1/NMI/SNRPD1/HMG20B/YWHAQ/RPS23/DAD1/RPS27L/TUFM/SNRPE/SNRPG/SUMO1/CHMP2B/TOMM70/SAR1B/CANX/PPIA/ZDHHC2/RPS20/VCP/BLNK/ZCRB1/RPS26/ISCU/PPIB/NUP88/FKBP1A/RPN2/SNRPD2/AP2S1/COMT/RBX1/RPS7/SEC24A/RPS10/RPS12/FKBP4/SNRPF/RPS29/RPS17/RPS15A/YWHAE/RPS28	48
R-HSA-111885	Opioid Signalling	7/795	34/4256	0.455547	0.999991	0.863646	PRKAR1B/CALM2/GNG5/AHCYL1/PRKAR2A/PPP1CA/CALM3	7
R-HSA-174824	Plasma lipoprotein assembly, remodeling, and clearance	7/795	34/4256	0.455547	0.999991	0.863646	NR1H3/HDLBP/SAR1B/SCARB1/P4HB/APOE/AP2S1	7
R-HSA-5625740	RHO GTPases activate PKNs	7/795	34/4256	0.455547	0.999991	0.863646	YWHAQ/H2BC21/PPP1CB/H2AZ1/MYL12A/MYL12B/YWHAE	7
R-HSA-110330	Recognition and association of DNA glycosylase with site containing an affected purine	2/795	8/4256	0.457417	0.999991	0.863646	H2BC21/H2AZ1	2
R-HSA-110331	Cleavage of the damaged purine	2/795	8/4256	0.457417	0.999991	0.863646	H2BC21/H2AZ1	2
R-HSA-114508	Effects of PIP2 hydrolysis	2/795	8/4256	0.457417	0.999991	0.863646	ABHD12/ABHD6	2
R-HSA-1266695	Interleukin-7 signaling	2/795	8/4256	0.457417	0.999991	0.863646	STAT3/CISH	2
R-HSA-1296041	Activation of G protein gated Potassium channels	2/795	8/4256	0.457417	0.999991	0.863646	GNG5/KCNJ15	2
R-HSA-1296059	G protein gated Potassium channels	2/795	8/4256	0.457417	0.999991	0.863646	GNG5/KCNJ15	2
R-HSA-1296065	Inwardly rectifying K+ channels	2/795	8/4256	0.457417	0.999991	0.863646	GNG5/KCNJ15	2
R-HSA-162592	Integration of provirus	2/795	8/4256	0.457417	0.999991	0.863646	KPNA1/PPIA	2
R-HSA-1660516	Synthesis of PIPs at the early endosome membrane	2/795	8/4256	0.457417	0.999991	0.863646	MTMR4/PI4K2B	2
R-HSA-171306	Packaging Of Telomere Ends	2/795	8/4256	0.457417	0.999991	0.863646	H2BC21/H2AZ1	2
R-HSA-2514856	The phototransduction cascade	2/795	8/4256	0.457417	0.999991	0.863646	CALM2/CALM3	2
R-HSA-2514859	Inactivation, recovery and regulation of the phototransduction cascade	2/795	8/4256	0.457417	0.999991	0.863646	CALM2/CALM3	2
R-HSA-3134975	Regulation of innate immune responses to cytosolic DNA	2/795	8/4256	0.457417	0.999991	0.863646	TBK1/DTX4	2
R-HSA-3270619	IRF3-mediated induction of type I IFN	2/795	8/4256	0.457417	0.999991	0.863646	TBK1/DTX4	2
R-HSA-381033	ATF6 (ATF6-alpha) activates chaperones	2/795	8/4256	0.457417	0.999991	0.863646	HSPA5/CALR	2
R-HSA-389887	Beta-oxidation of pristanoyl-CoA	2/795	8/4256	0.457417	0.999991	0.863646	AMACR/HSD17B4	2
R-HSA-5423646	Aflatoxin activation and detoxification	2/795	8/4256	0.457417	0.999991	0.863646	MGST3/ACY1	2
R-HSA-5609975	Diseases associated with glycosylation precursor biosynthesis	2/795	8/4256	0.457417	0.999991	0.863646	DPM3/DPM2	2
R-HSA-5651801	PCNA-Dependent Long Patch Base Excision Repair	2/795	8/4256	0.457417	0.999991	0.863646	RPA3/POLE3	2
R-HSA-73927	Depurination	2/795	8/4256	0.457417	0.999991	0.863646	H2BC21/H2AZ1	2
R-HSA-8963899	Plasma lipoprotein remodeling	2/795	8/4256	0.457417	0.999991	0.863646	P4HB/APOE	2
R-HSA-9715370	Miro GTPase Cycle	2/795	8/4256	0.457417	0.999991	0.863646	RAP1GDS1/MFN2	2
R-HSA-997272	Inhibition of voltage gated Ca2+ channels via Gbeta/gamma subunits	2/795	8/4256	0.457417	0.999991	0.863646	GNG5/KCNJ15	2
R-HSA-1280215	Cytokine Signaling in Immune system	65/795	342/4256	0.459498	0.999991	0.863646	IRAK1/PSMA6/YES1/TBK1/PSMC1/STAT3/IL1R2/PSME4/TRIM2/HSPA9/PSMA1/PSMD7/PSMC4/CDC42/PSMB2/PSMA5/PSMB4/ARF1/PSMD14/SUMO1/PSMD6/EIF4E3/KPNA1/PSMD2/EIF4E/UBE2D3/UBE2D2/CANX/CDKN1A/IL20RA/TCP1/PSMB1/PSMA2/PPIA/SEM1/PSMC2/MAOA/VAMP7/DUSP4/ELOC/PSMB7/PSMC3/BLNK/RPLP0/PSME2/PSMA3/PML/PSMB6/NUP88/MAP2K4/PSMB3/NKIRAS2/DUSP3/PSMD12/P4HB/PSMF1/PSMA7/PSMD8/UBE2M/MIF/RBX1/CISH/PDE12/SNRPA1/BOLA2B	65
R-HSA-5250924	B-WICH complex positively regulates rRNA expression	6/795	29/4256	0.464218	0.999991	0.863646	H2BC21/H2AZ1/POLR2K/POLR2L/POLR2E/POLR2F	6
R-HSA-5576891	Cardiac conduction	6/795	29/4256	0.464218	0.999991	0.863646	CALM2/AHCYL1/KCND3/ASPH/CALM3/HIPK2	6
R-HSA-15869	Metabolism of nucleotides	9/795	45/4256	0.469714	0.999991	0.863646	AK6/GMPR2/AK2/TK2/APRT/NT5C3A/TXN/ENTPD1/NME1	9
R-HSA-1483206	Glycerophospholipid biosynthesis	12/795	61/4256	0.472597	0.999991	0.863646	PLA2G15/CSNK2A2/MIGA1/HADHA/STARD7/PNPLA8/PNPLA2/PTPMT1/CHPT1/ABHD3/PCYT2/MBOAT7	12
R-HSA-162587	HIV Life Cycle	17/795	88/4256	0.482052	0.999991	0.863646	CHMP2A/CCNH/CHMP2B/KPNA1/VTA1/PPIA/ELOC/POLR2K/POLR2L/TAF10/TSG101/NUP88/POLR2E/POLR2I/POLR2F/TAF13/GTF2H5	17
R-HSA-2173782	Binding and Uptake of Ligands by Scavenger Receptors	4/795	19/4256	0.486203	0.999991	0.863646	HYOU1/SCARB1/CALR/APOE	4
R-HSA-2559586	DNA Damage/Telomere Stress Induced Senescence	4/795	19/4256	0.486203	0.999991	0.863646	H2BC21/H2AZ1/CDKN1A/H1-0	4
R-HSA-70268	Pyruvate metabolism	4/795	19/4256	0.486203	0.999991	0.863646	PDP2/VDAC1/PDHX/DLAT	4
R-HSA-9687139	Aberrant regulation of mitotic cell cycle due to RB1 defects	4/795	19/4256	0.486203	0.999991	0.863646	CDKN1A/ANAPC16/ANAPC11/UBE2S	4
R-HSA-179409	APC-Cdc20 mediated degradation of Nek2A	3/795	14/4256	0.501456	0.999991	0.863646	ANAPC16/ANAPC11/UBE2S	3
R-HSA-180786	Extension of Telomeres	3/795	14/4256	0.501456	0.999991	0.863646	RPA3/NHP2/NOP10	3
R-HSA-3781860	Diseases associated with N-glycosylation of proteins	3/795	14/4256	0.501456	0.999991	0.863646	RFT1/ALG8/ALG14	3
R-HSA-389356	CD28 co-stimulation	3/795	14/4256	0.501456	0.999991	0.863646	YES1/MTOR/CDC42	3
R-HSA-5663084	Diseases of carbohydrate metabolism	3/795	14/4256	0.501456	0.999991	0.863646	GYG1/GBE1/G6PC3	3
R-HSA-8862803	Deregulated CDK5 triggers multiple neurodegenerative pathways in Alzheimer's disease models	3/795	14/4256	0.501456	0.999991	0.863646	CAPNS1/GOLGA2/YWHAE	3
R-HSA-8863678	Neurodegenerative Diseases	3/795	14/4256	0.501456	0.999991	0.863646	CAPNS1/GOLGA2/YWHAE	3
R-HSA-9725371	Nuclear events stimulated by ALK signaling in cancer	3/795	14/4256	0.501456	0.999991	0.863646	STAT3/CEBPB/RBX1	3
R-HSA-5653656	Vesicle-mediated transport	72/795	384/4256	0.507863	0.999991	0.863646	HYOU1/TGOLN2/STAM2/ACTR10/CHMP2A/OCRL/TRAPPC5/TMED7/SH3KBP1/SPTBN5/SCOC/YKT6/FZD4/GOLGA5/CLTCL1/YWHAQ/MCFD2/CALM2/KDELR2/NAA38/ARF1/RAB4A/RAB1A/COPS8/ARF4/CHMP2B/USO1/AP3S1/SAR1B/CLTB/VTA1/BET1/AP1S1/VAMP7/STX17/RABEPK/GOLGA2/SURF4/TSG101/CD59/PICALM/RAB38/TRAPPC4/COPS7A/COPZ1/BLOC1S1/ARL1/ARPC3/SCARB1/TMED10/COPS2/AP1G1/GABARAPL2/TRAPPC2L/GABARAP/TRAPPC1/TRAPPC8/RAB27B/LMAN1/SNX5/DNASE2/CALR/COP…	72
R-HSA-445355	Smooth Muscle Contraction	5/795	25/4256	0.512992	0.999991	0.863646	ACTA2/CALM2/MYL12A/MYL12B/CALM3	5
R-HSA-5663213	RHO GTPases Activate WASPs and WAVEs	5/795	25/4256	0.512992	0.999991	0.863646	CYFIP1/CDC42/BRK1/ARPC3/NCKIPSD	5
R-HSA-1834949	Cytosolic sensors of pathogen-associated DNA	7/795	36/4256	0.520512	0.999991	0.863646	TBK1/POLR2K/POLR2L/NKIRAS2/POLR2E/POLR2F/DTX4	7
R-HSA-162594	Early Phase of HIV Life Cycle	2/795	9/4256	0.523139	0.999991	0.863646	KPNA1/PPIA	2
R-HSA-1834941	STING mediated induction of host immune responses	2/795	9/4256	0.523139	0.999991	0.863646	TBK1/DTX4	2
R-HSA-196025	Formation of annular gap junctions	2/795	9/4256	0.523139	0.999991	0.863646	CLTCL1/CLTB	2
R-HSA-196757	Metabolism of folate and pterines	2/795	9/4256	0.523139	0.999991	0.863646	MTHFD1/SHMT1	2
R-HSA-3322077	Glycogen synthesis	2/795	9/4256	0.523139	0.999991	0.863646	GYG1/GBE1	2
R-HSA-5334118	DNA methylation	2/795	9/4256	0.523139	0.999991	0.863646	H2BC21/H2AZ1	2
R-HSA-5689877	Josephin domain DUBs	2/795	9/4256	0.523139	0.999991	0.863646	VCP/RAD23B	2
R-HSA-933541	TRAF6 mediated IRF7 activation	2/795	9/4256	0.523139	0.999991	0.863646	TBK1/TANK	2
R-HSA-9679504	Translation of Replicase and Assembly of the Replication Transcription Complex	2/795	9/4256	0.523139	0.999991	0.863646	CHMP2A/CHMP2B	2
R-HSA-982772	Growth hormone receptor signaling	2/795	9/4256	0.523139	0.999991	0.863646	STAT3/CISH	2
R-HSA-390918	Peroxisomal lipid metabolism	4/795	20/4256	0.529459	0.999991	0.863646	AMACR/HSD17B4/ECI2/NUDT19	4
R-HSA-9675126	Diseases of mitotic cell cycle	4/795	20/4256	0.529459	0.999991	0.863646	CDKN1A/ANAPC16/ANAPC11/UBE2S	4
R-HSA-73762	RNA Polymerase I Transcription Initiation	6/795	31/4256	0.534201	0.999991	0.863646	CCNH/POLR2K/POLR2L/POLR2E/POLR2F/GTF2H5	6
R-HSA-8866654	E3 ubiquitin ligases ubiquitinate target proteins	6/795	31/4256	0.534201	0.999991	0.863646	PEX13/RNF181/UBE2D3/UBE2D2/VCP/UBE2L3	6
R-HSA-73854	RNA Polymerase I Promoter Clearance	8/795	42/4256	0.538324	0.999991	0.863646	CCNH/H2BC21/H2AZ1/POLR2K/POLR2L/POLR2E/POLR2F/GTF2H5	8
R-HSA-1660499	Synthesis of PIPs at the plasma membrane	5/795	26/4256	0.55053	0.999991	0.863646	OCRL/PI4K2B/ARF1/RAB4A/PIK3C2G	5
R-HSA-174048	APC/C:Cdc20 mediated degradation of Cyclin B	3/795	15/4256	0.551153	0.999991	0.863646	ANAPC16/ANAPC11/UBE2S	3
R-HSA-381676	Glucagon-like Peptide-1 (GLP1) regulates insulin secretion	3/795	15/4256	0.551153	0.999991	0.863646	PRKAR1B/GNG5/PRKAR2A	3
R-HSA-3928663	EPHA-mediated growth cone collapse	3/795	15/4256	0.551153	0.999991	0.863646	YES1/MYL12A/MYL12B	3
R-HSA-5625900	RHO GTPases activate CIT	3/795	15/4256	0.551153	0.999991	0.863646	PPP1CB/MYL12A/MYL12B	3
R-HSA-5627117	RHO GTPases Activate ROCKs	3/795	15/4256	0.551153	0.999991	0.863646	PPP1CB/MYL12A/MYL12B	3
R-HSA-6783310	Fanconi Anemia Pathway	3/795	15/4256	0.551153	0.999991	0.863646	CENPX/RPA3/ERCC1	3
R-HSA-901032	ER Quality Control Compartment (ERQC)	3/795	15/4256	0.551153	0.999991	0.863646	RNF5/EDEM1/DERL2	3
R-HSA-8876198	RAB GEFs exchange GTP for GDP on RABs	9/795	48/4256	0.553925	0.999991	0.863646	TRAPPC5/RAB1A/RAB38/TRAPPC4/TRAPPC2L/TRAPPC1/TRAPPC8/RAB27B/YWHAE	9
R-HSA-199991	Membrane Trafficking	68/795	367/4256	0.55398	0.999991	0.863646	TGOLN2/STAM2/ACTR10/CHMP2A/OCRL/TRAPPC5/TMED7/SH3KBP1/SPTBN5/SCOC/YKT6/FZD4/GOLGA5/CLTCL1/YWHAQ/MCFD2/CALM2/KDELR2/NAA38/ARF1/RAB4A/RAB1A/COPS8/ARF4/CHMP2B/USO1/AP3S1/SAR1B/CLTB/VTA1/BET1/AP1S1/VAMP7/STX17/RABEPK/GOLGA2/SURF4/TSG101/CD59/PICALM/RAB38/TRAPPC4/COPS7A/COPZ1/BLOC1S1/ARL1/ARPC3/TMED10/COPS2/AP1G1/GABARAPL2/TRAPPC2L/GABARAP/TRAPPC1/TRAPPC8/RAB27B/LMAN1/SNX5/DNASE2/COPE/CALM3/AP2S1/AP1B…	68
R-HSA-73864	RNA Polymerase I Transcription	8/795	43/4256	0.56724	0.999991	0.863646	CCNH/H2BC21/H2AZ1/POLR2K/POLR2L/POLR2E/POLR2F/GTF2H5	8
R-HSA-1226099	Signaling by FGFR in disease	6/795	32/4256	0.567717	0.999991	0.863646	STAT3/POLR2K/POLR2L/POLR2E/POLR2I/POLR2F	6
R-HSA-9645723	Diseases of programmed cell death	6/795	32/4256	0.567717	0.999991	0.863646	CAPNS1/H2BC21/H2AZ1/GOLGA2/C1QBP/YWHAE	6
R-HSA-6807505	RNA polymerase II transcribes snRNA genes	7/795	38/4256	0.582401	0.999991	0.863646	POLR2K/POLR2L/POLR2E/POLR2I/POLR2F/TAF13/SNAPC5	7
R-HSA-190873	Gap junction degradation	2/795	10/4256	0.583271	0.999991	0.863646	CLTCL1/CLTB	2
R-HSA-196071	Metabolism of steroid hormones	2/795	10/4256	0.583271	0.999991	0.863646	FDX1/STARD4	2
R-HSA-202670	ERKs are inactivated	2/795	10/4256	0.583271	0.999991	0.863646	DUSP4/DUSP3	2
R-HSA-3000480	Scavenging by Class A Receptors	2/795	10/4256	0.583271	0.999991	0.863646	CALR/APOE	2
R-HSA-6783783	Interleukin-10 signaling	2/795	10/4256	0.583271	0.999991	0.863646	STAT3/IL1R2	2
R-HSA-75035	Chk1/Chk2(Cds1) mediated inactivation of Cyclin B:Cdk1 complex	2/795	10/4256	0.583271	0.999991	0.863646	YWHAQ/YWHAE	2
R-HSA-8854691	Interleukin-20 family signaling	2/795	10/4256	0.583271	0.999991	0.863646	STAT3/IL20RA	2
R-HSA-8875360	InlB-mediated entry of Listeria monocytogenes into host cell	2/795	10/4256	0.583271	0.999991	0.863646	STAM2/SH3KBP1	2
R-HSA-9005891	Loss of function of MECP2 in Rett syndrome	2/795	10/4256	0.583271	0.999991	0.863646	CALM2/CALM3	2
R-HSA-9005895	Pervasive developmental disorders	2/795	10/4256	0.583271	0.999991	0.863646	CALM2/CALM3	2
R-HSA-913709	O-linked glycosylation of mucins	2/795	10/4256	0.583271	0.999991	0.863646	C1GALT1C1/GALNT11	2
R-HSA-9637687	Suppression of phagosomal maturation	2/795	10/4256	0.583271	0.999991	0.863646	KPNA1/ATP6V1H	2
R-HSA-9675151	Disorders of Developmental Biology	2/795	10/4256	0.583271	0.999991	0.863646	CALM2/CALM3	2
R-HSA-9697154	Disorders of Nervous System Development	2/795	10/4256	0.583271	0.999991	0.863646	CALM2/CALM3	2
R-HSA-9768919	NPAS4 regulates expression of target genes	2/795	10/4256	0.583271	0.999991	0.863646	NAMPT/MAGED1	2
R-HSA-397014	Muscle contraction	10/795	55/4256	0.59304	0.999991	0.863646	DES/ACTA2/CALM2/AHCYL1/KCND3/ASPH/MYL12A/MYL12B/CALM3/HIPK2	10
R-HSA-110314	Recognition of DNA damage by PCNA-containing replication complex	3/795	16/4256	0.597788	0.999991	0.863646	RPA3/POLE3/RBX1	3
R-HSA-2871809	FCERI mediated Ca+2 mobilization	3/795	16/4256	0.597788	0.999991	0.863646	CALM2/AHCYL1/CALM3	3
R-HSA-3371571	HSF1-dependent transactivation	3/795	16/4256	0.597788	0.999991	0.863646	HSF1/MTOR/FKBP4	3
R-HSA-432040	Vasopressin regulates renal water homeostasis via Aquaporins	3/795	16/4256	0.597788	0.999991	0.863646	PRKAR1B/GNG5/PRKAR2A	3
R-HSA-445717	Aquaporin-mediated transport	3/795	16/4256	0.597788	0.999991	0.863646	PRKAR1B/GNG5/PRKAR2A	3
R-HSA-5218921	VEGFR2 mediated cell proliferation	3/795	16/4256	0.597788	0.999991	0.863646	CALM2/AHCYL1/CALM3	3
R-HSA-75067	Processing of Capped Intronless Pre-mRNA	3/795	16/4256	0.597788	0.999991	0.863646	SNRPE/SNRPG/SNRPF	3
R-HSA-912446	Meiotic recombination	3/795	16/4256	0.597788	0.999991	0.863646	RPA3/H2BC21/H2AZ1	3
R-HSA-9660821	ADORA2B mediated anti-inflammatory cytokines production	3/795	16/4256	0.597788	0.999991	0.863646	PRKAR1B/GNG5/PRKAR2A	3
R-HSA-112315	Transmission across Chemical Synapses	13/795	72/4256	0.602726	0.999991	0.863646	PRKAR1B/SYN2/CALM2/ALDH5A1/GNG5/PRKAR2A/MAOA/DNAJC5/CALM3/AP2S1/COMT/KCNJ15/ARL6IP5	13
R-HSA-5673000	RAF activation	4/795	22/4256	0.61011	0.999991	0.863646	CALM2/PPP1CB/MAP2K2/CALM3	4
R-HSA-9694548	Maturation of spike protein	4/795	22/4256	0.61011	0.999991	0.863646	DAD1/CANX/ZDHHC2/RPN2	4
R-HSA-2187338	Visual phototransduction	5/795	28/4256	0.621048	0.999991	0.863646	CALM2/RETSAT/RDH12/APOE/CALM3	5
R-HSA-9013409	RHOJ GTPase cycle	5/795	28/4256	0.621048	0.999991	0.863646	OCRL/CDC42/STOM/LAMTOR1/NIPSNAP2	5
R-HSA-428157	Sphingolipid metabolism	8/795	45/4256	0.622486	0.999991	0.863646	SGMS2/PLPP1/SUMF2/PSAP/CPTP/SUMF1/OSBP/ORMDL2	8
R-HSA-1483257	Phospholipid metabolism	18/795	101/4256	0.629261	0.999991	0.863646	OCRL/PLA2G15/MTMR4/PI4K2B/CSNK2A2/MIGA1/ARF1/RAB4A/HADHA/STARD7/PNPLA8/PNPLA2/PTPMT1/CHPT1/ABHD3/PIK3C2G/PCYT2/MBOAT7	18
R-HSA-9664407	Parasite infection	6/795	34/4256	0.630979	0.999991	0.863646	YES1/CYFIP1/CDC42/BRK1/ARPC3/NCKIPSD	6
R-HSA-9664417	Leishmania phagocytosis	6/795	34/4256	0.630979	0.999991	0.863646	YES1/CYFIP1/CDC42/BRK1/ARPC3/NCKIPSD	6
R-HSA-9664422	FCGR3A-mediated phagocytosis	6/795	34/4256	0.630979	0.999991	0.863646	YES1/CYFIP1/CDC42/BRK1/ARPC3/NCKIPSD	6
R-HSA-111447	Activation of BAD and translocation to mitochondria	2/795	11/4256	0.637606	0.999991	0.863646	YWHAQ/YWHAE	2
R-HSA-140877	Formation of Fibrin Clot (Clotting Cascade)	2/795	11/4256	0.637606	0.999991	0.863646	C1QBP/SERPINE2	2
R-HSA-175474	Assembly Of The HIV Virion	2/795	11/4256	0.637606	0.999991	0.863646	PPIA/TSG101	2
R-HSA-193368	Synthesis of bile acids and bile salts via 7alpha-hydroxycholesterol	2/795	11/4256	0.637606	0.999991	0.863646	AMACR/HSD17B4	2
R-HSA-3928664	Ephrin signaling	2/795	11/4256	0.637606	0.999991	0.863646	EFNB2/MYL12A	2
R-HSA-5625886	Activated PKN1 stimulates transcription of AR (androgen receptor) regulated genes KLK2 and KLK3	2/795	11/4256	0.637606	0.999991	0.863646	H2BC21/H2AZ1	2
R-HSA-5696397	Gap-filling DNA repair synthesis and ligation in GG-NER	2/795	11/4256	0.637606	0.999991	0.863646	RPA3/POLE3	2
R-HSA-73728	RNA Polymerase I Promoter Opening	2/795	11/4256	0.637606	0.999991	0.863646	H2BC21/H2AZ1	2
R-HSA-8866427	VLDLR internalisation and degradation	2/795	11/4256	0.637606	0.999991	0.863646	NR1H3/AP2S1	2
R-HSA-9008059	Interleukin-37 signaling	2/795	11/4256	0.637606	0.999991	0.863646	TBK1/STAT3	2
R-HSA-9669938	Signaling by KIT in disease	2/795	11/4256	0.637606	0.999991	0.863646	YES1/STAT3	2
R-HSA-9670439	Signaling by phosphorylated juxtamembrane, extracellular and kinase domain KIT mutants	2/795	11/4256	0.637606	0.999991	0.863646	YES1/STAT3	2
R-HSA-9755779	SARS-CoV-2 targets host intracellular signalling and regulatory pathways	2/795	11/4256	0.637606	0.999991	0.863646	YWHAQ/YWHAE	2
R-HSA-1222556	ROS and RNS production in phagocytes	3/795	17/4256	0.641129	0.999991	0.863646	ATP6V1D/ATP6V1H/ATP6V1G1	3
R-HSA-2173788	Downregulation of TGF-beta receptor signaling	3/795	17/4256	0.641129	0.999991	0.863646	MTMR4/PPP1CB/PPP1CA	3
R-HSA-4090294	SUMOylation of intracellular receptors	3/795	17/4256	0.641129	0.999991	0.863646	NR1H3/SUMO1/PPARG	3
R-HSA-5173105	O-linked glycosylation	3/795	17/4256	0.641129	0.999991	0.863646	C1GALT1C1/DAG1/GALNT11	3
R-HSA-5620971	Pyroptosis	3/795	17/4256	0.641129	0.999991	0.863646	CHMP2A/CHMP2B/CYCS	3
R-HSA-6806667	Metabolism of fat-soluble vitamins	3/795	17/4256	0.641129	0.999991	0.863646	RETSAT/VKORC1L1/APOE	3
R-HSA-2682334	EPH-Ephrin signaling	10/795	57/4256	0.641247	0.999991	0.863646	YES1/PSENEN/CLTCL1/CDC42/CLTB/ARPC3/EFNB2/MYL12A/MYL12B/AP2S1	10
R-HSA-5693532	DNA Double-Strand Break Repair	10/795	57/4256	0.641247	0.999991	0.863646	PPP5C/EYA3/RPA3/PPP4C/H2BC21/SUMO1/SEM1/POLE3/ERCC1/TDP2	10
R-HSA-113507	E2F-enabled inhibition of pre-replication complex formation	1/795	5/4256	0.644561	0.999991	0.863646	ORC5	1
R-HSA-140875	Common Pathway of Fibrin Clot Formation	1/795	5/4256	0.644561	0.999991	0.863646	SERPINE2	1
R-HSA-1433559	Regulation of KIT signaling	1/795	5/4256	0.644561	0.999991	0.863646	YES1	1
R-HSA-1482883	Acyl chain remodeling of DAG and TAG	1/795	5/4256	0.644561	0.999991	0.863646	PNPLA2	1
R-HSA-1482922	Acyl chain remodelling of PI	1/795	5/4256	0.644561	0.999991	0.863646	MBOAT7	1
R-HSA-1483148	Synthesis of PG	1/795	5/4256	0.644561	0.999991	0.863646	PTPMT1	1
R-HSA-156584	Cytosolic sulfonation of small molecules	1/795	5/4256	0.644561	0.999991	0.863646	BPNT1	1
R-HSA-156588	Glucuronidation	1/795	5/4256	0.644561	0.999991	0.863646	ABHD10	1
R-HSA-1855183	Synthesis of IP2, IP, and Ins in the cytosol	1/795	5/4256	0.644561	0.999991	0.863646	OCRL	1
R-HSA-196791	Vitamin D (calciferol) metabolism	1/795	5/4256	0.644561	0.999991	0.863646	CYP2R1	1
R-HSA-210990	PECAM1 interactions	1/795	5/4256	0.644561	0.999991	0.863646	YES1	1
R-HSA-2564830	Cytosolic iron-sulfur cluster assembly	1/795	5/4256	0.644561	0.999991	0.863646	CIAO2B	1
R-HSA-2586552	Signaling by Leptin	1/795	5/4256	0.644561	0.999991	0.863646	STAT3	1
R-HSA-2644605	FBXW7 Mutants and NOTCH1 in Cancer	1/795	5/4256	0.644561	0.999991	0.863646	RBX1	1
R-HSA-2644607	Loss of Function of FBXW7 in Cancer and NOTCH1 Signaling	1/795	5/4256	0.644561	0.999991	0.863646	RBX1	1
R-HSA-3065676	SUMO is conjugated to E1 (UBA2:SAE1)	1/795	5/4256	0.644561	0.999991	0.863646	SUMO1	1
R-HSA-3304351	Signaling by TGF-beta Receptor Complex in Cancer	1/795	5/4256	0.644561	0.999991	0.863646	FKBP1A	1
R-HSA-3371378	Regulation by c-FLIP	1/795	5/4256	0.644561	0.999991	0.863646	CFLAR	1
R-HSA-3656534	Loss of Function of TGFBR1 in Cancer	1/795	5/4256	0.644561	0.999991	0.863646	FKBP1A	1
R-HSA-428543	Inactivation of CDC42 and RAC1	1/795	5/4256	0.644561	0.999991	0.863646	CDC42	1
R-HSA-5218900	CASP8 activity is inhibited	1/795	5/4256	0.644561	0.999991	0.863646	CFLAR	1
R-HSA-5358508	Mismatch Repair	1/795	5/4256	0.644561	0.999991	0.863646	RPA3	1
R-HSA-5358565	Mismatch repair (MMR) directed by MSH2:MSH6 (MutSalpha)	1/795	5/4256	0.644561	0.999991	0.863646	RPA3	1
R-HSA-5358606	Mismatch repair (MMR) directed by MSH2:MSH3 (MutSbeta)	1/795	5/4256	0.644561	0.999991	0.863646	RPA3	1
R-HSA-5674499	Negative feedback regulation of MAPK pathway	1/795	5/4256	0.644561	0.999991	0.863646	MAP2K2	1
R-HSA-5686938	Regulation of TLR by endogenous ligand	1/795	5/4256	0.644561	0.999991	0.863646	CD14	1
R-HSA-69166	Removal of the Flap Intermediate	1/795	5/4256	0.644561	0.999991	0.863646	RPA3	1
R-HSA-69183	Processive synthesis on the lagging strand	1/795	5/4256	0.644561	0.999991	0.863646	RPA3	1
R-HSA-69416	Dimerization of procaspase-8	1/795	5/4256	0.644561	0.999991	0.863646	CFLAR	1
R-HSA-71384	Ethanol oxidation	1/795	5/4256	0.644561	0.999991	0.863646	ALDH1A1	1
R-HSA-73614	Pyrimidine salvage	1/795	5/4256	0.644561	0.999991	0.863646	TK2	1
R-HSA-73621	Pyrimidine catabolism	1/795	5/4256	0.644561	0.999991	0.863646	NT5C3A	1
R-HSA-8866911	TFAP2 (AP-2) family regulates transcription of cell cycle factors	1/795	5/4256	0.644561	0.999991	0.863646	CDKN1A	1
R-HSA-8941855	RUNX3 regulates CDKN1A transcription	1/795	5/4256	0.644561	0.999991	0.863646	CDKN1A	1
R-HSA-8983432	Interleukin-15 signaling	1/795	5/4256	0.644561	0.999991	0.863646	STAT3	1
R-HSA-9013425	RHOT1 GTPase cycle	1/795	5/4256	0.644561	0.999991	0.863646	RAP1GDS1	1
R-HSA-9013700	NOTCH4 Activation and Transmission of Signal to the Nucleus	1/795	5/4256	0.644561	0.999991	0.863646	PSENEN	1
R-HSA-9017802	Noncanonical activation of NOTCH3	1/795	5/4256	0.644561	0.999991	0.863646	PSENEN	1
R-HSA-9660537	Signaling by MRAS-complex mutants	1/795	5/4256	0.644561	0.999991	0.863646	PPP1CB	1
R-HSA-9683686	Maturation of spike protein	1/795	5/4256	0.644561	0.999991	0.863646	CANX	1
R-HSA-9702518	STAT5 activation downstream of FLT3 ITD mutants	1/795	5/4256	0.644561	0.999991	0.863646	CDKN1A	1
R-HSA-9726840	SHOC2 M1731 mutant abolishes MRAS complex function	1/795	5/4256	0.644561	0.999991	0.863646	PPP1CB	1
R-HSA-9726842	Gain-of-function MRAS complexes activate RAF signaling	1/795	5/4256	0.644561	0.999991	0.863646	PPP1CB	1
R-HSA-9615710	Late endosomal microautophagy	4/795	23/4256	0.647082	0.999991	0.863646	CHMP2A/PARK7/CHMP2B/TSG101	4
R-HSA-72172	mRNA Splicing	27/795	152/4256	0.649326	0.999991	0.863646	PPIL1/SNRNP200/SNRNP25/SNRPD1/SF3B3/SNU13/SNRPE/SNRPG/LSM3/SNRPC/SF3B5/POLR2K/POLR2L/CWC15/ZCRB1/SRSF9/EFTUD2/TXNL4A/POLR2E/POLR2I/SNRPD2/POLR2F/PHF5A/BUD31/PQBP1/SNRPF/SNRPA1	27
R-HSA-2173789	TGF-beta receptor signaling activates SMADs	5/795	29/4256	0.653721	0.999991	0.863646	MTMR4/PPP1CB/PPP1CA/FKBP1A/UBE2M	5
R-HSA-8986944	Transcriptional Regulation by MECP2	5/795	29/4256	0.653721	0.999991	0.863646	IRAK1/CALM2/PPARG/CALM3/HIPK2	5
R-HSA-9007101	Rab regulation of trafficking	12/795	69/4256	0.657576	0.999991	0.863646	TRAPPC5/RAB4A/RAB1A/RAB38/TRAPPC4/GABARAPL2/TRAPPC2L/GABARAP/TRAPPC1/TRAPPC8/RAB27B/YWHAE	12
R-HSA-3700989	Transcriptional Regulation by TP53	39/795	219/4256	0.660861	0.999991	0.863646	SCO1/TACO1/COX11/CCNH/COX16/LAMTOR5/YWHAQ/CCNG1/RPA3/TMEM219/CSNK2A2/GPI/MTOR/LAMTOR2/LAMTOR3/CDKN1A/CYCS/RHEB/ELOC/POLR2K/SURF1/POLR2L/TAF10/PRDX5/LAMTOR1/COX14/PML/COX4I1/POLR2E/POLR2I/POLR2F/TAF13/PRELID1/GTF2H5/HIPK2/TXN/RABGGTA/YWHAE/COX6B1	39
R-HSA-8943724	Regulation of PTEN gene transcription	7/795	41/4256	0.667185	0.999991	0.863646	LAMTOR5/MTOR/LAMTOR2/PPARG/LAMTOR3/RHEB/LAMTOR1	7
R-HSA-381042	PERK regulates gene expression	3/795	18/4256	0.681071	0.999991	0.863646	HSPA5/CEBPB/EIF2S2	3
R-HSA-5218920	VEGFR2 mediated vascular permeability	3/795	18/4256	0.681071	0.999991	0.863646	CALM2/MTOR/CALM3	3
R-HSA-5223345	Miscellaneous transport and binding events	3/795	18/4256	0.681071	0.999991	0.863646	CTNS/NIPAL4/NIPA2	3
R-HSA-77387	Insulin receptor recycling	3/795	18/4256	0.681071	0.999991	0.863646	ATP6V1D/ATP6V1H/ATP6V1G1	3
R-HSA-936837	Ion transport by P-type ATPases	3/795	18/4256	0.681071	0.999991	0.863646	CALM2/CALM3/ATP9A	3
R-HSA-9609523	Insertion of tail-anchored proteins into the endoplasmic reticulum membrane	3/795	18/4256	0.681071	0.999991	0.863646	GET1/SEC61G/GET4	3
R-HSA-9634597	GPER1 signaling	3/795	18/4256	0.681071	0.999991	0.863646	PRKAR1B/GNG5/PRKAR2A	3
R-HSA-8864260	Transcriptional regulation by the AP-2 (TFAP2) family of transcription factors	4/795	24/4256	0.681654	0.999991	0.863646	HSPD1/SUMO1/CDKN1A/APOE	4
R-HSA-6811440	Retrograde transport at the Trans-Golgi-Network	5/795	30/4256	0.684539	0.999991	0.863646	TGOLN2/SCOC/NAA38/RABEPK/ARL1	5
R-HSA-168927	TICAM1, RIP1-mediated IKK complex recruitment	2/795	12/4256	0.68621	0.999991	0.863646	UBE2D3/UBE2D2	2
R-HSA-397795	G-protein beta:gamma signalling	2/795	12/4256	0.68621	0.999991	0.863646	CDC42/GNG5	2
R-HSA-418360	Platelet calcium homeostasis	2/795	12/4256	0.68621	0.999991	0.863646	CALM2/CALM3	2
R-HSA-442742	CREB1 phosphorylation through NMDA receptor-mediated activation of RAS signaling	2/795	12/4256	0.68621	0.999991	0.863646	CALM2/CALM3	2
R-HSA-446353	Cell-extracellular matrix interactions	2/795	12/4256	0.68621	0.999991	0.863646	RSU1/PARVB	2
R-HSA-6807004	Negative regulation of MET activity	2/795	12/4256	0.68621	0.999991	0.863646	STAM2/SH3KBP1	2
R-HSA-912631	Regulation of signaling by CBL	2/795	12/4256	0.68621	0.999991	0.863646	YES1/BLNK	2
R-HSA-9619483	Activation of AMPK downstream of NMDARs	2/795	12/4256	0.68621	0.999991	0.863646	CALM2/CALM3	2
R-HSA-9694631	Maturation of nucleoprotein	2/795	12/4256	0.68621	0.999991	0.863646	SRPK1/SUMO1	2
R-HSA-977444	GABA B receptor activation	2/795	12/4256	0.68621	0.999991	0.863646	GNG5/KCNJ15	2
R-HSA-977606	Regulation of Complement cascade	2/795	12/4256	0.68621	0.999991	0.863646	CD46/CD59	2
R-HSA-991365	Activation of GABAB receptors	2/795	12/4256	0.68621	0.999991	0.863646	GNG5/KCNJ15	2
R-HSA-6811442	Intra-Golgi and retrograde Golgi-to-ER traffic	19/795	110/4256	0.687458	0.999991	0.863646	TGOLN2/ACTR10/TMED7/SCOC/YKT6/GOLGA5/KDELR2/NAA38/ARF1/RAB1A/ARF4/RABEPK/SURF4/COPZ1/ARL1/TMED10/COPE/COPG1/SNAP29	19
R-HSA-9658195	Leishmania infection	14/795	82/4256	0.690794	0.999991	0.863646	YES1/PRKAR1B/CYFIP1/CALM2/CDC42/GNG5/AHCYL1/BRK1/PRKAR2A/ARPC3/CALM3/NCKIPSD/TXN/ENTPD1	14
R-HSA-211000	Gene Silencing by RNA	8/795	48/4256	0.697675	0.999991	0.863646	H2BC21/H2AZ1/POLR2K/POLR2L/NUP88/POLR2E/POLR2I/POLR2F	8
R-HSA-8978868	Fatty acid metabolism	17/795	100/4256	0.708049	0.999991	0.863646	ACSL5/AMACR/PTGR1/PTGES2/HSD17B4/DECR1/ECHS1/HADHA/ECI2/ECI1/NDUFAB1/ACACA/NUDT19/MCEE/ACOT13/HSD17B8/ACSM6	17
R-HSA-1059683	Interleukin-6 signaling	1/795	6/4256	0.711033	0.999991	0.863646	STAT3	1
R-HSA-111453	BH3-only proteins associate with and inactivate anti-apoptotic BCL-2 members	1/795	6/4256	0.711033	0.999991	0.863646	STAT3	1
R-HSA-112411	MAPK1 (ERK2) activation	1/795	6/4256	0.711033	0.999991	0.863646	MAP2K2	1
R-HSA-1170546	Prolactin receptor signaling	1/795	6/4256	0.711033	0.999991	0.863646	RBX1	1
R-HSA-1483213	Synthesis of PE	1/795	6/4256	0.711033	0.999991	0.863646	PCYT2	1
R-HSA-1614517	Sulfide oxidation to sulfate	1/795	6/4256	0.711033	0.999991	0.863646	ETHE1	1
R-HSA-177504	Retrograde neurotrophin signalling	1/795	6/4256	0.711033	0.999991	0.863646	AP2S1	1
R-HSA-193775	Synthesis of bile acids and bile salts via 24-hydroxycholesterol	1/795	6/4256	0.711033	0.999991	0.863646	AMACR	1
R-HSA-201688	WNT mediated activation of DVL	1/795	6/4256	0.711033	0.999991	0.863646	CSNK2A2	1
R-HSA-210500	Glutamate Neurotransmitter Release Cycle	1/795	6/4256	0.711033	0.999991	0.863646	ARL6IP5	1
R-HSA-212676	Dopamine Neurotransmitter Release Cycle	1/795	6/4256	0.711033	0.999991	0.863646	SYN2	1
R-HSA-2453902	The canonical retinoid cycle in rods (twilight vision)	1/795	6/4256	0.711033	0.999991	0.863646	RDH12	1
R-HSA-2514853	Condensation of Prometaphase Chromosomes	1/795	6/4256	0.711033	0.999991	0.863646	CSNK2A2	1
R-HSA-2559584	Formation of Senescence-Associated Heterochromatin Foci (SAHF)	1/795	6/4256	0.711033	0.999991	0.863646	H1-0	1
R-HSA-3065678	SUMO is transferred from E1 to E2 (UBE2I, UBC9)	1/795	6/4256	0.711033	0.999991	0.863646	SUMO1	1
R-HSA-3215018	Processing and activation of SUMO	1/795	6/4256	0.711033	0.999991	0.863646	SUMO1	1
R-HSA-3785653	Myoclonic epilepsy of Lafora	1/795	6/4256	0.711033	0.999991	0.863646	GYG1	1
R-HSA-391160	Signal regulatory protein family interactions	1/795	6/4256	0.711033	0.999991	0.863646	FYB1	1
R-HSA-416993	Trafficking of GluR2-containing AMPA receptors	1/795	6/4256	0.711033	0.999991	0.863646	AP2S1	1
R-HSA-418885	DCC mediated attractive signaling	1/795	6/4256	0.711033	0.999991	0.863646	CDC42	1
R-HSA-418889	Caspase activation via Dependence Receptors in the absence of ligand	1/795	6/4256	0.711033	0.999991	0.863646	MAGED1	1
R-HSA-452723	Transcriptional regulation of pluripotent stem cells	1/795	6/4256	0.711033	0.999991	0.863646	STAT3	1
R-HSA-4755510	SUMOylation of immune response proteins	1/795	6/4256	0.711033	0.999991	0.863646	SUMO1	1
R-HSA-5578768	Physiological factors	1/795	6/4256	0.711033	0.999991	0.863646	HIPK2	1
R-HSA-5602498	MyD88 deficiency (TLR2/4)	1/795	6/4256	0.711033	0.999991	0.863646	CD14	1
R-HSA-5603041	IRAK4 deficiency (TLR2/4)	1/795	6/4256	0.711033	0.999991	0.863646	CD14	1
R-HSA-5693554	Resolution of D-loop Structures through Synthesis-Dependent Strand Annealing (SDSA)	1/795	6/4256	0.711033	0.999991	0.863646	SEM1	1
R-HSA-6803211	TP53 Regulates Transcription of Death Receptors and Ligands	1/795	6/4256	0.711033	0.999991	0.863646	TMEM219	1
R-HSA-69186	Lagging Strand Synthesis	1/795	6/4256	0.711033	0.999991	0.863646	RPA3	1
R-HSA-75109	Triglyceride biosynthesis	1/795	6/4256	0.711033	0.999991	0.863646	MOGAT2	1
R-HSA-75205	Dissolution of Fibrin Clot	1/795	6/4256	0.711033	0.999991	0.863646	SERPINE2	1
R-HSA-83936	Transport of nucleosides and free purine and pyrimidine bases across the plasma membrane	1/795	6/4256	0.711033	0.999991	0.863646	SLC25A6	1
R-HSA-8848584	Wax and plasmalogen biosynthesis	1/795	6/4256	0.711033	0.999991	0.863646	DHRS7B	1
R-HSA-8964315	G beta:gamma signalling through BTK	1/795	6/4256	0.711033	0.999991	0.863646	GNG5	1
R-HSA-918233	TRAF3-dependent IRF activation pathway	1/795	6/4256	0.711033	0.999991	0.863646	TBK1	1
R-HSA-9634600	Regulation of glycolysis by fructose 2,6-bisphosphate metabolism	1/795	6/4256	0.711033	0.999991	0.863646	PFKFB4	1
R-HSA-9701192	Defective HDR through Homologous Recombination (HRR) due to BRCA1 loss-of-function	1/795	6/4256	0.711033	0.999991	0.863646	SEM1	1
R-HSA-9701193	Defective HDR through Homologous Recombination (HRR) due to PALB2 loss of function	1/795	6/4256	0.711033	0.999991	0.863646	SEM1	1
R-HSA-9704331	Defective HDR through Homologous Recombination Repair (HRR) due to PALB2 loss of BRCA1 binding function	1/795	6/4256	0.711033	0.999991	0.863646	SEM1	1
R-HSA-9704646	Defective HDR through Homologous Recombination Repair (HRR) due to PALB2 loss of BRCA2/RAD51/RAD51C binding function	1/795	6/4256	0.711033	0.999991	0.863646	SEM1	1
R-HSA-9754560	SARS-CoV-2 modulates autophagy	1/795	6/4256	0.711033	0.999991	0.863646	TUFM	1
R-HSA-4086398	Ca2+ pathway	5/795	31/4256	0.71345	0.999991	0.863646	FZD4/CALM2/GNG5/CALM3/FZD5	5
R-HSA-6811438	Intra-Golgi traffic	4/795	25/4256	0.71378	0.999991	0.863646	YKT6/GOLGA5/ARF1/SNAP29	4
R-HSA-5626467	RHO GTPases activate IQGAPs	3/795	19/4256	0.717609	0.999991	0.863646	CALM2/CDC42/CALM3	3
R-HSA-917977	Transferrin endocytosis and recycling	3/795	19/4256	0.717609	0.999991	0.863646	ATP6V1D/ATP6V1H/ATP6V1G1	3
R-HSA-9013423	RAC3 GTPase cycle	8/795	49/4256	0.720478	0.999991	0.863646	OCRL/YKT6/CYFIP1/CDC42/BRK1/LAMTOR1/MCAM/LMAN1	8
R-HSA-166658	Complement cascade	2/795	13/4256	0.729324	0.999991	0.863646	CD46/CD59	2
R-HSA-176187	Activation of ATR in response to replication stress	2/795	13/4256	0.729324	0.999991	0.863646	RPA3/ORC5	2
R-HSA-3371568	Attenuation phase	2/795	13/4256	0.729324	0.999991	0.863646	HSF1/FKBP4	2
R-HSA-445144	Signal transduction by L1	2/795	13/4256	0.729324	0.999991	0.863646	CSNK2A2/MAP2K2	2
R-HSA-4641263	Regulation of FZD by ubiquitination	2/795	13/4256	0.729324	0.999991	0.863646	FZD4/FZD5	2
R-HSA-5685938	HDR through Single Strand Annealing (SSA)	2/795	13/4256	0.729324	0.999991	0.863646	RPA3/ERCC1	2
R-HSA-5693579	Homologous DNA Pairing and Strand Exchange	2/795	13/4256	0.729324	0.999991	0.863646	RPA3/SEM1	2
R-HSA-5693616	Presynaptic phase of homologous DNA pairing and strand exchange	2/795	13/4256	0.729324	0.999991	0.863646	RPA3/SEM1	2
R-HSA-8876384	Listeria monocytogenes entry into host cells	2/795	13/4256	0.729324	0.999991	0.863646	STAM2/SH3KBP1	2
R-HSA-8956319	Nucleotide catabolism	2/795	13/4256	0.729324	0.999991	0.863646	NT5C3A/ENTPD1	2
R-HSA-9615017	FOXO-mediated transcription of oxidative stress, metabolic and neuronal genes	2/795	13/4256	0.729324	0.999991	0.863646	CAT/SREBF1	2
R-HSA-9675135	Diseases of DNA repair	2/795	13/4256	0.729324	0.999991	0.863646	RPA3/SEM1	2
R-HSA-9675136	Diseases of DNA Double-Strand Break Repair	2/795	13/4256	0.729324	0.999991	0.863646	RPA3/SEM1	2
R-HSA-9701190	Defective homologous recombination repair (HRR) due to BRCA2 loss of function	2/795	13/4256	0.729324	0.999991	0.863646	RPA3/SEM1	2
R-HSA-9709570	Impaired BRCA2 binding to RAD51	2/795	13/4256	0.729324	0.999991	0.863646	RPA3/SEM1	2
R-HSA-9735871	SARS-CoV-1 targets host intracellular signalling and regulatory pathways	2/795	13/4256	0.729324	0.999991	0.863646	YWHAQ/YWHAE	2
R-HSA-5693567	HDR through Homologous Recombination (HRR) or Single Strand Annealing (SSA)	6/795	38/4256	0.739769	0.999991	0.863646	RPA3/PPP4C/H2BC21/SEM1/POLE3/ERCC1	6
R-HSA-2151201	Transcriptional activation of mitochondrial biogenesis	5/795	32/4256	0.740437	0.999991	0.863646	CALM2/CYCS/SSBP1/CALM3/ESRRA	5
R-HSA-422356	Regulation of insulin secretion	4/795	26/4256	0.743462	0.999991	0.863646	PRKAR1B/GNG5/AHCYL1/PRKAR2A	4
R-HSA-6784531	tRNA processing in the nucleus	4/795	26/4256	0.743462	0.999991	0.863646	ZBTB8OS/RTCB/RTRAF/NUP88	4
R-HSA-8853884	Transcriptional Regulation by VENTX	4/795	26/4256	0.743462	0.999991	0.863646	ANAPC16/ANAPC11/CEBPB/UBE2S	4
R-HSA-8856828	Clathrin-mediated endocytosis	15/795	91/4256	0.746686	0.999991	0.863646	TGOLN2/STAM2/OCRL/SH3KBP1/FZD4/CLTCL1/COPS8/CLTB/VAMP7/PICALM/COPS7A/ARPC3/COPS2/AP2S1/COPS3	15
R-HSA-556833	Metabolism of lipids	66/795	377/4256	0.750093	0.999991	0.863646	OSBPL1A/ACSL5/OCRL/HSD17B7/SGMS2/AMACR/PTGR1/PTGES2/CYP2R1/NR1H3/PLA2G15/MTMR4/PI4K2B/HSD17B4/FABP7/HMGCS2/PLPP1/CCNC/SUMF2/PNPLA4/DECR1/PSAP/ECHS1/CSNK2A2/DHRS7B/CPTP/MED8/MIGA1/ARF1/RAB4A/HADHA/PPP1CB/STARD7/SUMF1/PPARG/SCAP/SAR1B/ECI2/PNPLA8/PNPLA2/PTPMT1/OSBP/PPP1CA/MOGAT2/ACAT1/FDX1/ORMDL2/ACSS3/CHPT1/ECI1/NDUFAB1/MED31/SREBF1/ACACA/ABHD3/NUDT19/MCEE/STARD4/SEC24A/ACOT13/HSD17B8/ESRRA/ACSM6/…	66
R-HSA-606279	Deposition of new CENPA-containing nucleosomes at the centromere	3/795	20/4256	0.750812	0.999991	0.863646	CENPX/H2BC21/H2AZ1	3
R-HSA-774815	Nucleosome assembly	3/795	20/4256	0.750812	0.999991	0.863646	CENPX/H2BC21/H2AZ1	3
R-HSA-9637690	Response of Mtb to phagocytosis	3/795	20/4256	0.750812	0.999991	0.863646	KPNA1/PGK1/ATP6V1H	3
R-HSA-9648002	RAS processing	3/795	20/4256	0.750812	0.999991	0.863646	CALM2/LYPLA1/CALM3	3
R-HSA-8957322	Metabolism of steroids	13/795	80/4256	0.755712	0.999991	0.863646	OSBPL1A/HSD17B7/AMACR/CYP2R1/HSD17B4/SCAP/SAR1B/OSBP/FDX1/SREBF1/ACACA/STARD4/SEC24A	13
R-HSA-72163	mRNA Splicing - Major Pathway	25/795	149/4256	0.758852	0.999991	0.863646	PPIL1/SNRNP200/SNRPD1/SF3B3/SNU13/SNRPE/SNRPG/LSM3/SNRPC/SF3B5/POLR2K/POLR2L/CWC15/SRSF9/EFTUD2/TXNL4A/POLR2E/POLR2I/SNRPD2/POLR2F/PHF5A/BUD31/PQBP1/SNRPF/SNRPA1	25
R-HSA-112316	Neuronal System	15/795	92/4256	0.762074	0.999991	0.863646	PRKAR1B/SYN2/CALM2/ALDH5A1/EPB41/GNG5/KCND3/PRKAR2A/MAOA/DNAJC5/CALM3/AP2S1/COMT/KCNJ15/ARL6IP5	15
R-HSA-5617472	Activation of anterior HOX genes in hindbrain development during early embryogenesis	7/795	45/4256	0.762237	0.999991	0.863646	H2BC21/H2AZ1/POLR2K/POLR2L/POLR2E/POLR2I/POLR2F	7
R-HSA-5619507	Activation of HOX genes during differentiation	7/795	45/4256	0.762237	0.999991	0.863646	H2BC21/H2AZ1/POLR2K/POLR2L/POLR2E/POLR2I/POLR2F	7
R-HSA-9694635	Translation of Structural Proteins	6/795	39/4256	0.763029	0.999991	0.863646	SRPK1/DAD1/SUMO1/CANX/ZDHHC2/RPN2	6
R-HSA-1234158	Regulation of gene expression by Hypoxia-inducible Factor	1/795	7/4256	0.765087	0.999991	0.863646	HIGD1A	1
R-HSA-1502540	Signaling by Activin	1/795	7/4256	0.765087	0.999991	0.863646	DRAP1	1
R-HSA-170968	Frs2-mediated activation	1/795	7/4256	0.765087	0.999991	0.863646	MAP2K2	1
R-HSA-193692	Regulated proteolysis of p75NTR	1/795	7/4256	0.765087	0.999991	0.863646	PSENEN	1
R-HSA-392851	Prostacyclin signalling through prostacyclin receptor	1/795	7/4256	0.765087	0.999991	0.863646	GNG5	1
R-HSA-418217	G beta:gamma signalling through PLC beta	1/795	7/4256	0.765087	0.999991	0.863646	GNG5	1
R-HSA-420092	Glucagon-type ligand receptors	1/795	7/4256	0.765087	0.999991	0.863646	GNG5	1
R-HSA-445095	Interaction between L1 and Ankyrins	1/795	7/4256	0.765087	0.999991	0.863646	SPTBN5	1
R-HSA-500657	Presynaptic function of Kainate receptors	1/795	7/4256	0.765087	0.999991	0.863646	GNG5	1
R-HSA-6783589	Interleukin-6 family signaling	1/795	7/4256	0.765087	0.999991	0.863646	STAT3	1
R-HSA-877312	Regulation of IFNG signaling	1/795	7/4256	0.765087	0.999991	0.863646	SUMO1	1
R-HSA-8866904	Negative regulation of activity of TFAP2 (AP-2) family transcription factors	1/795	7/4256	0.765087	0.999991	0.863646	SUMO1	1
R-HSA-8875656	MET receptor recycling	1/795	7/4256	0.765087	0.999991	0.863646	RAB4A	1
R-HSA-9018678	Biosynthesis of specialized proresolving mediators (SPMs)	1/795	7/4256	0.765087	0.999991	0.863646	PTGR1	1
R-HSA-9701898	STAT3 nuclear events downstream of ALK signaling	1/795	7/4256	0.765087	0.999991	0.863646	STAT3	1
R-HSA-9753281	Paracetamol ADME	1/795	7/4256	0.765087	0.999991	0.863646	ACY1	1
R-HSA-9755088	Ribavirin ADME	1/795	7/4256	0.765087	0.999991	0.863646	NME1	1
R-HSA-977347	Serine biosynthesis	1/795	7/4256	0.765087	0.999991	0.863646	SERINC1	1
R-HSA-166166	MyD88-independent TLR4 cascade	10/795	63/4256	0.765169	0.999991	0.863646	IRAK1/TBK1/CD14/TANK/UBE2D3/UBE2D2/DUSP4/MAP2K4/NKIRAS2/DUSP3	10
R-HSA-937061	TRIF(TICAM1)-mediated TLR4 signaling	10/795	63/4256	0.765169	0.999991	0.863646	IRAK1/TBK1/CD14/TANK/UBE2D3/UBE2D2/DUSP4/MAP2K4/NKIRAS2/DUSP3	10
R-HSA-2672351	Stimuli-sensing channels	5/795	33/4256	0.765512	0.999991	0.863646	CALM2/CLCA2/ASPH/STOM/CALM3	5
R-HSA-9610379	HCMV Late Events	5/795	33/4256	0.765512	0.999991	0.863646	CHMP2A/H2BC21/CHMP2B/TSG101/NUP88	5
R-HSA-8856688	Golgi-to-ER retrograde transport	11/795	69/4256	0.767105	0.999991	0.863646	ACTR10/TMED7/KDELR2/ARF1/RAB1A/ARF4/SURF4/COPZ1/TMED10/COPE/COPG1	11
R-HSA-1251985	Nuclear signaling by ERBB4	2/795	14/4256	0.767302	0.999991	0.863646	PSENEN/APOE	2
R-HSA-1368108	BMAL1:CLOCK,NPAS2 activates circadian gene expression	2/795	14/4256	0.767302	0.999991	0.863646	DBP/NAMPT	2
R-HSA-198753	ERK/MAPK targets	2/795	14/4256	0.767302	0.999991	0.863646	DUSP4/DUSP3	2
R-HSA-2299718	Condensation of Prophase Chromosomes	2/795	14/4256	0.767302	0.999991	0.863646	H2BC21/H2AZ1	2
R-HSA-3906995	Diseases associated with O-glycosylation of proteins	2/795	14/4256	0.767302	0.999991	0.863646	C1GALT1C1/DAG1	2
R-HSA-450321	JNK (c-Jun kinases) phosphorylation and activation mediated by activated human TAK1	2/795	14/4256	0.767302	0.999991	0.863646	IRAK1/MAP2K4	2
R-HSA-9660826	Purinergic signaling in leishmaniasis infection	2/795	14/4256	0.767302	0.999991	0.863646	TXN/ENTPD1	2
R-HSA-9664424	Cell recruitment (pro-inflammatory response)	2/795	14/4256	0.767302	0.999991	0.863646	TXN/ENTPD1	2
R-HSA-9710421	Defective pyroptosis	2/795	14/4256	0.767302	0.999991	0.863646	H2BC21/H2AZ1	2
R-HSA-975634	Retinoid metabolism and transport	2/795	14/4256	0.767302	0.999991	0.863646	RETSAT/APOE	2
R-HSA-977443	GABA receptor activation	2/795	14/4256	0.767302	0.999991	0.863646	GNG5/KCNJ15	2
R-HSA-5693565	Recruitment and ATM-mediated phosphorylation of repair and signaling proteins at DNA double strand breaks	4/795	27/4256	0.770741	0.999991	0.863646	PPP5C/EYA3/H2BC21/SUMO1	4
R-HSA-936440	Negative regulators of DDX58/IFIH1 signaling	3/795	21/4256	0.780806	0.999991	0.863646	TBK1/UBE2D3/UBE2D2	3
R-HSA-9635486	Infection with Mycobacterium tuberculosis	3/795	21/4256	0.780806	0.999991	0.863646	KPNA1/PGK1/ATP6V1H	3
R-HSA-2132295	MHC class II antigen presentation	10/795	64/4256	0.782554	0.999991	0.863646	OSBPL1A/ACTR10/ARF1/SAR1B/CANX/AP1S1/AP1G1/AP2S1/AP1B1/SEC24A	10
R-HSA-5693538	Homology Directed Repair	6/795	40/4256	0.784718	0.999991	0.863646	RPA3/PPP4C/H2BC21/SEM1/POLE3/ERCC1	6
R-HSA-76002	Platelet activation, signaling and aggregation	20/795	123/4256	0.790522	0.999991	0.863646	VTI1B/VEGFB/CALM2/PSAP/ABHD12/CDC42/GNG5/MANF/TEX264/ABHD6/PPIA/HSPA5/CHID1/APLP2/ALDOA/PFN1/RAB27B/CALM3/SELENOP/ENDOD1	20
R-HSA-3928662	EPHB-mediated forward signaling	4/795	28/4256	0.79569	0.999991	0.863646	YES1/CDC42/ARPC3/EFNB2	4
R-HSA-5693606	DNA Double Strand Break Response	4/795	28/4256	0.79569	0.999991	0.863646	PPP5C/EYA3/H2BC21/SUMO1	4
R-HSA-9679191	Potential therapeutics for SARS	9/795	59/4256	0.799087	0.999991	0.863646	SH3KBP1/TBK1/HMG20B/BLNK/FKBP1A/AP2S1/COMT/RBX1/FKBP4	9
R-HSA-1483255	PI Metabolism	6/795	41/4256	0.804866	0.999991	0.863646	OCRL/MTMR4/PI4K2B/ARF1/RAB4A/PIK3C2G	6
R-HSA-163685	Integration of energy metabolism	6/795	41/4256	0.804866	0.999991	0.863646	PKLR/PRKAR1B/GNG5/AHCYL1/PRKAR2A/ACACA	6
R-HSA-168928	DDX58/IFIH1-mediated induction of interferon-alpha/beta	6/795	41/4256	0.804866	0.999991	0.863646	TBK1/TANK/TOMM70/UBE2D3/UBE2D2/NKIRAS2	6
R-HSA-1483249	Inositol phosphate metabolism	3/795	22/4256	0.807758	0.999991	0.863646	OCRL/CALM2/CALM3	3
R-HSA-176033	Interactions of Vpr with host cellular proteins	3/795	22/4256	0.807758	0.999991	0.863646	KPNA1/SLC25A6/NUP88	3
R-HSA-182971	EGFR downregulation	3/795	22/4256	0.807758	0.999991	0.863646	STAM2/SH3KBP1/CDC42	3
R-HSA-3232142	SUMOylation of ubiquitinylation proteins	3/795	22/4256	0.807758	0.999991	0.863646	SUMO1/PML/NUP88	3
R-HSA-373080	Class B/2 (Secretin family receptors)	3/795	22/4256	0.807758	0.999991	0.863646	FZD4/GNG5/FZD5	3
R-HSA-5633008	TP53 Regulates Transcription of Cell Death Genes	3/795	22/4256	0.807758	0.999991	0.863646	TMEM219/PRELID1/RABGGTA	3
R-HSA-9022692	Regulation of MECP2 expression and activity	3/795	22/4256	0.807758	0.999991	0.863646	CALM2/CALM3/HIPK2	3
R-HSA-1482788	Acyl chain remodelling of PC	1/795	8/4256	0.80904	0.999991	0.863646	PNPLA8	1
R-HSA-1482839	Acyl chain remodelling of PE	1/795	8/4256	0.80904	0.999991	0.863646	PNPLA8	1
R-HSA-174414	Processive synthesis on the C-strand of the telomere	1/795	8/4256	0.80904	0.999991	0.863646	RPA3	1
R-HSA-174437	Removal of the Flap Intermediate from the C-strand	1/795	8/4256	0.80904	0.999991	0.863646	RPA3	1
R-HSA-1810476	RIP-mediated NFkB activation via ZBP1	1/795	8/4256	0.80904	0.999991	0.863646	NKIRAS2	1
R-HSA-200425	Carnitine metabolism	1/795	8/4256	0.80904	0.999991	0.863646	ACACA	1
R-HSA-202040	G-protein activation	1/795	8/4256	0.80904	0.999991	0.863646	GNG5	1
R-HSA-2032785	YAP1- and WWTR1 (TAZ)-stimulated gene expression	1/795	8/4256	0.80904	0.999991	0.863646	HIPK2	1
R-HSA-2162123	Synthesis of Prostaglandins (PG) and Thromboxanes (TX)	1/795	8/4256	0.80904	0.999991	0.863646	PTGES2	1
R-HSA-390522	Striated Muscle Contraction	1/795	8/4256	0.80904	0.999991	0.863646	DES	1
R-HSA-399719	Trafficking of AMPA receptors	1/795	8/4256	0.80904	0.999991	0.863646	AP2S1	1
R-HSA-399721	Glutamate binding, activation of AMPA receptors and synaptic plasticity	1/795	8/4256	0.80904	0.999991	0.863646	AP2S1	1
R-HSA-400042	Adrenaline,noradrenaline inhibits insulin secretion	1/795	8/4256	0.80904	0.999991	0.863646	GNG5	1
R-HSA-4655427	SUMOylation of DNA methylation proteins	1/795	8/4256	0.80904	0.999991	0.863646	SUMO1	1
R-HSA-5625970	RHO GTPases activate KTN1	1/795	8/4256	0.80904	0.999991	0.863646	CDC42	1
R-HSA-5683826	Surfactant metabolism	1/795	8/4256	0.80904	0.999991	0.863646	ZDHHC2	1
R-HSA-5693537	Resolution of D-Loop Structures	1/795	8/4256	0.80904	0.999991	0.863646	SEM1	1
R-HSA-5693568	Resolution of D-loop Structures through Holliday Junction Intermediates	1/795	8/4256	0.80904	0.999991	0.863646	SEM1	1
R-HSA-8934903	Receptor Mediated Mitophagy	1/795	8/4256	0.80904	0.999991	0.863646	CSNK2A2	1
R-HSA-9617629	Regulation of FOXO transcriptional activity by acetylation	1/795	8/4256	0.80904	0.999991	0.863646	TXN	1
R-HSA-9683610	Maturation of nucleoprotein	1/795	8/4256	0.80904	0.999991	0.863646	SUMO1	1
R-HSA-975110	TRAF6 mediated IRF7 activation in TLR7/8 or 9 signaling	1/795	8/4256	0.80904	0.999991	0.863646	IRAK1	1
R-HSA-8873719	RAB geranylgeranylation	5/795	35/4256	0.810076	0.999991	0.863646	RAB4A/RAB1A/RAB38/RAB27B/RABGGTA	5
R-HSA-917937	Iron uptake and transport	5/795	35/4256	0.810076	0.999991	0.863646	ATP6V1D/GLRX3/ATP6V1H/ATP6V1G1/HMOX2	5
R-HSA-438064	Post NMDA receptor activation events	4/795	29/4256	0.818405	0.999991	0.863646	PRKAR1B/CALM2/PRKAR2A/CALM3	4
R-HSA-5250913	Positive epigenetic regulation of rRNA expression	6/795	42/4256	0.823517	0.999991	0.863646	H2BC21/H2AZ1/POLR2K/POLR2L/POLR2E/POLR2F	6
R-HSA-8957275	Post-translational protein phosphorylation	6/795	42/4256	0.823517	0.999991	0.863646	TGOLN2/PDIA6/PNPLA2/APLP2/P4HB/APOE	6
R-HSA-1433557	Signaling by SCF-KIT	2/795	16/4256	0.829523	0.999991	0.863646	YES1/STAT3	2
R-HSA-416572	Sema4D induced cell migration and growth-cone collapse	2/795	16/4256	0.829523	0.999991	0.863646	MYL12A/MYL12B	2
R-HSA-425397	Transport of vitamins, nucleosides, and related molecules	2/795	16/4256	0.829523	0.999991	0.863646	SLC5A6/SLC25A6	2
R-HSA-9013422	RHOBTB1 GTPase cycle	2/795	16/4256	0.829523	0.999991	0.863646	COPS2/CCT7	2
R-HSA-9668328	Sealing of the nuclear envelope (NE) by ESCRT-III	2/795	16/4256	0.829523	0.999991	0.863646	CHMP2A/CHMP2B	2
R-HSA-2029482	Regulation of actin dynamics for phagocytic cup formation	5/795	36/4256	0.829687	0.999991	0.863646	CYFIP1/CDC42/BRK1/ARPC3/NCKIPSD	5
R-HSA-168164	Toll Like Receptor 3 (TLR3) Cascade	9/795	61/4256	0.830463	0.999991	0.863646	IRAK1/TBK1/TANK/UBE2D3/UBE2D2/DUSP4/MAP2K4/NKIRAS2/DUSP3	9
R-HSA-5362517	Signaling by Retinoic Acid	3/795	23/4256	0.83186	0.999991	0.863646	ALDH1A1/PDHX/DLAT	3
R-HSA-5685942	HDR through Homologous Recombination (HRR)	3/795	23/4256	0.83186	0.999991	0.863646	RPA3/SEM1/POLE3	3
R-HSA-9013405	RHOD GTPase cycle	4/795	30/4256	0.838999	0.999991	0.863646	HINT2/RHOD/MCAM/LMAN1	4
R-HSA-400253	Circadian Clock	6/795	43/4256	0.840725	0.999991	0.863646	NFIL3/DBP/NAMPT/PPP1CB/PPP1CA/SREBF1	6
R-HSA-1181150	Signaling by NODAL	1/795	9/4256	0.844777	0.999991	0.863646	DRAP1	1
R-HSA-169893	Prolonged ERK activation events	1/795	9/4256	0.844777	0.999991	0.863646	MAP2K2	1
R-HSA-174417	Telomere C-strand (Lagging Strand) Synthesis	1/795	9/4256	0.844777	0.999991	0.863646	RPA3	1
R-HSA-174490	Membrane binding and targetting of GAG proteins	1/795	9/4256	0.844777	0.999991	0.863646	TSG101	1
R-HSA-174495	Synthesis And Processing Of GAG, GAGPOL Polyproteins	1/795	9/4256	0.844777	0.999991	0.863646	TSG101	1
R-HSA-211976	Endogenous sterols	1/795	9/4256	0.844777	0.999991	0.863646	FDX1	1
R-HSA-2142691	Synthesis of Leukotrienes (LT) and Eoxins (EX)	1/795	9/4256	0.844777	0.999991	0.863646	PTGR1	1
R-HSA-264870	Caspase-mediated cleavage of cytoskeletal proteins	1/795	9/4256	0.844777	0.999991	0.863646	CASP7	1
R-HSA-392170	ADP signalling through P2Y purinoceptor 12	1/795	9/4256	0.844777	0.999991	0.863646	GNG5	1
R-HSA-428930	Thromboxane signalling through TP receptor	1/795	9/4256	0.844777	0.999991	0.863646	GNG5	1
R-HSA-6803157	Antimicrobial peptides	1/795	9/4256	0.844777	0.999991	0.863646	ATOX1	1
R-HSA-69273	Cyclin A/B1/B2 associated events during G2/M transition	1/795	9/4256	0.844777	0.999991	0.863646	CCNH	1
R-HSA-71336	Pentose phosphate pathway	1/795	9/4256	0.844777	0.999991	0.863646	PGLS	1
R-HSA-8948747	Regulation of PTEN localization	1/795	9/4256	0.844777	0.999991	0.863646	PML	1
R-HSA-937072	TRAF6-mediated induction of TAK1 complex within TLR4 complex	1/795	9/4256	0.844777	0.999991	0.863646	CD14	1
R-HSA-9694614	Attachment and Entry	1/795	9/4256	0.844777	0.999991	0.863646	VCP	1
R-HSA-9708530	Regulation of BACH1 activity	1/795	9/4256	0.844777	0.999991	0.863646	RBX1	1
R-HSA-975163	IRAK2 mediated activation of TAK1 complex upon TLR7/8 or 9 stimulation	1/795	9/4256	0.844777	0.999991	0.863646	CD14	1
R-HSA-211945	Phase I - Functionalization of compounds	5/795	37/4256	0.847619	0.999991	0.863646	CYP2R1/BPHL/ALDH1A1/MAOA/FDX1	5
R-HSA-72203	Processing of Capped Intron-Containing Pre-mRNA	29/795	181/4256	0.850098	0.999991	0.863646	PPIL1/SNRNP200/SNRNP25/SNRPD1/SF3B3/SNU13/SNRPE/SNRPG/LSM3/EIF4E/SNRPC/SF3B5/POLR2K/POLR2L/CWC15/ZCRB1/SRSF9/NUP88/EFTUD2/TXNL4A/POLR2E/POLR2I/SNRPD2/POLR2F/PHF5A/BUD31/PQBP1/SNRPF/SNRPA1	29
R-HSA-2029480	Fcgamma receptor (FCGR) dependent phagocytosis	7/795	50/4256	0.851214	0.999991	0.863646	YES1/CYFIP1/CDC42/AHCYL1/BRK1/ARPC3/NCKIPSD	7
R-HSA-381340	Transcriptional regulation of white adipocyte differentiation	7/795	50/4256	0.851214	0.999991	0.863646	CCNC/MED8/PPARG/MED31/SREBF1/CEBPB/CEBPA	7
R-HSA-112409	RAF-independent MAPK1/3 activation	2/795	17/4256	0.854642	0.999991	0.863646	DUSP4/MAP2K2	2
R-HSA-159227	Transport of the SLBP independent Mature mRNA	2/795	17/4256	0.854642	0.999991	0.863646	EIF4E/NUP88	2
R-HSA-168271	Transport of Ribonucleoproteins into the Host Nucleus	2/795	17/4256	0.854642	0.999991	0.863646	KPNA1/NUP88	2
R-HSA-9772573	Late SARS-CoV-2 Infection Events	6/795	44/4256	0.856551	0.999991	0.863646	SRPK1/DAD1/SUMO1/CANX/ZDHHC2/RPN2	6
R-HSA-212165	Epigenetic regulation of gene expression	9/795	64/4256	0.870244	0.999991	0.863646	RRP8/CCNH/H2BC21/H2AZ1/POLR2K/POLR2L/POLR2E/POLR2F/GTF2H5	9
R-HSA-983712	Ion channel transport	9/795	64/4256	0.870244	0.999991	0.863646	ATP6V1D/CALM2/CLCA2/ATP6V1H/ASPH/ATP6V1G1/STOM/CALM3/ATP9A	9
R-HSA-418555	G alpha (s) signalling events	3/795	25/4256	0.872346	0.999991	0.863646	PRKAR1B/GNG5/PRKAR2A	3
R-HSA-5674135	MAP2K and MAPK activation	3/795	25/4256	0.872346	0.999991	0.863646	LAMTOR2/LAMTOR3/MAP2K2	3
R-HSA-75105	Fatty acyl-CoA biosynthesis	3/795	25/4256	0.872346	0.999991	0.863646	ACSL5/ACACA/HSD17B8	3
R-HSA-9646399	Aggrephagy	3/795	25/4256	0.872346	0.999991	0.863646	HSF1/PARK7/VCP	3
R-HSA-9656223	Signaling by RAF1 mutants	3/795	25/4256	0.872346	0.999991	0.863646	CALM2/MAP2K2/CALM3	3
R-HSA-113510	E2F mediated regulation of DNA replication	1/795	10/4256	0.873834	0.999991	0.863646	ORC5	1
R-HSA-1839117	Signaling by cytosolic FGFR1 fusion mutants	1/795	10/4256	0.873834	0.999991	0.863646	STAT3	1
R-HSA-201451	Signaling by BMP	1/795	10/4256	0.873834	0.999991	0.863646	UBE2D3	1
R-HSA-205043	NRIF signals cell death from the nucleus	1/795	10/4256	0.873834	0.999991	0.863646	PSENEN	1
R-HSA-209543	p75NTR recruits signalling complexes	1/795	10/4256	0.873834	0.999991	0.863646	IRAK1	1
R-HSA-389357	CD28 dependent PI3K/Akt signaling	1/795	10/4256	0.873834	0.999991	0.863646	MTOR	1
R-HSA-389513	CTLA4 inhibitory signaling	1/795	10/4256	0.873834	0.999991	0.863646	YES1	1
R-HSA-389977	Post-chaperonin tubulin folding pathway	1/795	10/4256	0.873834	0.999991	0.863646	TBCA	1
R-HSA-392451	G beta:gamma signalling through PI3Kgamma	1/795	10/4256	0.873834	0.999991	0.863646	GNG5	1
R-HSA-418592	ADP signalling through P2Y purinoceptor 1	1/795	10/4256	0.873834	0.999991	0.863646	GNG5	1
R-HSA-5365859	RA biosynthesis pathway	1/795	10/4256	0.873834	0.999991	0.863646	ALDH1A1	1
R-HSA-5620916	VxPx cargo-targeting to cilium	1/795	10/4256	0.873834	0.999991	0.863646	ARF4	1
R-HSA-5621575	CD209 (DC-SIGN) signaling	1/795	10/4256	0.873834	0.999991	0.863646	ICAM3	1
R-HSA-6803204	TP53 Regulates Transcription of Genes Involved in Cytochrome C Release	1/795	10/4256	0.873834	0.999991	0.863646	PRELID1	1
R-HSA-6803205	TP53 regulates transcription of several additional cell death genes whose specific roles in p53-dependent apoptosis remain uncertain	1/795	10/4256	0.873834	0.999991	0.863646	RABGGTA	1
R-HSA-69190	DNA strand elongation	1/795	10/4256	0.873834	0.999991	0.863646	RPA3	1
R-HSA-844456	The NLRP3 inflammasome	1/795	10/4256	0.873834	0.999991	0.863646	TXN	1
R-HSA-937039	IRAK1 recruits IKK complex	1/795	10/4256	0.873834	0.999991	0.863646	IRAK1	1
R-HSA-9614399	Regulation of localization of FOXO transcription factors	1/795	10/4256	0.873834	0.999991	0.863646	YWHAQ	1
R-HSA-9659787	Aberrant regulation of mitotic G1/S transition in cancer due to RB1 defects	1/795	10/4256	0.873834	0.999991	0.863646	CDKN1A	1
R-HSA-9661069	Defective binding of RB1 mutants to E2F1,(E2F2, E2F3)	1/795	10/4256	0.873834	0.999991	0.863646	CDKN1A	1
R-HSA-9673767	Signaling by PDGFRA transmembrane, juxtamembrane and kinase domain mutants	1/795	10/4256	0.873834	0.999991	0.863646	STAT3	1
R-HSA-9673770	Signaling by PDGFRA extracellular domain mutants	1/795	10/4256	0.873834	0.999991	0.863646	STAT3	1
R-HSA-9703648	Signaling by FLT3 ITD and TKD mutants	1/795	10/4256	0.873834	0.999991	0.863646	CDKN1A	1
R-HSA-9748787	Azathioprine ADME	1/795	10/4256	0.873834	0.999991	0.863646	NME1	1
R-HSA-975144	IRAK1 recruits IKK complex upon TLR7/8 or 9 stimulation	1/795	10/4256	0.873834	0.999991	0.863646	IRAK1	1
R-HSA-442755	Activation of NMDA receptors and postsynaptic events	4/795	32/4256	0.874337	0.999991	0.863646	PRKAR1B/CALM2/PRKAR2A/CALM3	4
R-HSA-5675221	Negative regulation of MAPK pathway	4/795	32/4256	0.874337	0.999991	0.863646	PPP5C/PAQR3/DUSP4/MAP2K2	4
R-HSA-159230	Transport of the SLBP Dependant Mature mRNA	2/795	18/4256	0.876338	0.999991	0.863646	EIF4E/NUP88	2
R-HSA-2122948	Activated NOTCH1 Transmits Signal to the Nucleus	2/795	18/4256	0.876338	0.999991	0.863646	PSENEN/DTX4	2
R-HSA-212300	PRC2 methylates histones and DNA	2/795	18/4256	0.876338	0.999991	0.863646	H2BC21/H2AZ1	2
R-HSA-4085377	SUMOylation of SUMOylation proteins	2/795	18/4256	0.876338	0.999991	0.863646	SUMO1/NUP88	2
R-HSA-5656169	Termination of translesion DNA synthesis	2/795	18/4256	0.876338	0.999991	0.863646	RPA3/POLE3	2
R-HSA-3781865	Diseases of glycosylation	7/795	52/4256	0.878312	0.999991	0.863646	RFT1/C1GALT1C1/ALG8/ALG14/DAG1/DPM3/DPM2	7
R-HSA-9013106	RHOC GTPase cycle	5/795	39/4256	0.878803	0.999991	0.863646	ABCD3/STOM/MCAM/C1QBP/LMAN1	5
R-HSA-381426	Regulation of Insulin-like Growth Factor (IGF) transport and uptake by Insulin-like Growth Factor Binding Proteins (IGFBPs)	6/795	46/4256	0.884325	0.999991	0.863646	TGOLN2/PDIA6/PNPLA2/APLP2/P4HB/APOE	6
R-HSA-5620912	Anchoring of the basal body to the plasma membrane	6/795	46/4256	0.884325	0.999991	0.863646	MAPRE1/SEPTIN2/CDK5RAP2/SSNA1/TUBG1/YWHAE	6
R-HSA-983231	Factors involved in megakaryocyte development and platelet production	8/795	59/4256	0.885438	0.999991	0.863646	PRKAR1B/HMG20B/MFN2/CDC42/PRKAR2A/AK3/AKAP1/MAFF	8
R-HSA-69231	Cyclin D associated events in G1	3/795	26/4256	0.889156	0.999991	0.863646	CCNH/CKS1B/CDKN1A	3
R-HSA-69236	G1 Phase	3/795	26/4256	0.889156	0.999991	0.863646	CCNH/CKS1B/CDKN1A	3
R-HSA-166016	Toll Like Receptor 4 (TLR4) Cascade	10/795	72/4256	0.889192	0.999991	0.863646	IRAK1/TBK1/CD14/TANK/UBE2D3/UBE2D2/DUSP4/MAP2K4/NKIRAS2/DUSP3	10
R-HSA-1660661	Sphingolipid de novo biosynthesis	4/795	33/4256	0.889347	0.999991	0.863646	SGMS2/PLPP1/OSBP/ORMDL2	4
R-HSA-69473	G2/M DNA damage checkpoint	4/795	33/4256	0.889347	0.999991	0.863646	YWHAQ/RPA3/H2BC21/YWHAE	4
R-HSA-977225	Amyloid fiber formation	4/795	33/4256	0.889347	0.999991	0.863646	PSENEN/H2BC21/H2AZ1/APOE	4
R-HSA-9614085	FOXO-mediated transcription	5/795	40/4256	0.892244	0.999991	0.863646	YWHAQ/CDKN1A/CAT/SREBF1/TXN	5
R-HSA-9700206	Signaling by ALK in cancer	5/795	40/4256	0.892244	0.999991	0.863646	STAT3/EEF1G/CEBPB/RBX1/CARS1	5
R-HSA-9725370	Signaling by ALK fusions and activated point mutants	5/795	40/4256	0.892244	0.999991	0.863646	STAT3/EEF1G/CEBPB/RBX1/CARS1	5
R-HSA-180910	Vpr-mediated nuclear import of PICs	2/795	19/4256	0.895012	0.999991	0.863646	KPNA1/NUP88	2
R-HSA-211897	Cytochrome P450 - arranged by substrate type	2/795	19/4256	0.895012	0.999991	0.863646	CYP2R1/FDX1	2
R-HSA-3301854	Nuclear Pore Complex (NPC) Disassembly	2/795	19/4256	0.895012	0.999991	0.863646	NEK9/NUP88	2
R-HSA-400685	Sema4D in semaphorin signaling	2/795	19/4256	0.895012	0.999991	0.863646	MYL12A/MYL12B	2
R-HSA-4791275	Signaling by WNT in cancer	2/795	19/4256	0.895012	0.999991	0.863646	FZD4/FZD5	2
R-HSA-512988	Interleukin-3, Interleukin-5 and GM-CSF signaling	2/795	19/4256	0.895012	0.999991	0.863646	YES1/BLNK	2
R-HSA-9683701	Translation of Structural Proteins	2/795	19/4256	0.895012	0.999991	0.863646	SUMO1/CANX	2
R-HSA-110312	Translesion synthesis by REV1	1/795	11/4256	0.897456	0.999991	0.863646	RPA3	1
R-HSA-198323	AKT phosphorylates targets in the cytosol	1/795	11/4256	0.897456	0.999991	0.863646	CDKN1A	1
R-HSA-2046104	alpha-linolenic (omega3) and linoleic (omega6) acid metabolism	1/795	11/4256	0.897456	0.999991	0.863646	HSD17B4	1
R-HSA-2046106	alpha-linolenic acid (ALA) metabolism	1/795	11/4256	0.897456	0.999991	0.863646	HSD17B4	1
R-HSA-209560	NF-kB is activated and signals survival	1/795	11/4256	0.897456	0.999991	0.863646	IRAK1	1
R-HSA-430039	mRNA decay by 5' to 3' exoribonuclease	1/795	11/4256	0.897456	0.999991	0.863646	LSM3	1
R-HSA-446107	Type I hemidesmosome assembly	1/795	11/4256	0.897456	0.999991	0.863646	CD151	1
R-HSA-451927	Interleukin-2 family signaling	1/795	11/4256	0.897456	0.999991	0.863646	STAT3	1
R-HSA-5655862	Translesion synthesis by POLK	1/795	11/4256	0.897456	0.999991	0.863646	RPA3	1
R-HSA-6794361	Neurexins and neuroligins	1/795	11/4256	0.897456	0.999991	0.863646	EPB41	1
R-HSA-8940973	RUNX2 regulates osteoblast differentiation	1/795	11/4256	0.897456	0.999991	0.863646	YES1	1
R-HSA-8964038	LDL clearance	1/795	11/4256	0.897456	0.999991	0.863646	AP2S1	1
R-HSA-9013695	NOTCH4 Intracellular Domain Regulates Transcription	1/795	11/4256	0.897456	0.999991	0.863646	ACTA2	1
R-HSA-75153	Apoptotic execution phase	4/795	34/4256	0.902766	0.999991	0.863646	CASP7/DFFA/KPNA1/H1-0	4
R-HSA-1655829	Regulation of cholesterol biosynthesis by SREBP (SREBF)	5/795	41/4256	0.90438	0.999991	0.863646	SCAP/SAR1B/SREBF1/ACACA/SEC24A	5
R-HSA-5617833	Cilium Assembly	11/795	80/4256	0.905041	0.999991	0.863646	MAPRE1/CCT4/SEPTIN2/CCT3/ARF4/TCP1/CDK5RAP2/SSNA1/TUBG1/CCT8/YWHAE	11
R-HSA-194138	Signaling by VEGF	8/795	61/4256	0.906159	0.999991	0.863646	VEGFB/CYFIP1/CALM2/MTOR/CDC42/AHCYL1/BRK1/CALM3	8
R-HSA-114452	Activation of BH3-only proteins	2/795	20/4256	0.911035	0.999991	0.863646	YWHAQ/YWHAE	2
R-HSA-1221632	Meiotic synapsis	2/795	20/4256	0.911035	0.999991	0.863646	H2BC21/H2AZ1	2
R-HSA-159231	Transport of Mature mRNA Derived from an Intronless Transcript	2/795	20/4256	0.911035	0.999991	0.863646	EIF4E/NUP88	2
R-HSA-450282	MAPK targets/ Nuclear events mediated by MAP kinases	2/795	20/4256	0.911035	0.999991	0.863646	DUSP4/DUSP3	2
R-HSA-5674400	Constitutive Signaling by AKT1 E17K in Cancer	2/795	20/4256	0.911035	0.999991	0.863646	MTOR/CDKN1A	2
R-HSA-5693571	Nonhomologous End-Joining (NHEJ)	2/795	20/4256	0.911035	0.999991	0.863646	H2BC21/TDP2	2
R-HSA-112314	Neurotransmitter receptors and postsynaptic signal transmission	7/795	55/4256	0.911172	0.999991	0.863646	PRKAR1B/CALM2/GNG5/PRKAR2A/CALM3/AP2S1/KCNJ15	7
R-HSA-418594	G alpha (i) signalling events	8/795	62/4256	0.915269	0.999991	0.863646	PRKAR1B/CALM2/PSAP/GNG5/AHCYL1/PRKAR2A/PPP1CA/CALM3	8
R-HSA-3214847	HATs acetylate histones	5/795	42/4256	0.915307	0.999991	0.863646	ELP3/H2BC21/HAT1/ENY2/TAF10	5
R-HSA-380259	Loss of Nlp from mitotic centrosomes	5/795	42/4256	0.915307	0.999991	0.863646	MAPRE1/CDK5RAP2/SSNA1/TUBG1/YWHAE	5
R-HSA-380284	Loss of proteins required for interphase microtubule organization from the centrosome	5/795	42/4256	0.915307	0.999991	0.863646	MAPRE1/CDK5RAP2/SSNA1/TUBG1/YWHAE	5
R-HSA-6804756	Regulation of TP53 Activity through Phosphorylation	5/795	42/4256	0.915307	0.999991	0.863646	RPA3/CSNK2A2/TAF10/TAF13/HIPK2	5
R-HSA-8854518	AURKA Activation by TPX2	5/795	42/4256	0.915307	0.999991	0.863646	MAPRE1/CDK5RAP2/SSNA1/TUBG1/YWHAE	5
R-HSA-186712	Regulation of beta-cell development	1/795	12/4256	0.916661	0.999991	0.863646	PKLR	1
R-HSA-5260271	Diseases of Immune System	1/795	12/4256	0.916661	0.999991	0.863646	CD14	1
R-HSA-5602358	Diseases associated with the TLR signaling cascade	1/795	12/4256	0.916661	0.999991	0.863646	CD14	1
R-HSA-5656121	Translesion synthesis by POLI	1/795	12/4256	0.916661	0.999991	0.863646	RPA3	1
R-HSA-3899300	SUMOylation of transcription cofactors	3/795	28/4256	0.916951	0.999991	0.863646	PARK7/SUMO1/HIPK2	3
R-HSA-5357905	Regulation of TNFR1 signaling	3/795	28/4256	0.916951	0.999991	0.863646	CFLAR/UBE2D3/UBE2L3	3
R-HSA-6802946	Signaling by moderate kinase activity BRAF mutants	3/795	28/4256	0.916951	0.999991	0.863646	CALM2/MAP2K2/CALM3	3
R-HSA-6802949	Signaling by RAS mutants	3/795	28/4256	0.916951	0.999991	0.863646	CALM2/MAP2K2/CALM3	3
R-HSA-6802955	Paradoxical activation of RAF signaling by kinase inactive BRAF	3/795	28/4256	0.916951	0.999991	0.863646	CALM2/MAP2K2/CALM3	3
R-HSA-9649948	Signaling downstream of RAS mutants	3/795	28/4256	0.916951	0.999991	0.863646	CALM2/MAP2K2/CALM3	3
R-HSA-380270	Recruitment of mitotic centrosome proteins and complexes	6/795	49/4256	0.917389	0.999991	0.863646	MAPRE1/MZT2B/CDK5RAP2/SSNA1/TUBG1/YWHAE	6
R-HSA-380287	Centrosome maturation	6/795	49/4256	0.917389	0.999991	0.863646	MAPRE1/MZT2B/CDK5RAP2/SSNA1/TUBG1/YWHAE	6
R-HSA-159234	Transport of Mature mRNAs Derived from Intronless Transcripts	2/795	21/4256	0.924743	0.999991	0.863646	EIF4E/NUP88	2
R-HSA-190828	Gap junction trafficking	2/795	21/4256	0.924743	0.999991	0.863646	CLTCL1/CLTB	2
R-HSA-427389	ERCC6 (CSB) and EHMT2 (G9a) positively regulate rRNA expression	2/795	21/4256	0.924743	0.999991	0.863646	H2BC21/H2AZ1	2
R-HSA-5689896	Ovarian tumor domain proteases	2/795	21/4256	0.924743	0.999991	0.863646	OTUB1/VCP	2
R-HSA-8939243	RUNX1 interacts with co-factors whose precise effect on RUNX1 targets is not known	2/795	21/4256	0.924743	0.999991	0.863646	CSNK2A2/HIPK2	2
R-HSA-9634815	Transcriptional Regulation by NPAS4	2/795	21/4256	0.924743	0.999991	0.863646	NAMPT/MAGED1	2
R-HSA-9013404	RAC2 GTPase cycle	6/795	50/4256	0.926412	0.999991	0.863646	CYFIP1/CDC42/BRK1/LAMTOR1/MCAM/LMAN1	6
R-HSA-418346	Platelet homeostasis	3/795	29/4256	0.928321	0.999991	0.863646	CALM2/GNG5/CALM3	3
R-HSA-9024446	NR1H2 and NR1H3-mediated signaling	3/795	29/4256	0.928321	0.999991	0.863646	NR1H3/SREBF1/APOE	3
R-HSA-1839124	FGFR1 mutant receptor activation	1/795	13/4256	0.932272	0.999991	0.863646	STAT3	1
R-HSA-193639	p75NTR signals via NF-kB	1/795	13/4256	0.932272	0.999991	0.863646	IRAK1	1
R-HSA-2029485	Role of phospholipids in phagocytosis	1/795	13/4256	0.932272	0.999991	0.863646	AHCYL1	1
R-HSA-210991	Basigin interactions	1/795	13/4256	0.932272	0.999991	0.863646	PPIA	1
R-HSA-2173791	TGF-beta receptor signaling in EMT (epithelial to mesenchymal transition)	1/795	13/4256	0.932272	0.999991	0.863646	FKBP1A	1
R-HSA-380994	ATF4 activates genes in response to endoplasmic reticulum stress	1/795	13/4256	0.932272	0.999991	0.863646	CEBPB	1
R-HSA-456926	Thrombin signalling through proteinase activated receptors (PARs)	1/795	13/4256	0.932272	0.999991	0.863646	GNG5	1
R-HSA-525793	Myogenesis	1/795	13/4256	0.932272	0.999991	0.863646	CDC42	1
R-HSA-5684264	MAP3K8 (TPL2)-dependent MAPK1/3 activation	1/795	13/4256	0.932272	0.999991	0.863646	MAP2K4	1
R-HSA-5689901	Metalloprotease DUBs	1/795	13/4256	0.932272	0.999991	0.863646	PSMD14	1
R-HSA-622312	Inflammasomes	1/795	13/4256	0.932272	0.999991	0.863646	TXN	1
R-HSA-9615933	Postmitotic nuclear pore complex (NPC) reformation	1/795	13/4256	0.932272	0.999991	0.863646	SUMO1	1
R-HSA-9617828	FOXO-mediated transcription of cell cycle genes	1/795	13/4256	0.932272	0.999991	0.863646	CDKN1A	1
R-HSA-9671555	Signaling by PDGFR in disease	1/795	13/4256	0.932272	0.999991	0.863646	STAT3	1
R-HSA-9703465	Signaling by FLT3 fusion proteins	1/795	13/4256	0.932272	0.999991	0.863646	CDKN1A	1
R-HSA-5654738	Signaling by FGFR2	5/795	44/4256	0.933911	0.999991	0.863646	POLR2K/POLR2L/POLR2E/POLR2I/POLR2F	5
R-HSA-204998	Cell death signalling via NRAGE, NRIF and NADE	4/795	37/4256	0.934778	0.999991	0.863646	PSENEN/MAGED1/FGD4/YWHAE	4
R-HSA-68875	Mitotic Prophase	7/795	58/4256	0.936105	0.999991	0.863646	NEK9/H2BC21/RAB1A/USO1/H2AZ1/GOLGA2/NUP88	7
R-HSA-157858	Gap junction trafficking and regulation	2/795	22/4256	0.936441	0.999991	0.863646	CLTCL1/CLTB	2
R-HSA-168276	NS1 Mediated Effects on Host Pathways	2/795	22/4256	0.936441	0.999991	0.863646	KPNA1/NUP88	2
R-HSA-1989781	PPARA activates gene expression	8/795	65/4256	0.938189	0.999991	0.863646	NR1H3/HMGCS2/CCNC/MED8/PPARG/MED31/SREBF1/ESRRA	8
R-HSA-1500620	Meiosis	3/795	30/4256	0.938246	0.999991	0.863646	RPA3/H2BC21/H2AZ1	3
R-HSA-2980736	Peptide hormone metabolism	3/795	30/4256	0.938246	0.999991	0.863646	SPCS1/SPCS3/SEC11A	3
R-HSA-388841	Costimulation by the CD28 family	3/795	30/4256	0.938246	0.999991	0.863646	YES1/MTOR/CDC42	3
R-HSA-5693607	Processing of DNA double-strand break ends	3/795	30/4256	0.938246	0.999991	0.863646	RPA3/PPP4C/H2BC21	3
R-HSA-8854214	TBC/RABGAPs	3/795	30/4256	0.938246	0.999991	0.863646	RAB4A/GABARAPL2/GABARAP	3
R-HSA-4420097	VEGFA-VEGFR2 Pathway	7/795	59/4256	0.942926	0.999991	0.863646	CYFIP1/CALM2/MTOR/CDC42/AHCYL1/BRK1/CALM3	7
R-HSA-5218859	Regulated Necrosis	4/795	38/4256	0.94311	0.999991	0.863646	CHMP2A/CFLAR/CHMP2B/CYCS	4
R-HSA-400206	Regulation of lipid metabolism by PPARalpha	8/795	66/4256	0.944518	0.999991	0.863646	NR1H3/HMGCS2/CCNC/MED8/PPARG/MED31/SREBF1/ESRRA	8
R-HSA-1368082	RORA activates gene expression	1/795	14/4256	0.944962	0.999991	0.863646	SREBF1	1
R-HSA-202433	Generation of second messenger molecules	1/795	14/4256	0.944962	0.999991	0.863646	FYB1	1
R-HSA-2028269	Signaling by Hippo	1/795	14/4256	0.944962	0.999991	0.863646	YWHAE	1
R-HSA-392518	Signal amplification	1/795	14/4256	0.944962	0.999991	0.863646	GNG5	1
R-HSA-418597	G alpha (z) signalling events	1/795	14/4256	0.944962	0.999991	0.863646	GNG5	1
R-HSA-419037	NCAM1 interactions	1/795	14/4256	0.944962	0.999991	0.863646	GFRA1	1
R-HSA-4641262	Disassembly of the destruction complex and recruitment of AXIN to the membrane	1/795	14/4256	0.944962	0.999991	0.863646	FZD5	1
R-HSA-75876	Synthesis of very long-chain fatty acyl-CoAs	1/795	14/4256	0.944962	0.999991	0.863646	ACSL5	1
R-HSA-8853659	RET signaling	1/795	14/4256	0.944962	0.999991	0.863646	GFRA1	1
R-HSA-8941326	RUNX2 regulates bone development	1/795	14/4256	0.944962	0.999991	0.863646	YES1	1
R-HSA-9013508	NOTCH3 Intracellular Domain Regulates Transcription	1/795	14/4256	0.944962	0.999991	0.863646	FABP7	1
R-HSA-2559583	Cellular Senescence	11/795	86/4256	0.945771	0.999991	0.863646	STAT3/H2BC21/H2AZ1/CDKN1A/ANAPC16/MAP2K4/ANAPC11/CEBPB/H1-0/TXN/UBE2S	11
R-HSA-201722	Formation of the beta-catenin:TCF transactivating complex	2/795	23/4256	0.946401	0.999991	0.863646	H2BC21/H2AZ1	2
R-HSA-1445148	Translocation of SLC2A4 (GLUT4) to the plasma membrane	5/795	46/4256	0.948773	0.999991	0.863646	YWHAQ/CALM2/RAB4A/CALM3/YWHAE	5
R-HSA-8980692	RHOA GTPase cycle	9/795	74/4256	0.951805	0.999991	0.863646	ABCD3/YKT6/EMC3/FAF2/STOM/MCAM/HMOX2/C1QBP/LMAN1	9
R-HSA-168898	Toll-like Receptor Cascades	10/795	81/4256	0.953565	0.999991	0.863646	IRAK1/TBK1/CD14/TANK/UBE2D3/UBE2D2/DUSP4/MAP2K4/NKIRAS2/DUSP3	10
R-HSA-425393	Transport of inorganic cations/anions and amino acids/oligopeptides	3/795	32/4256	0.954392	0.999991	0.863646	CTNS/CALM2/CALM3	3
R-HSA-380320	Recruitment of NuMA to mitotic centrosomes	6/795	54/4256	0.954401	0.999991	0.863646	MAPRE1/MZT2B/CDK5RAP2/SSNA1/TUBG1/YWHAE	6
R-HSA-71387	Metabolism of carbohydrates	16/795	120/4256	0.954619	0.999991	0.863646	GYG1/PKLR/CALM2/ALDH1A1/PC/GPI/GBE1/PGK1/PGAM1/ALDOA/NUP88/G6PC3/PGLS/CALM3/PFKL/PFKFB4	16
R-HSA-191273	Cholesterol biosynthesis	2/795	24/4256	0.954864	0.999991	0.863646	HSD17B7/SREBF1	2
R-HSA-193648	NRAGE signals death through JNK	2/795	24/4256	0.954864	0.999991	0.863646	MAGED1/FGD4	2
R-HSA-6804757	Regulation of TP53 Degradation	2/795	24/4256	0.954864	0.999991	0.863646	CCNG1/MTOR	2
R-HSA-1483166	Synthesis of PA	1/795	15/4256	0.955277	0.999991	0.863646	MIGA1	1
R-HSA-170822	Regulation of Glucokinase by Glucokinase Regulatory Protein	1/795	15/4256	0.955277	0.999991	0.863646	NUP88	1
R-HSA-201556	Signaling by ALK	1/795	15/4256	0.955277	0.999991	0.863646	STAT3	1
R-HSA-2979096	NOTCH2 Activation and Transmission of Signal to the Nucleus	1/795	15/4256	0.955277	0.999991	0.863646	PSENEN	1
R-HSA-3232118	SUMOylation of transcription factors	1/795	15/4256	0.955277	0.999991	0.863646	SUMO1	1
R-HSA-450302	activated TAK1 mediates p38 MAPK activation	1/795	15/4256	0.955277	0.999991	0.863646	IRAK1	1
R-HSA-5619107	Defective TPR may confer susceptibility towards thyroid papillary carcinoma (TPC)	1/795	15/4256	0.955277	0.999991	0.863646	NUP88	1
R-HSA-8934593	Regulation of RUNX1 Expression and Activity	1/795	15/4256	0.955277	0.999991	0.863646	PML	1
R-HSA-170834	Signaling by TGF-beta Receptor Complex	7/795	62/4256	0.959672	0.999991	0.863646	MTMR4/CCNC/PPP1CB/UBE2D3/PPP1CA/FKBP1A/UBE2M	7
R-HSA-2565942	Regulation of PLK1 Activity at G2/M Transition	6/795	55/4256	0.959695	0.999991	0.863646	MAPRE1/PPP1CB/CDK5RAP2/SSNA1/TUBG1/YWHAE	6
R-HSA-190236	Signaling by FGFR	5/795	48/4256	0.960539	0.999991	0.863646	POLR2K/POLR2L/POLR2E/POLR2I/POLR2F	5
R-HSA-373760	L1CAM interactions	5/795	48/4256	0.960539	0.999991	0.863646	SPTBN5/CSNK2A2/ALCAM/MAP2K2/AP2S1	5
R-HSA-1474165	Reproduction	3/795	33/4256	0.960896	0.999991	0.863646	RPA3/H2BC21/H2AZ1	3
R-HSA-4615885	SUMOylation of DNA replication proteins	2/795	25/4256	0.962039	0.999991	0.863646	SUMO1/NUP88	2
R-HSA-6806003	Regulation of TP53 Expression and Degradation	2/795	25/4256	0.962039	0.999991	0.863646	CCNG1/MTOR	2
R-HSA-9029569	NR1H3 & NR1H2 regulate gene expression linked to cholesterol transport and efflux	2/795	25/4256	0.962039	0.999991	0.863646	NR1H3/APOE	2
R-HSA-9706574	RHOBTB GTPase Cycle	2/795	25/4256	0.962039	0.999991	0.863646	COPS2/CCT7	2
R-HSA-114604	GPVI-mediated activation cascade	1/795	16/4256	0.96366	0.999991	0.863646	CDC42	1
R-HSA-168333	NEP/NS2 Interacts with the Cellular Export Machinery	1/795	16/4256	0.96366	0.999991	0.863646	NUP88	1
R-HSA-9013507	NOTCH3 Activation and Transmission of Signal to the Nucleus	1/795	16/4256	0.96366	0.999991	0.863646	PSENEN	1
R-HSA-933542	TRAF6 mediated NF-kB activation	1/795	16/4256	0.96366	0.999991	0.863646	NKIRAS2	1
R-HSA-9613829	Chaperone Mediated Autophagy	1/795	16/4256	0.96366	0.999991	0.863646	PARK7	1
R-HSA-9619665	EGR2 and SOX10-mediated initiation of Schwann cell myelination	1/795	16/4256	0.96366	0.999991	0.863646	DAG1	1
R-HSA-9018519	Estrogen-dependent gene expression	8/795	70/4256	0.96447	0.999991	0.863646	H2BC21/H2AZ1/POLR2K/POLR2L/POLR2E/POLR2I/POLR2F/FKBP4	8
R-HSA-75893	TNF signaling	3/795	34/4256	0.966522	0.999991	0.863646	CFLAR/UBE2D3/UBE2L3	3
R-HSA-9013406	RHOQ GTPase cycle	3/795	34/4256	0.966522	0.999991	0.863646	CDC42/STOM/LAMTOR1	3
R-HSA-2142753	Arachidonic acid metabolism	2/795	26/4256	0.968113	0.999991	0.863646	PTGR1/PTGES2	2
R-HSA-3214815	HDACs deacetylate histones	2/795	26/4256	0.968113	0.999991	0.863646	HMG20B/H2BC21	2
R-HSA-375165	NCAM signaling for neurite out-growth	2/795	26/4256	0.968113	0.999991	0.863646	SPTBN5/GFRA1	2
R-HSA-445989	TAK1-dependent IKK and NF-kappa-B activation	2/795	26/4256	0.968113	0.999991	0.863646	IRAK1/NKIRAS2	2
R-HSA-4570464	SUMOylation of RNA binding proteins	2/795	26/4256	0.968113	0.999991	0.863646	SUMO1/NUP88	2
R-HSA-9006936	Signaling by TGFB family members	8/795	71/4256	0.968319	0.999991	0.863646	MTMR4/CCNC/DRAP1/PPP1CB/UBE2D3/PPP1CA/FKBP1A/UBE2M	8
R-HSA-1169410	Antiviral mechanism by IFN-stimulated genes	5/795	50/4256	0.96978	0.999991	0.863646	EIF4E3/KPNA1/EIF4E/NUP88/PDE12	5
R-HSA-6806834	Signaling by MET	5/795	50/4256	0.96978	0.999991	0.863646	STAM2/SH3KBP1/STAT3/RAB4A/SPINT1	5
R-HSA-177929	Signaling by EGFR	3/795	35/4256	0.971378	0.999991	0.863646	STAM2/SH3KBP1/CDC42	3
R-HSA-450294	MAP kinase activation	4/795	43/4256	0.971943	0.999991	0.863646	IRAK1/DUSP4/MAP2K4/DUSP3	4
R-HSA-6802952	Signaling by BRAF and RAF1 fusions	4/795	43/4256	0.971943	0.999991	0.863646	CALM2/TENT4A/MAP2K2/CALM3	4
R-HSA-73856	RNA Polymerase II Transcription Termination	4/795	43/4256	0.971943	0.999991	0.863646	SNRPE/SNRPG/SRSF9/SNRPF	4
R-HSA-1650814	Collagen biosynthesis and modifying enzymes	2/795	27/4256	0.973245	0.999991	0.863646	PPIB/P4HB	2
R-HSA-5619102	SLC transporter disorders	2/795	27/4256	0.973245	0.999991	0.863646	SLC22A18/NUP88	2
R-HSA-9013420	RHOU GTPase cycle	2/795	27/4256	0.973245	0.999991	0.863646	STAM2/CDC42	2
R-HSA-168181	Toll Like Receptor 7/8 (TLR7/8) Cascade	6/795	59/4256	0.975732	0.999991	0.863646	IRAK1/CD14/DUSP4/MAP2K4/NKIRAS2/DUSP3	6
R-HSA-9709957	Sensory Perception	6/795	59/4256	0.975732	0.999991	0.863646	CALM2/RETSAT/RDH12/DNAJC5/APOE/CALM3	6
R-HSA-975138	TRAF6 mediated induction of NFkB and MAP kinases upon TLR7/8 or 9 activation	6/795	59/4256	0.975732	0.999991	0.863646	IRAK1/CD14/DUSP4/MAP2K4/NKIRAS2/DUSP3	6
R-HSA-975155	MyD88 dependent cascade initiated on endosome	6/795	59/4256	0.975732	0.999991	0.863646	IRAK1/CD14/DUSP4/MAP2K4/NKIRAS2/DUSP3	6
R-HSA-165054	Rev-mediated nuclear export of HIV RNA	1/795	18/4256	0.976012	0.999991	0.863646	NUP88	1
R-HSA-168274	Export of Viral Ribonucleoproteins from Nucleus	1/795	18/4256	0.976012	0.999991	0.863646	NUP88	1
R-HSA-180746	Nuclear import of Rev protein	1/795	18/4256	0.976012	0.999991	0.863646	NUP88	1
R-HSA-2129379	Molecules associated with elastic fibres	1/795	18/4256	0.976012	0.999991	0.863646	EMILIN3	1
R-HSA-9013418	RHOBTB2 GTPase cycle	1/795	18/4256	0.976012	0.999991	0.863646	CCT7	1
R-HSA-193704	p75 NTR receptor-mediated signalling	5/795	52/4256	0.976982	0.999991	0.863646	IRAK1/PSENEN/MAGED1/FGD4/YWHAE	5
R-HSA-6802957	Oncogenic MAPK signaling	5/795	52/4256	0.976982	0.999991	0.863646	CALM2/PPP1CB/TENT4A/MAP2K2/CALM3	5
R-HSA-9705671	SARS-CoV-2 activates/modulates innate and adaptive immune responses	6/795	60/4256	0.978691	0.999991	0.863646	IRAK1/TBK1/TOMM70/SAR1B/NUP88/SEC24A	6
R-HSA-877300	Interferon gamma signaling	3/795	37/4256	0.97916	0.999991	0.863646	TRIM2/SUMO1/PML	3
R-HSA-1980145	Signaling by NOTCH2	1/795	19/4256	0.980511	0.999991	0.863646	PSENEN	1
R-HSA-373752	Netrin-1 signaling	1/795	19/4256	0.980511	0.999991	0.863646	CDC42	1
R-HSA-5655302	Signaling by FGFR1 in disease	1/795	19/4256	0.980511	0.999991	0.863646	STAT3	1
R-HSA-9682385	FLT3 signaling in disease	1/795	19/4256	0.980511	0.999991	0.863646	CDKN1A	1
R-HSA-1236394	Signaling by ERBB4	2/795	29/4256	0.981224	0.999991	0.863646	PSENEN/APOE	2
R-HSA-8936459	RUNX1 regulates genes involved in megakaryocyte differentiation and platelet function	2/795	29/4256	0.981224	0.999991	0.863646	H2BC21/H2AZ1	2
R-HSA-9012852	Signaling by NOTCH3	2/795	29/4256	0.981224	0.999991	0.863646	FABP7/PSENEN	2
R-HSA-9748784	Drug ADME	2/795	29/4256	0.981224	0.999991	0.863646	ACY1/NME1	2
R-HSA-168138	Toll Like Receptor 9 (TLR9) Cascade	6/795	61/4256	0.981313	0.999991	0.863646	IRAK1/CD14/DUSP4/MAP2K4/NKIRAS2/DUSP3	6
R-HSA-1169408	ISG15 antiviral mechanism	4/795	46/4256	0.981945	0.999991	0.863646	EIF4E3/KPNA1/EIF4E/NUP88	4
R-HSA-1980143	Signaling by NOTCH1	4/795	46/4256	0.981945	0.999991	0.863646	PSENEN/CCNC/RBX1/DTX4	4
R-HSA-448424	Interleukin-17 signaling	4/795	46/4256	0.981945	0.999991	0.863646	IRAK1/DUSP4/MAP2K4/DUSP3	4
R-HSA-2644602	Signaling by NOTCH1 PEST Domain Mutants in Cancer	3/795	38/4256	0.98225	0.999991	0.863646	PSENEN/CCNC/RBX1	3
R-HSA-2644603	Signaling by NOTCH1 in Cancer	3/795	38/4256	0.98225	0.999991	0.863646	PSENEN/CCNC/RBX1	3
R-HSA-2644606	Constitutive Signaling by NOTCH1 PEST Domain Mutants	3/795	38/4256	0.98225	0.999991	0.863646	PSENEN/CCNC/RBX1	3
R-HSA-2894858	Signaling by NOTCH1 HD+PEST Domain Mutants in Cancer	3/795	38/4256	0.98225	0.999991	0.863646	PSENEN/CCNC/RBX1	3
R-HSA-2894862	Constitutive Signaling by NOTCH1 HD+PEST Domain Mutants	3/795	38/4256	0.98225	0.999991	0.863646	PSENEN/CCNC/RBX1	3
R-HSA-3371497	HSP90 chaperone cycle for steroid hormone receptors (SHR) in the presence of ligand	3/795	38/4256	0.98225	0.999991	0.863646	ACTR10/DNAJA1/FKBP4	3
R-HSA-74752	Signaling by Insulin receptor	3/795	38/4256	0.98225	0.999991	0.863646	ATP6V1D/ATP6V1H/ATP6V1G1	3
R-HSA-166058	MyD88:MAL(TIRAP) cascade initiated on plasma membrane	6/795	62/4256	0.983632	0.999991	0.863646	IRAK1/CD14/DUSP4/MAP2K4/NKIRAS2/DUSP3	6
R-HSA-168179	Toll Like Receptor TLR1:TLR2 Cascade	6/795	62/4256	0.983632	0.999991	0.863646	IRAK1/CD14/DUSP4/MAP2K4/NKIRAS2/DUSP3	6
R-HSA-168188	Toll Like Receptor TLR6:TLR2 Cascade	6/795	62/4256	0.983632	0.999991	0.863646	IRAK1/CD14/DUSP4/MAP2K4/NKIRAS2/DUSP3	6
R-HSA-181438	Toll Like Receptor 2 (TLR2) Cascade	6/795	62/4256	0.983632	0.999991	0.863646	IRAK1/CD14/DUSP4/MAP2K4/NKIRAS2/DUSP3	6
R-HSA-177243	Interactions of Rev with host cellular proteins	1/795	20/4256	0.984168	0.999991	0.863646	NUP88	1
R-HSA-2871796	FCERI mediated MAPK activation	1/795	20/4256	0.984168	0.999991	0.863646	MAP2K4	1
R-HSA-6794362	Protein-protein interactions at synapses	1/795	20/4256	0.984168	0.999991	0.863646	EPB41	1
R-HSA-6804758	Regulation of TP53 Activity through Acetylation	1/795	20/4256	0.984168	0.999991	0.863646	PML	1
R-HSA-2980766	Nuclear Envelope Breakdown	2/795	30/4256	0.984294	0.999991	0.863646	NEK9/NUP88	2
R-HSA-9609646	HCMV Infection	6/795	63/4256	0.98568	0.999991	0.863646	CHMP2A/H2BC21/CHMP2B/TSG101/PML/NUP88	6
R-HSA-1912408	Pre-NOTCH Transcription and Translation	2/795	31/4256	0.986873	0.999991	0.863646	H2BC21/H2AZ1	2
R-HSA-416482	G alpha (12/13) signalling events	2/795	31/4256	0.986873	0.999991	0.863646	GNG5/FGD4	2
R-HSA-1566948	Elastic fibre formation	1/795	21/4256	0.987139	0.999991	0.863646	EMILIN3	1
R-HSA-168638	NOD1/2 Signaling Pathway	1/795	21/4256	0.987139	0.999991	0.863646	IRAK1	1
R-HSA-186763	Downstream signal transduction	1/795	21/4256	0.987139	0.999991	0.863646	STAT3	1
R-HSA-3000170	Syndecan interactions	1/795	21/4256	0.987139	0.999991	0.863646	TRAPPC4	1
R-HSA-3214858	RMTs methylate histone arginines	1/795	21/4256	0.987139	0.999991	0.863646	H2AZ1	1
R-HSA-375276	Peptide ligand-binding receptors	1/795	21/4256	0.987139	0.999991	0.863646	PSAP	1
R-HSA-425366	Transport of bile salts and organic acids, metal ions and amine compounds	1/795	21/4256	0.987139	0.999991	0.863646	SLC22A18	1
R-HSA-429947	Deadenylation of mRNA	1/795	21/4256	0.987139	0.999991	0.863646	EIF4E	1
R-HSA-437239	Recycling pathway of L1	1/795	21/4256	0.987139	0.999991	0.863646	AP2S1	1
R-HSA-5213460	RIPK1-mediated regulated necrosis	1/795	21/4256	0.987139	0.999991	0.863646	CFLAR	1
R-HSA-5675482	Regulation of necroptotic cell death	1/795	21/4256	0.987139	0.999991	0.863646	CFLAR	1
R-HSA-9662360	Sensory processing of sound by inner hair cells of the cochlea	1/795	21/4256	0.987139	0.999991	0.863646	DNAJC5	1
R-HSA-1474290	Collagen formation	3/795	40/4256	0.987168	0.999991	0.863646	CD151/PPIB/P4HB	3
R-HSA-69618	Mitotic Spindle Checkpoint	4/795	49/4256	0.988508	0.999991	0.863646	MAPRE1/ANAPC16/ANAPC11/UBE2S	4
R-HSA-2995410	Nuclear Envelope (NE) Reassembly	3/795	41/4256	0.989106	0.999991	0.863646	CHMP2A/SUMO1/CHMP2B	3
R-HSA-446728	Cell junction organization	3/795	41/4256	0.989106	0.999991	0.863646	CD151/RSU1/PARVB	3
R-HSA-187687	Signalling to ERKs	1/795	22/4256	0.989554	0.999991	0.863646	MAP2K2	1
R-HSA-2173795	Downregulation of SMAD2/3:SMAD4 transcriptional activity	1/795	22/4256	0.989554	0.999991	0.863646	UBE2D3	1
R-HSA-168142	Toll Like Receptor 10 (TLR10) Cascade	5/795	58/4256	0.990124	0.999991	0.863646	IRAK1/DUSP4/MAP2K4/NKIRAS2/DUSP3	5
R-HSA-168176	Toll Like Receptor 5 (TLR5) Cascade	5/795	58/4256	0.990124	0.999991	0.863646	IRAK1/DUSP4/MAP2K4/NKIRAS2/DUSP3	5
R-HSA-975871	MyD88 cascade initiated on plasma membrane	5/795	58/4256	0.990124	0.999991	0.863646	IRAK1/DUSP4/MAP2K4/NKIRAS2/DUSP3	5
R-HSA-168643	Nucleotide-binding domain, leucine rich repeat containing receptor (NLR) signaling pathways	2/795	33/4256	0.990854	0.999991	0.863646	IRAK1/TXN	2
R-HSA-2122947	NOTCH1 Intracellular Domain Regulates Transcription	2/795	33/4256	0.990854	0.999991	0.863646	CCNC/RBX1	2
R-HSA-2426168	Activation of gene expression by SREBF (SREBP)	2/795	33/4256	0.990854	0.999991	0.863646	SREBF1/ACACA	2
R-HSA-4551638	SUMOylation of chromatin organization proteins	2/795	33/4256	0.990854	0.999991	0.863646	SUMO1/NUP88	2
R-HSA-109582	Hemostasis	32/795	241/4256	0.991355	0.999991	0.863646	VTI1B/YES1/PRKAR1B/VEGFB/HMG20B/CALM2/PSAP/ABHD12/MFN2/CDC42/GNG5/MERTK/PRKAR2A/MANF/TEX264/ABHD6/PPIA/AK3/HSPA5/CHID1/APLP2/ALDOA/PFN1/C1QBP/AKAP1/RAB27B/CALM3/MIF/MAFF/SERPINE2/SELENOP/ENDOD1	32
R-HSA-3769402	Deactivation of the beta-catenin transactivating complex	1/795	23/4256	0.991515	0.999991	0.863646	SOX9	1
R-HSA-6802948	Signaling by high-kinase activity BRAF mutants	1/795	23/4256	0.991515	0.999991	0.863646	MAP2K2	1
R-HSA-9035034	RHOF GTPase cycle	1/795	23/4256	0.991515	0.999991	0.863646	MCAM	1
R-HSA-9659379	Sensory processing of sound	1/795	23/4256	0.991515	0.999991	0.863646	DNAJC5	1
R-HSA-73887	Death Receptor Signalling	8/795	82/4256	0.991682	0.999991	0.863646	IRAK1/PSENEN/CFLAR/UBE2D3/UBE2L3/MAGED1/FGD4/YWHAE	8
R-HSA-195258	RHO GTPase Effectors	17/795	146/4256	0.992755	0.999991	0.863646	MAPRE1/CYFIP1/YWHAQ/CALM2/CDC42/H2BC21/PPP1CB/BRK1/H2AZ1/RHOD/ARPC3/PFN1/MYL12A/MYL12B/CALM3/NCKIPSD/YWHAE	17
R-HSA-2559580	Oxidative Stress Induced Senescence	4/795	52/4256	0.992757	0.999991	0.863646	H2BC21/H2AZ1/MAP2K4/TXN	4
R-HSA-2173796	SMAD2/SMAD3:SMAD4 heterotrimer regulates transcription	1/795	24/4256	0.993109	0.999991	0.863646	CCNC	1
R-HSA-9006931	Signaling by Nuclear Receptors	18/795	154/4256	0.993642	0.999991	0.863646	PPP5C/NR1H3/CALM2/ALDH1A1/GNG5/H2BC21/H2AZ1/POLR2K/POLR2L/PDHX/DLAT/SREBF1/POLR2E/POLR2I/APOE/CALM3/POLR2F/FKBP4	18
R-HSA-2173793	Transcriptional activity of SMAD2/SMAD3:SMAD4 heterotrimer	2/795	35/4256	0.993648	0.999991	0.863646	CCNC/UBE2D3	2
R-HSA-3000171	Non-integrin membrane-ECM interactions	2/795	35/4256	0.993648	0.999991	0.863646	DAG1/TRAPPC4	2
R-HSA-8939211	ESR-mediated signaling	12/795	113/4256	0.993693	0.999991	0.863646	PPP5C/CALM2/GNG5/H2BC21/H2AZ1/POLR2K/POLR2L/POLR2E/POLR2I/CALM3/POLR2F/FKBP4	12
R-HSA-202733	Cell surface interactions at the vascular wall	4/795	53/4256	0.993802	0.999991	0.863646	YES1/MERTK/PPIA/MIF	4
R-HSA-3108214	SUMOylation of DNA damage response and repair proteins	3/795	45/4256	0.994398	0.999991	0.863646	SUMO1/PML/NUP88	3
R-HSA-198933	Immunoregulatory interactions between a Lymphoid and a non-Lymphoid cell	1/795	25/4256	0.994403	0.999991	0.863646	ICAM3	1
R-HSA-3214841	PKMTs methylate histone lysines	1/795	25/4256	0.994403	0.999991	0.863646	SETD3	1
R-HSA-9013026	RHOB GTPase cycle	2/795	36/4256	0.994712	0.999991	0.863646	STOM/MCAM	2
R-HSA-9009391	Extra-nuclear estrogen signaling	3/795	46/4256	0.995266	0.999991	0.863646	CALM2/GNG5/CALM3	3
R-HSA-425407	SLC-mediated transmembrane transport	6/795	71/4256	0.995269	0.999991	0.863646	CTNS/CALM2/SLC22A18/SLC5A6/SLC25A6/CALM3	6
R-HSA-1442490	Collagen degradation	1/795	26/4256	0.995455	0.999991	0.863646	PHYKPL	1
R-HSA-9013424	RHOV GTPase cycle	1/795	26/4256	0.995455	0.999991	0.863646	CDC42	1
R-HSA-216083	Integrin cell surface interactions	2/795	37/4256	0.9956	0.999991	0.863646	ITGAE/ICAM3	2
R-HSA-429914	Deadenylation-dependent mRNA decay	2/795	37/4256	0.9956	0.999991	0.863646	LSM3/EIF4E	2
R-HSA-5633007	Regulation of TP53 Activity	8/795	87/4256	0.995653	0.999991	0.863646	CCNG1/RPA3/CSNK2A2/MTOR/TAF10/PML/TAF13/HIPK2	8
R-HSA-416476	G alpha (q) signalling events	3/795	47/4256	0.996004	0.999991	0.863646	ABHD12/GNG5/ABHD6	3
R-HSA-9609690	HCMV Early Events	3/795	47/4256	0.996004	0.999991	0.863646	H2BC21/PML/NUP88	3
R-HSA-500792	GPCR ligand binding	4/795	56/4256	0.996139	0.999991	0.863646	FZD4/PSAP/GNG5/FZD5	4
R-HSA-111465	Apoptotic cleavage of cellular proteins	1/795	27/4256	0.996309	0.999991	0.863646	CASP7	1
R-HSA-373755	Semaphorin interactions	2/795	38/4256	0.996342	0.999991	0.863646	MYL12A/MYL12B	2
R-HSA-72202	Transport of Mature Transcript to Cytoplasm	3/795	48/4256	0.996629	0.999991	0.863646	EIF4E/SRSF9/NUP88	3
R-HSA-6791312	TP53 Regulates Transcription of Cell Cycle Genes	1/795	28/4256	0.997003	0.999991	0.863646	CDKN1A	1
R-HSA-6805567	Keratinization	3/795	49/4256	0.997159	0.999991	0.863646	KRT7/CAPNS1/DSC2	3
R-HSA-6809371	Formation of the cornified envelope	3/795	49/4256	0.997159	0.999991	0.863646	KRT7/CAPNS1/DSC2	3
R-HSA-9012999	RHO GTPase cycle	29/795	236/4256	0.997433	0.999991	0.863646	HINT2/STAM2/OCRL/ABCD3/YKT6/CYFIP1/NDUFS3/CDC42/TMEM59/EMC3/BRK1/LETM1/FAF2/NDUFA5/VCP/STOM/RHOD/LAMTOR1/PICALM/MCAM/COPS2/HMOX2/C1QBP/LMAN1/DBT/CCT7/HSPE1/NIPSNAP2/FGD4	29
R-HSA-1912422	Pre-NOTCH Expression and Processing	2/795	40/4256	0.997476	0.999991	0.863646	H2BC21/H2AZ1	2
R-HSA-198725	Nuclear Events (kinase and transcription factor activation)	2/795	40/4256	0.997476	0.999991	0.863646	DUSP4/DUSP3	2
R-HSA-9696273	RND1 GTPase cycle	1/795	29/4256	0.997566	0.999991	0.863646	TMEM59	1
R-HSA-6785807	Interleukin-4 and Interleukin-13 signaling	3/795	50/4256	0.997607	0.999991	0.863646	STAT3/CDKN1A/MAOA	3
R-HSA-1500931	Cell-Cell communication	4/795	59/4256	0.997613	0.999991	0.863646	FYB1/CD151/RSU1/PARVB	4
R-HSA-2219528	PI3K/AKT Signaling in Cancer	2/795	41/4256	0.997905	0.999991	0.863646	MTOR/CDKN1A	2
R-HSA-6811436	COPI-independent Golgi-to-ER retrograde traffic	1/795	30/4256	0.998024	0.999991	0.863646	ACTR10	1
R-HSA-9696264	RND3 GTPase cycle	1/795	31/4256	0.998396	0.999991	0.863646	PICALM	1
R-HSA-388396	GPCR downstream signalling	12/795	125/4256	0.998493	0.999991	0.863646	PRKAR1B/CALM2/PSAP/ABHD12/CDC42/GNG5/AHCYL1/PRKAR2A/ABHD6/PPP1CA/CALM3/FGD4	12
R-HSA-159236	Transport of Mature mRNA derived from an Intron-Containing Transcript	2/795	43/4256	0.998559	0.999991	0.863646	SRSF9/NUP88	2
R-HSA-2022090	Assembly of collagen fibrils and other multimeric structures	1/795	32/4256	0.998698	0.999991	0.863646	CD151	1
R-HSA-909733	Interferon alpha/beta signaling	1/795	32/4256	0.998698	0.999991	0.863646	KPNA1	1
R-HSA-9013149	RAC1 GTPase cycle	6/795	80/4256	0.998732	0.999991	0.863646	YKT6/CYFIP1/CDC42/BRK1/LAMTOR1/MCAM	6
R-HSA-187037	Signaling by NTRK1 (TRKA)	5/795	72/4256	0.998807	0.999991	0.863646	STAT3/DUSP4/DUSP3/MAP2K2/AP2S1	5
R-HSA-372790	Signaling by GPCR	14/795	142/4256	0.998882	0.999991	0.863646	PRKAR1B/FZD4/CALM2/PSAP/ABHD12/CDC42/GNG5/AHCYL1/PRKAR2A/ABHD6/PPP1CA/CALM3/FZD5/FGD4	14
R-HSA-913531	Interferon Signaling	8/795	97/4256	0.998887	0.999991	0.863646	TRIM2/SUMO1/EIF4E3/KPNA1/EIF4E/PML/NUP88/PDE12	8
R-HSA-373076	Class A/1 (Rhodopsin-like receptors)	1/795	33/4256	0.998943	0.999991	0.863646	PSAP	1
R-HSA-8848021	Signaling by PTK6	1/795	33/4256	0.998943	0.999991	0.863646	STAT3	1
R-HSA-9006927	Signaling by Non-Receptor Tyrosine Kinases	1/795	33/4256	0.998943	0.999991	0.863646	STAT3	1
R-HSA-9013148	CDC42 GTPase cycle	5/795	73/4256	0.998981	0.999991	0.863646	YKT6/CDC42/STOM/LAMTOR1/FGD4	5
R-HSA-5663220	RHO GTPases Activate Formins	4/795	65/4256	0.999107	0.999991	0.863646	MAPRE1/CDC42/RHOD/PFN1	4
R-HSA-1227986	Signaling by ERBB2	1/795	34/4256	0.999142	0.999991	0.863646	YES1	1
R-HSA-68877	Mitotic Prometaphase	8/795	100/4256	0.999271	0.999991	0.863646	NEK9/MAPRE1/CSNK2A2/MZT2B/CDK5RAP2/SSNA1/TUBG1/YWHAE	8
R-HSA-186797	Signaling by PDGF	1/795	35/4256	0.999303	0.999991	0.863646	STAT3	1
R-HSA-3000178	ECM proteoglycans	1/795	36/4256	0.999435	0.999991	0.863646	DAG1	1
R-HSA-72187	mRNA 3'-end processing	1/795	36/4256	0.999435	0.999991	0.863646	SRSF9	1
R-HSA-166520	Signaling by NTRKs	5/795	78/4256	0.99954	0.999991	0.863646	STAT3/DUSP4/DUSP3/MAP2K2/AP2S1	5
R-HSA-6811558	PI5P, PP2A and IER3 Regulate PI3K/AKT Signaling	1/795	37/4256	0.999541	0.999991	0.863646	IRAK1	1
R-HSA-9648025	EML4 and NUDC in mitotic spindle formation	2/795	50/4256	0.999617	0.999991	0.863646	NEK9/MAPRE1	2
R-HSA-1474244	Extracellular matrix organization	10/795	121/4256	0.999649	0.999991	0.863646	DAG1/ITGAE/CAPNS1/PHYKPL/CD151/TRAPPC4/PPIB/P4HB/ICAM3/EMILIN3	10
R-HSA-3108232	SUMO E3 ligases SUMOylate target proteins	7/795	98/4256	0.999705	0.999991	0.863646	NR1H3/PARK7/SUMO1/PPARG/PML/NUP88/HIPK2	7
R-HSA-141424	Amplification of signal from the kinetochores	1/795	40/4256	0.999755	0.999991	0.863646	MAPRE1	1
R-HSA-141444	Amplification of signal from unattached kinetochores via a MAD2 inhibitory signal	1/795	40/4256	0.999755	0.999991	0.863646	MAPRE1	1
R-HSA-199418	Negative regulation of the PI3K/AKT network	1/795	40/4256	0.999755	0.999991	0.863646	IRAK1	1
R-HSA-9716542	Signaling by Rho GTPases, Miro GTPases and RHOBTB3	44/795	360/4256	0.999776	0.999991	0.863646	HINT2/STAM2/MAPRE1/OCRL/ABCD3/RAP1GDS1/YKT6/CYFIP1/YWHAQ/CALM2/NDUFS3/MFN2/CDC42/TMEM59/H2BC21/PPP1CB/EMC3/BRK1/LETM1/H2AZ1/FAF2/NDUFA5/VCP/STOM/RHOD/LAMTOR1/PICALM/MCAM/ARPC3/COPS2/HMOX2/PFN1/C1QBP/MYL12A/MYL12B/LMAN1/CALM3/DBT/CCT7/HSPE1/NCKIPSD/NIPSNAP2/FGD4/YWHAE	44
R-HSA-2990846	SUMOylation	7/795	100/4256	0.999782	0.999991	0.863646	NR1H3/PARK7/SUMO1/PPARG/PML/NUP88/HIPK2	7
R-HSA-194315	Signaling by Rho GTPases	42/795	349/4256	0.999813	0.999991	0.863646	HINT2/STAM2/MAPRE1/OCRL/ABCD3/YKT6/CYFIP1/YWHAQ/CALM2/NDUFS3/CDC42/TMEM59/H2BC21/PPP1CB/EMC3/BRK1/LETM1/H2AZ1/FAF2/NDUFA5/VCP/STOM/RHOD/LAMTOR1/PICALM/MCAM/ARPC3/COPS2/HMOX2/PFN1/C1QBP/MYL12A/MYL12B/LMAN1/CALM3/DBT/CCT7/HSPE1/NCKIPSD/NIPSNAP2/FGD4/YWHAE	42
R-HSA-1474228	Degradation of the extracellular matrix	2/795	57/4256	0.9999	0.999991	0.863646	CAPNS1/PHYKPL	2
R-HSA-9006934	Signaling by Receptor Tyrosine Kinases	28/795	271/4256	0.999964	0.999991	0.863646	ATP6V1D/STAM2/YES1/SH3KBP1/VEGFB/STAT3/CYFIP1/PSENEN/CALM2/MTOR/CDC42/AHCYL1/RAB4A/BRK1/DUSP4/ATP6V1H/POLR2K/ATP6V1G1/POLR2L/SPINT1/DUSP3/POLR2E/MAP2K2/POLR2I/APOE/CALM3/AP2S1/POLR2F	28
R-HSA-3247509	Chromatin modifying enzymes	8/795	121/4256	0.999968	0.999991	0.863646	ELP3/HMG20B/H2BC21/HAT1/H2AZ1/ENY2/TAF10/SETD3	8
R-HSA-4839726	Chromatin organization	8/795	121/4256	0.999968	0.999991	0.863646	ELP3/HMG20B/H2BC21/HAT1/H2AZ1/ENY2/TAF10/SETD3	8
R-HSA-2500257	Resolution of Sister Chromatid Cohesion	1/795	56/4256	0.999991	0.999991	0.863646	MAPRE1	1

## Sheet: Pattern 7
ID	Description	GeneRatio	BgRatio	pvalue	p.adjust	qvalue	geneID	Count
R-HSA-8856688	Golgi-to-ER retrograde transport	32/699	69/4256	4.31341e-09	5.73684e-06	5.05804e-06	ACTR1A/KIF1C/RAB6A/RAB18/KIF1B/CAPZA1/NBAS/TMED9/TUBB4B/ARFGAP2/ARF3/DYNLL1/TMED2/TUBB6/NAPA/KDELR1/CAPZB/COPA/DYNC1LI1/COPB2/CAPZA2/DCTN6/DCTN3/PAFAH1B2/KIF5B/TUBA1B/TUBA1C/DYNC1LI2/PAFAH1B1/NSF/NAPG/GALNT1	32
R-HSA-6811442	Intra-Golgi and retrograde Golgi-to-ER traffic	42/699	110/4256	2.25048e-08	1.49657e-05	1.31949e-05	ACTR1A/KIF1C/RAB6A/RAB18/TRIP11/VPS53/KIF1B/CAPZA1/STX6/NBAS/TMED9/TUBB4B/ARFGAP2/ARF3/DYNLL1/TMED2/TUBB6/NAPA/KDELR1/VAMP3/CAPZB/COPA/DYNC1LI1/COPB2/IGF2R/CAPZA2/DCTN6/DCTN3/PAFAH1B2/KIF5B/M6PR/TUBA1B/TUBA1C/DYNC1LI2/PAFAH1B1/NSF/NAPG/GALNT1/CYTH2/VPS52/GOSR2/STX16	42
R-HSA-6811436	COPI-independent Golgi-to-ER retrograde traffic	18/699	30/4256	7.52e-08	3.33387e-05	2.9394e-05	ACTR1A/RAB6A/RAB18/CAPZA1/TUBB4B/DYNLL1/TUBB6/CAPZB/DYNC1LI1/CAPZA2/DCTN6/DCTN3/PAFAH1B2/TUBA1B/TUBA1C/DYNC1LI2/PAFAH1B1/GALNT1	18
R-HSA-3371497	HSP90 chaperone cycle for steroid hormone receptors (SHR) in the presence of ligand	20/699	38/4256	2.77678e-07	9.2328e-05	8.14036e-05	DNAJA2/HSPA1B/ACTR1A/DNAJA4/CAPZA1/TUBB4B/PTGES3/DYNLL1/TUBB6/CAPZB/DYNC1LI1/HSP90AB1/CAPZA2/DCTN6/DCTN3/STIP1/TUBA1B/TUBA1C/HSP90AA1/DYNC1LI2	20
R-HSA-195258	RHO GTPase Effectors	48/699	146/4256	4.99713e-07	0.000132924	0.000117196	ITGB3BP/GRB2/YWHAG/BAIAP2/RCC2/NUP43/MYH14/RANBP2/YWHAH/PPP1R12B/NCKAP1/ARPC1A/PPP2CB/YWHAZ/TUBB4B/CKAP5/CFL1/MYL6/DYNLL1/CDH1/ACTG1/TUBB6/MYH9/ARPC5/H3-3A/ACTR3/ARPC2/DYNC1LI1/RHOA/CTNNA1/MAPK14/GOPC/NCOA2/NUP98/CTTN/KIF5B/BUB3/TUBA1B/TUBA1C/PPP1CC/DYNC1LI2/PAFAH1B1/TAOK1/YWHAB/MAPK1/LIMK2/RANGAP1/PPP2R5C	48
R-HSA-199991	Membrane Trafficking	95/699	367/4256	8.76616e-07	0.000194317	0.000171325	GRB2/MIA3/AGFG1/ACTR1A/KIF1C/YWHAG/SNX9/CHMP4B/EPS15L1/LMAN2/RAB6A/RAB18/ANK3/ULK1/TRIP11/VPS53/RAB5C/YWHAH/KIF1B/SYTL1/EPS15/CAPZA1/STX6/NBAS/RAB10/CHMP3/AREG/CLINT1/TMED9/ARPC1A/COPS5/YWHAZ/TUBB4B/ARFGAP2/GDI2/ARF3/RAB5B/DYNLL1/TMED2/UBC/RAB11A/MYO1C/ACTG1/TUBB6/VPS4B/NAPA/KDELR1/MYH9/VAMP3/CAPZB/COPA/ARPC5/ACTR3/ARPC2/DYNC1LI1/RAB7A/COPB2/GAK/COPS4/SH3D19/IGF2R/RALA/CAPZA2/GDI1/DCTN6/CHMP4C/CH…	95
R-HSA-5653656	Vesicle-mediated transport	98/699	384/4256	1.17061e-06	0.000222416	0.000196099	GRB2/MIA3/AGFG1/ACTR1A/KIF1C/YWHAG/SNX9/CHMP4B/EPS15L1/LMAN2/RAB6A/RAB18/ANK3/ULK1/TRIP11/VPS53/RAB5C/YWHAH/KIF1B/SYTL1/EPS15/CAPZA1/STX6/NBAS/RAB10/CHMP3/AREG/CLINT1/TMED9/ARPC1A/COPS5/YWHAZ/TUBB4B/ARFGAP2/GDI2/ARF3/RAB5B/DYNLL1/TMED2/UBC/HSPH1/RAB11A/MYO1C/ACTG1/TUBB6/VPS4B/NAPA/KDELR1/MYH9/VAMP3/CAPZB/COPA/ARPC5/ACTR3/ARPC2/DYNC1LI1/RAB7A/COPB2/GAK/COPS4/SH3D19/IGF2R/RALA/CAPZA2/GDI1/DCTN6/CHM…	98
R-HSA-194315	Signaling by Rho GTPases	87/699	349/4256	1.39003e-05	0.00172943	0.0015248	ITGB3BP/GRB2/SOS1/YWHAG/BAIAP2/RCC2/VANGL1/NUP43/SCRIB/CPSF7/VAPB/MYH14/RANBP2/FARP2/FAM91A1/ARHGAP17/YWHAH/TIAM1/SRRM1/TPM3/PPP1R12B/NCKAP1/ARPC1A/PPP2CB/YWHAZ/TUBB4B/CKAP5/ARFGAP2/CFL1/MYL6/CKAP4/DYNLL1/DOCK9/HNRNPC/TMEM87A/CDH1/WWP2/ACTG1/TUBB6/NSFL1C/TPM4/MYH9/VAMP3/CAPZB/ARPC5/H3-3A/ACTR3/ARPC2/CUL3/DYNC1LI1/RHOA/RAB7A/COPS4/CTNNA1/MAPK14/HSP90AB1/GOPC/CCT6A/USP9X/EMD/ATP6AP1/NCOA2/NUP98/STI…	87
R-HSA-68886	M Phase	59/699	213/4256	1.42192e-05	0.00172943	0.0015248	ITGB3BP/BLZF1/ACTR1A/YWHAG/TUBGCP5/RCC2/PSMD1/PDS5A/NUP43/NUP58/CHMP4B/RAE1/RANBP2/KMT5A/CHMP3/CSNK2B/PPP2CB/TUBB4B/CKAP5/NUMA1/DYNLL1/UBC/ARPP19/PSMD11/TUBB6/ENSA/NEK7/H3-3A/DYNC1LI1/SMC4/LEMD2/EMD/RAB2A/CHMP4C/RAD21/DCTN3/SET/NUP98/BANF1/BUB3/TUBA1B/TUBA1C/PPP1CC/ANAPC5/RAN/HSP90AA1/DYNC1LI2/PAFAH1B1/UBB/TAOK1/CDC27/KPNB1/PSMC5/CSNK2A1/MAPK1/RANGAP1/MZT2A/GORASP2/PPP2R5C	59
R-HSA-6807878	COPI-mediated anterograde transport	25/699	65/4256	1.4477e-05	0.00172943	0.0015248	ACTR1A/ANK3/CAPZA1/TMED9/TUBB4B/ARFGAP2/ARF3/DYNLL1/TMED2/TUBB6/NAPA/KDELR1/CAPZB/COPA/DYNC1LI1/COPB2/CAPZA2/DCTN6/DCTN3/TUBA1B/TUBA1C/DYNC1LI2/NSF/NAPG/GOSR2	25
R-HSA-9648025	EML4 and NUDC in mitotic spindle formation	21/699	50/4256	1.44826e-05	0.00172943	0.0015248	ITGB3BP/RCC2/NUP43/RANBP2/PPP2CB/TUBB4B/CKAP5/DYNLL1/TUBB6/NEK7/DYNC1LI1/NUP98/BUB3/TUBA1B/TUBA1C/PPP1CC/DYNC1LI2/PAFAH1B1/TAOK1/RANGAP1/PPP2R5C	21
R-HSA-9716542	Signaling by Rho GTPases, Miro GTPases and RHOBTB3	89/699	360/4256	1.56039e-05	0.00172943	0.0015248	ITGB3BP/GRB2/SOS1/YWHAG/BAIAP2/RCC2/VANGL1/NUP43/SCRIB/CPSF7/VAPB/MYH14/RANBP2/FARP2/FAM91A1/ARHGAP17/YWHAH/TIAM1/SRRM1/TPM3/PPP1R12B/NCKAP1/ARPC1A/PPP2CB/YWHAZ/TUBB4B/CKAP5/ARFGAP2/CFL1/MYL6/CKAP4/DYNLL1/DOCK9/HNRNPC/TMEM87A/CDH1/WWP2/ACTG1/TUBB6/NSFL1C/TPM4/MYH9/VAMP3/CAPZB/ARPC5/H3-3A/ACTR3/ARPC2/CUL3/DYNC1LI1/RHOA/RAB7A/MFN1/COPS4/CTNNA1/MAPK14/HSP90AB1/GOPC/CCT6A/USP9X/EMD/ATP6AP1/NCOA2/NUP9…	89
R-HSA-69278	Cell Cycle, Mitotic	70/699	267/4256	1.75769e-05	0.00179825	0.00158548	ITGB3BP/MCM2/BLZF1/CUL1/ACTR1A/YWHAG/TUBGCP5/RCC2/PSMD1/GSK3B/PDS5A/NUP43/NUP58/TFDP1/CHMP4B/RAE1/RANBP2/KMT5A/RPA2/PPP1R12B/CHMP3/CSNK2B/PPP2CB/TUBB4B/CKAP5/NUMA1/DYNLL1/UBC/ARPP19/PSMD11/TUBB6/PTK6/ENSA/NEK7/H3-3A/DYNC1LI1/SMC4/SKP1/LEMD2/HSP90AB1/EMD/RAB2A/CHMP4C/RAD21/DCTN3/SET/NUP98/BANF1/BUB3/TUBA1B/TUBA1C/PPP1CC/ANAPC5/RAN/HSP90AA1/RBL2/DYNC1LI2/PAFAH1B1/UBB/TAOK1/CDC27/KPNB1/PSMC5/CSNK2A1…	70
R-HSA-68877	Mitotic Prometaphase	33/699	100/4256	2.89878e-05	0.00275384	0.002428	ITGB3BP/ACTR1A/YWHAG/TUBGCP5/RCC2/PDS5A/NUP43/RANBP2/CSNK2B/PPP2CB/TUBB4B/CKAP5/NUMA1/DYNLL1/TUBB6/NEK7/DYNC1LI1/SMC4/RAD21/DCTN3/NUP98/BUB3/TUBA1B/TUBA1C/PPP1CC/HSP90AA1/DYNC1LI2/PAFAH1B1/TAOK1/CSNK2A1/RANGAP1/MZT2A/PPP2R5C	33
R-HSA-2500257	Resolution of Sister Chromatid Cohesion	22/699	56/4256	3.21342e-05	0.00284924	0.00251211	ITGB3BP/RCC2/PDS5A/NUP43/RANBP2/PPP2CB/TUBB4B/CKAP5/DYNLL1/TUBB6/DYNC1LI1/RAD21/NUP98/BUB3/TUBA1B/TUBA1C/PPP1CC/DYNC1LI2/PAFAH1B1/TAOK1/RANGAP1/PPP2R5C	22
R-HSA-1640170	Cell Cycle	81/699	327/4256	3.6331e-05	0.00302002	0.00266268	ITGB3BP/MCM2/RAD1/BLZF1/CUL1/ACTR1A/YWHAG/TUBGCP5/RCC2/PSMD1/GSK3B/PDS5A/NUP43/NUP58/TFDP1/CHMP4B/RAE1/RANBP2/GAR1/RBBP7/KMT5A/YWHAH/SUN2/RPA2/PPP1R12B/CHMP3/CSNK2B/PPP2CB/YWHAZ/TUBB4B/CKAP5/NUMA1/DYNLL1/UBC/ARPP19/PSMD11/TUBB6/PTK6/ENSA/NEK7/H3-3A/DYNC1LI1/SMC4/SKP1/LEMD2/HSP90AB1/EMD/RAB2A/CHMP4C/RAD21/DCTN3/PPP6C/SET/NUP98/BANF1/BUB3/TUBA1B/TUBA1C/MDM2/UBE2N/PPP1CC/ANAPC5/RAN/HSP90AA1/RBL2/DYN…	81
R-HSA-8873719	RAB geranylgeranylation	16/699	35/4256	4.39403e-05	0.00343768	0.00303093	RAB22A/RAB24/RAB40C/PTP4A2/RAB6A/RAB18/RAB5C/RAB25/RAB10/RAB5B/RAB11A/RABGGTB/RAB7A/RAB2A/RAB14/RAB21	16
R-HSA-162587	HIV Life Cycle	29/699	88/4256	9.05863e-05	0.00669332	0.00590135	ELOA/SUPT5H/GTF2B/NUP43/NUP58/CHMP4B/RAE1/RANBP2/GTF2F2/NELFCD/CHMP3/XRCC5/HMGA1/UBC/VPS4B/PDCD6IP/TAF9/CHMP4C/CHMP5/NUP98/GTF2H1/BANF1/RAN/POLR2A/UBB/TAF15/RANGAP1/XRCC6/CCNK	29
R-HSA-199977	ER to Golgi Anterograde Transport	31/699	98/4256	0.000124433	0.00871032	0.0076797	MIA3/ACTR1A/LMAN2/ANK3/CAPZA1/AREG/TMED9/TUBB4B/ARFGAP2/ARF3/DYNLL1/TMED2/TUBB6/NAPA/KDELR1/CAPZB/COPA/DYNC1LI1/COPB2/CAPZA2/DCTN6/DCTN3/PPP6C/SEC16A/TUBA1B/TUBA1C/SCFD1/DYNC1LI2/NSF/NAPG/GOSR2	31
R-HSA-72203	Processing of Capped Intron-Containing Pre-mRNA	49/699	181/4256	0.000144957	0.00963964	0.00849905	FYTTD1/GCFC2/PRCC/SNRNP27/MTREX/DDX46/NUP43/CPSF7/NUP58/RAE1/RANBP2/LSM5/GTF2F2/SRSF1/ELAVL1/SNRPD3/SRRM1/SF3B1/THOC7/PCBP2/HNRNPA1/HNRNPC/PAPOLA/SNRPB/SRSF10/YBX1/BCAS2/RBM8A/PCBP1/WDR33/PRPF40A/HNRNPA3/DHX15/HNRNPD/HNRNPA0/HNRNPA2B1/PUF60/HNRNPK/NUP98/SF1/HNRNPF/SMNDC1/PRPF8/POLR2A/SRSF2/SRSF6/HNRNPL/WTAP/SRRT	49
R-HSA-6811434	COPI-dependent Golgi-to-ER retrograde traffic	18/699	46/4256	0.000178184	0.011285	0.00994973	KIF1C/KIF1B/NBAS/TMED9/TUBB4B/ARFGAP2/ARF3/TMED2/TUBB6/NAPA/KDELR1/COPA/COPB2/KIF5B/TUBA1B/TUBA1C/NSF/NAPG	18
R-HSA-68875	Mitotic Prophase	21/699	58/4256	0.000193159	0.0116774	0.0102957	BLZF1/NUP43/NUP58/RAE1/RANBP2/KMT5A/PPP2CB/NUMA1/ARPP19/ENSA/NEK7/H3-3A/SMC4/LEMD2/EMD/RAB2A/SET/NUP98/BANF1/MAPK1/GORASP2	21
R-HSA-2555396	Mitotic Metaphase and Anaphase	38/699	133/4256	0.000249515	0.013696	0.0120755	ITGB3BP/RCC2/PSMD1/PDS5A/NUP43/NUP58/CHMP4B/RANBP2/CHMP3/PPP2CB/TUBB4B/CKAP5/DYNLL1/UBC/PSMD11/TUBB6/DYNC1LI1/LEMD2/EMD/CHMP4C/RAD21/NUP98/BANF1/BUB3/TUBA1B/TUBA1C/PPP1CC/ANAPC5/RAN/DYNC1LI2/PAFAH1B1/UBB/TAOK1/CDC27/KPNB1/PSMC5/RANGAP1/PPP2R5C	38
R-HSA-68882	Mitotic Anaphase	38/699	133/4256	0.000249515	0.013696	0.0120755	ITGB3BP/RCC2/PSMD1/PDS5A/NUP43/NUP58/CHMP4B/RANBP2/CHMP3/PPP2CB/TUBB4B/CKAP5/DYNLL1/UBC/PSMD11/TUBB6/DYNC1LI1/LEMD2/EMD/CHMP4C/RAD21/NUP98/BANF1/BUB3/TUBA1B/TUBA1C/PPP1CC/ANAPC5/RAN/DYNC1LI2/PAFAH1B1/UBB/TAOK1/CDC27/KPNB1/PSMC5/RANGAP1/PPP2R5C	38
R-HSA-948021	Transport to the Golgi and subsequent modification	32/699	106/4256	0.000257444	0.013696	0.0120755	MIA3/ACTR1A/LMAN2/ANK3/CAPZA1/AREG/TMED9/TUBB4B/ARFGAP2/ARF3/DYNLL1/TMED2/TUBB6/NAPA/KDELR1/CAPZB/COPA/DYNC1LI1/COPB2/MGAT4B/CAPZA2/DCTN6/DCTN3/PPP6C/SEC16A/TUBA1B/TUBA1C/SCFD1/DYNC1LI2/NSF/NAPG/GOSR2	32
R-HSA-2029482	Regulation of actin dynamics for phagocytic cup formation	15/699	36/4256	0.000273585	0.0138504	0.0122116	GRB2/BAIAP2/NCKAP1/ARPC1A/CFL1/MYO1C/ACTG1/MYH9/ARPC5/ACTR3/ARPC2/HSP90AB1/HSP90AA1/ELMO2/MAPK1	15
R-HSA-1236394	Signaling by ERBB4	13/699	29/4256	0.000294387	0.0138504	0.0122116	GRB2/SOS1/TAB2/WWP1/PSEN1/ERBB3/UBC/APH1A/MXD4/HRAS/YAP1/NCOR1/UBB	13
R-HSA-141424	Amplification of signal from the kinetochores	16/699	40/4256	0.000302002	0.0138504	0.0122116	ITGB3BP/RCC2/NUP43/RANBP2/PPP2CB/CKAP5/DYNLL1/DYNC1LI1/NUP98/BUB3/PPP1CC/DYNC1LI2/PAFAH1B1/TAOK1/RANGAP1/PPP2R5C	16
R-HSA-141444	Amplification of signal from unattached kinetochores via a MAD2 inhibitory signal	16/699	40/4256	0.000302002	0.0138504	0.0122116	ITGB3BP/RCC2/NUP43/RANBP2/PPP2CB/CKAP5/DYNLL1/DYNC1LI1/NUP98/BUB3/PPP1CC/DYNC1LI2/PAFAH1B1/TAOK1/RANGAP1/PPP2R5C	16
R-HSA-72163	mRNA Splicing - Major Pathway	41/699	149/4256	0.00034743	0.0154027	0.0135802	GCFC2/PRCC/SNRNP27/MTREX/DDX46/CPSF7/LSM5/GTF2F2/SRSF1/ELAVL1/SNRPD3/SRRM1/SF3B1/PCBP2/HNRNPA1/HNRNPC/PAPOLA/SNRPB/SRSF10/YBX1/BCAS2/RBM8A/PCBP1/WDR33/PRPF40A/HNRNPA3/DHX15/HNRNPD/HNRNPA0/HNRNPA2B1/PUF60/HNRNPK/SF1/HNRNPF/SMNDC1/PRPF8/POLR2A/SRSF2/SRSF6/HNRNPL/SRRT	41
R-HSA-5663220	RHO GTPases Activate Formins	22/699	65/4256	0.00041503	0.0175063	0.0154349	ITGB3BP/RCC2/NUP43/RANBP2/PPP2CB/TUBB4B/CKAP5/DYNLL1/ACTG1/TUBB6/DYNC1LI1/RHOA/NUP98/BUB3/TUBA1B/TUBA1C/PPP1CC/DYNC1LI2/PAFAH1B1/TAOK1/RANGAP1/PPP2R5C	22
R-HSA-2995410	Nuclear Envelope (NE) Reassembly	16/699	41/4256	0.000421203	0.0175063	0.0154349	NUP43/NUP58/CHMP4B/CHMP3/TUBB4B/TUBB6/LEMD2/EMD/CHMP4C/NUP98/BANF1/TUBA1B/TUBA1C/RAN/KPNB1/RANGAP1	16
R-HSA-69618	Mitotic Spindle Checkpoint	18/699	49/4256	0.00044796	0.0180541	0.0159179	ITGB3BP/RCC2/NUP43/RANBP2/PPP2CB/CKAP5/DYNLL1/DYNC1LI1/NUP98/BUB3/PPP1CC/ANAPC5/DYNC1LI2/PAFAH1B1/TAOK1/CDC27/RANGAP1/PPP2R5C	18
R-HSA-446203	Asparagine N-linked glycosylation	45/699	171/4256	0.000535079	0.0207417	0.0182875	MIA3/ACTR1A/SEL1L/MARCHF6/LMAN2/ANK3/CAPZA1/NAGK/RPN1/AREG/TMED9/TUBB4B/ARFGAP2/ARF3/DYNLL1/TMED2/UBC/TRIM13/TUBB6/NAPA/KDELR1/CAPZB/ALG6/COPA/DYNC1LI1/COPB2/MGAT4B/CAPZA2/MAGT1/DCTN6/DERL1/DCTN3/PPP6C/SEC16A/STT3A/TUBA1B/TUBA1C/OS9/SCFD1/PDIA3/DYNC1LI2/UBB/NSF/NAPG/GOSR2	45
R-HSA-72172	mRNA Splicing	41/699	152/4256	0.000545834	0.0207417	0.0182875	GCFC2/PRCC/SNRNP27/MTREX/DDX46/CPSF7/LSM5/GTF2F2/SRSF1/ELAVL1/SNRPD3/SRRM1/SF3B1/PCBP2/HNRNPA1/HNRNPC/PAPOLA/SNRPB/SRSF10/YBX1/BCAS2/RBM8A/PCBP1/WDR33/PRPF40A/HNRNPA3/DHX15/HNRNPD/HNRNPA0/HNRNPA2B1/PUF60/HNRNPK/SF1/HNRNPF/SMNDC1/PRPF8/POLR2A/SRSF2/SRSF6/HNRNPL/SRRT	41
R-HSA-162599	Late Phase of HIV Life Cycle	25/699	80/4256	0.000680083	0.0251253	0.0221524	ELOA/SUPT5H/GTF2B/NUP43/NUP58/CHMP4B/RAE1/RANBP2/GTF2F2/NELFCD/CHMP3/UBC/VPS4B/PDCD6IP/TAF9/CHMP4C/CHMP5/NUP98/GTF2H1/RAN/POLR2A/UBB/TAF15/RANGAP1/CCNK	25
R-HSA-9609646	HCMV Infection	21/699	63/4256	0.000703714	0.0252957	0.0223026	HDAC3/NUP43/NUP58/CHMP4B/RAE1/RANBP2/RBBP7/CHMP3/TUBB4B/DYNLL1/TUBB6/DYNC1LI1/CEBPD/CHMP4C/HNRNPK/NUP98/TUBA1B/TUBA1C/DYNC1LI2/NCOR1/SUZ12	21
R-HSA-9663891	Selective autophagy	18/699	51/4256	0.000781338	0.0272569	0.0240318	PEX5/ULK1/SQSTM1/CSNK2B/TUBB4B/DYNLL1/UBC/TUBB6/TOMM20/DYNC1LI1/MFN1/TUBA1B/TUBA1C/UBE2N/HSP90AA1/DYNC1LI2/UBB/CSNK2A1	18
R-HSA-1280218	Adaptive Immune System	82/699	362/4256	0.000799261	0.0272569	0.0240318	RELA/RNF6/GRB2/SOS1/UBE4A/UBA5/CUL1/ACTR1A/LGMN/PSMD1/TAB2/RLIM/WWP1/STIM1/UBE2G1/FBXO17/VASP/TRIP12/PILRB/UBE3C/HERC4/HECTD1/CAPZA1/RAF1/SEC61A1/UBE2B/UBA1/CTSB/PPP2CB/YWHAZ/TUBB4B/MAP3K8/DYNLL1/UBC/BTBD6/CDH1/PSMD11/TUBB6/VAMP3/CAPZB/RNF220/FBXO11/CUL3/DYNC1LI1/UBA3/ITGB5/RAB7A/RNF7/UBE2K/DAPP1/PPP3CA/SKP1/RNF217/CAPZA2/HUWE1/DCTN6/UBE2R2/DCTN3/FBXW2/UBAC1/FBXW5/HRAS/KIF5B/ASB8/TUBA1B/TUBA1C/RA…	82
R-HSA-9013418	RHOBTB2 GTPase cycle	9/699	18/4256	0.000985785	0.0324236	0.0285872	SRRM1/HNRNPC/ACTG1/CUL3/HSP90AB1/CCT6A/CCT2/HSP90AA1/TXNL1	9
R-HSA-4615885	SUMOylation of DNA replication proteins	11/699	25/4256	0.00104828	0.0324236	0.0285872	NUP43/NUP58/RAE1/RANBP2/TOP2B/TOP1/NUP98/SUMO2/RANGAP1/SUMO3/PCNA	11
R-HSA-9646399	Aggrephagy	11/699	25/4256	0.00104828	0.0324236	0.0285872	TUBB4B/DYNLL1/UBC/TUBB6/DYNC1LI1/TUBA1B/TUBA1C/UBE2N/HSP90AA1/DYNC1LI2/UBB	11
R-HSA-9706574	RHOBTB GTPase Cycle	11/699	25/4256	0.00104828	0.0324236	0.0285872	CPSF7/SRRM1/HNRNPC/ACTG1/CUL3/COPS4/HSP90AB1/CCT6A/CCT2/HSP90AA1/TXNL1	11
R-HSA-167044	Signalling to RAS	7/699	12/4256	0.00115899	0.0350332	0.030888	GRB2/SOS1/MAPK13/MAPKAPK3/MAPK14/RALA/HRAS	7
R-HSA-187687	Signalling to ERKs	10/699	22/4256	0.0013088	0.0386823	0.0341053	GRB2/SOS1/CRKL/MAPK13/MAPKAPK3/MAPK14/RALA/HRAS/YWHAB/MAPK1	10
R-HSA-1445148	Translocation of SLC2A4 (GLUT4) to the plasma membrane	16/699	46/4256	0.00180606	0.0522186	0.04604	YWHAG/YWHAH/RAB10/YWHAZ/TUBB4B/RAB11A/MYO1C/ACTG1/TUBB6/MYH9/RALA/RAB14/TUBA1B/TUBA1C/STX4/YWHAB	16
R-HSA-9668328	Sealing of the nuclear envelope (NE) by ESCRT-III	8/699	16/4256	0.00190692	0.0539619	0.047577	CHMP4B/CHMP3/TUBB4B/TUBB6/LEMD2/CHMP4C/TUBA1B/TUBA1C	8
R-HSA-8953854	Metabolism of RNA	96/699	448/4256	0.00202105	0.0559999	0.0493738	FYTTD1/PAIP1/SUPT5H/GCFC2/DIMT1/HSPA1B/GNL3/EXOSC10/PRCC/SNRNP27/PSMD1/MTREX/DDX46/NUP43/CPSF7/NUP58/IMP3/DDX52/RAE1/WDR3/RANBP2/GAR1/UTP15/PHAX/CNOT8/LSM5/GTF2F2/MPHOSPH6/SRSF1/ELAVL1/SNRPD3/PNRC2/SRRM1/SF3B1/THOC7/ETF1/YWHAZ/PCBP2/HNRNPA1/UBC/HNRNPC/PAPOLA/EIF4A1/PSMD11/RIOK3/SNRPB/SRSF10/YBX1/BCAS2/RBM8A/EPRS1/DDX1/C1D/PCBP1/MPHOSPH10/WDR33/PRPF40A/HNRNPA3/RPL22L1/EIF4G1/DHX15/HNRNPD/HNRNPA0/M…	96
R-HSA-205043	NRIF signals cell death from the nucleus	6/699	10/4256	0.00222385	0.0603616	0.0532195	ITGB3BP/PSEN1/SQSTM1/UBC/APH1A/UBB	6
R-HSA-9609690	HCMV Early Events	16/699	47/4256	0.0023307	0.0619967	0.0546612	HDAC3/NUP43/NUP58/RAE1/RANBP2/RBBP7/TUBB4B/DYNLL1/TUBB6/DYNC1LI1/NUP98/TUBA1B/TUBA1C/DYNC1LI2/NCOR1/SUZ12	16
R-HSA-9612973	Autophagy	27/699	96/4256	0.00246707	0.0643373	0.0567248	PEX5/ATG16L1/CHMP4B/ULK1/CHMP3/SQSTM1/CSNK2B/TUBB4B/DYNLL1/UBC/TUBB6/RRAGC/TOMM20/DYNC1LI1/MFN1/HSP90AB1/LAMP2/RB1CC1/CHMP4C/TUBA1B/TUBA1C/UBE2N/HSP90AA1/DYNC1LI2/UBB/WDR45B/CSNK2A1	27
R-HSA-1632852	Macroautophagy	25/699	87/4256	0.00255946	0.0654632	0.0577174	PEX5/ATG16L1/CHMP4B/ULK1/CHMP3/SQSTM1/CSNK2B/TUBB4B/DYNLL1/UBC/TUBB6/RRAGC/TOMM20/DYNC1LI1/MFN1/RB1CC1/CHMP4C/TUBA1B/TUBA1C/UBE2N/HSP90AA1/DYNC1LI2/UBB/WDR45B/CSNK2A1	25
R-HSA-2467813	Separation of Sister Chromatids	29/699	106/4256	0.00273605	0.0686594	0.0605355	ITGB3BP/RCC2/PSMD1/PDS5A/NUP43/RANBP2/PPP2CB/TUBB4B/CKAP5/DYNLL1/UBC/PSMD11/TUBB6/DYNC1LI1/RAD21/NUP98/BUB3/TUBA1B/TUBA1C/PPP1CC/ANAPC5/DYNC1LI2/PAFAH1B1/UBB/TAOK1/CDC27/PSMC5/RANGAP1/PPP2R5C	29
R-HSA-5620924	Intraflagellar transport	8/699	17/4256	0.00308999	0.0719968	0.0634779	IFT80/TRIP11/TUBB4B/DYNLL1/TUBB6/TUBA1B/TUBA1C/DYNLRB1	8
R-HSA-8852135	Protein ubiquitination	15/699	44/4256	0.00311617	0.0719968	0.0634779	PEX5/USP7/UBE2G1/CDC73/UBE2B/UBA1/UBC/UBE2K/USP9X/DERL1/UBE2R2/UBE2N/UBB/UBE2J2/PCNA	15
R-HSA-9660537	Signaling by MRAS-complex mutants	4/699	5/4256	0.00313971	0.0719968	0.0634779	SHOC2/RAF1/PPP1CC/YWHAB	4
R-HSA-9726840	SHOC2 M1731 mutant abolishes MRAS complex function	4/699	5/4256	0.00313971	0.0719968	0.0634779	SHOC2/RAF1/PPP1CC/YWHAB	4
R-HSA-9726842	Gain-of-function MRAS complexes activate RAF signaling	4/699	5/4256	0.00313971	0.0719968	0.0634779	SHOC2/RAF1/PPP1CC/YWHAB	4
R-HSA-437239	Recycling pathway of L1	9/699	21/4256	0.00374219	0.0843578	0.0743764	RPS6KA3/EZR/TUBB4B/ACTG1/TUBB6/TUBA1B/TUBA1C/CLTC/MAPK1	9
R-HSA-2990846	SUMOylation	27/699	100/4256	0.00460803	0.102145	0.0900586	RELA/NUP43/NUP58/RAE1/RANBP2/L3MBTL2/TOP2B/TFAP2A/HDAC2/HNRNPC/RORA/MBD1/TOP1/TFAP2C/CTBP1/NCOA2/RAD21/HNRNPK/NUP98/MDM2/SUZ12/SUMO2/CBX4/UBA2/RANGAP1/SUMO3/PCNA	27
R-HSA-8856828	Clathrin-mediated endocytosis	25/699	91/4256	0.00492926	0.107474	0.0947575	GRB2/AGFG1/SNX9/EPS15L1/RAB5C/EPS15/AREG/ARPC1A/COPS5/RAB5B/UBC/ACTG1/VAMP3/ARPC5/ACTR3/ARPC2/GAK/COPS4/IGF2R/CTTN/M6PR/NEDD8/ARF6/UBB/CLTC	25
R-HSA-1169408	ISG15 antiviral mechanism	15/699	46/4256	0.00503525	0.108014	0.0952337	NUP43/NUP58/RAE1/RANBP2/UBC/EIF4A1/STAT1/FLNB/KPNA4/EIF4G1/NUP98/EIF4G2/UBE2N/UBB/KPNB1	15
R-HSA-8866652	Synthesis of active ubiquitin: roles of E1 and E2 enzymes	9/699	22/4256	0.00542684	0.114567	0.101011	USP7/UBE2G1/UBE2B/UBA1/UBC/UBE2K/USP9X/UBE2R2/UBB	9
R-HSA-9664407	Parasite infection	12/699	34/4256	0.00577705	0.116124	0.102384	GRB2/BAIAP2/NCKAP1/ARPC1A/MYO1C/ACTG1/MYH9/ARPC5/ACTR3/ARPC2/ELMO2/MAPK1	12
R-HSA-9664417	Leishmania phagocytosis	12/699	34/4256	0.00577705	0.116124	0.102384	GRB2/BAIAP2/NCKAP1/ARPC1A/MYO1C/ACTG1/MYH9/ARPC5/ACTR3/ARPC2/ELMO2/MAPK1	12
R-HSA-9664422	FCGR3A-mediated phagocytosis	12/699	34/4256	0.00577705	0.116124	0.102384	GRB2/BAIAP2/NCKAP1/ARPC1A/MYO1C/ACTG1/MYH9/ARPC5/ACTR3/ARPC2/ELMO2/MAPK1	12
R-HSA-6811440	Retrograde transport at the Trans-Golgi-Network	11/699	30/4256	0.00584987	0.116124	0.102384	RAB6A/VPS53/STX6/NAPA/VAMP3/IGF2R/M6PR/NSF/NAPG/VPS52/STX16	11
R-HSA-5627117	RHO GTPases Activate ROCKs	7/699	15/4256	0.00598439	0.117048	0.103198	MYH14/PPP1R12B/CFL1/MYL6/MYH9/RHOA/LIMK2	7
R-HSA-3108232	SUMO E3 ligases SUMOylate target proteins	26/699	98/4256	0.00689805	0.132962	0.11723	RELA/NUP43/NUP58/RAE1/RANBP2/L3MBTL2/TOP2B/TFAP2A/HDAC2/HNRNPC/RORA/MBD1/TOP1/TFAP2C/CTBP1/NCOA2/RAD21/HNRNPK/NUP98/MDM2/SUZ12/SUMO2/CBX4/RANGAP1/SUMO3/PCNA	26
R-HSA-9694635	Translation of Structural Proteins	13/699	39/4256	0.00715977	0.136036	0.11994	GSK3B/ZDHHC5/RPN1/UBC/ZDHHC3/CSNK1A1/MGAT4B/MAGT1/GOLGA7/STT3A/UBB/GALNT1/GSK3A	13
R-HSA-8950505	Gene and protein expression by JAK-STAT signaling after Interleukin-12 stimulation	10/699	27/4256	0.00782748	0.145712	0.128471	PITPNA/CAPZA1/CFL1/PDCD4/ANXA2/HNRNPA2B1/RALA/HNRNPF/RAP1B/SOD1	10
R-HSA-3371556	Cellular response to heat stress	17/699	57/4256	0.00800796	0.145712	0.128471	HSPA1B/GSK3B/NUP43/NUP58/RAE1/RANBP2/RPA2/DNAJB6/PTGES3/HSPH1/HSPA4L/HSP90AB1/NUP98/HSP90AA1/HSBP1/DNAJC7/MAPK1	17
R-HSA-164843	2-LTR circle formation	4/699	6/4256	0.00819495	0.145712	0.128471	XRCC5/HMGA1/BANF1/XRCC6	4
R-HSA-171007	p38MAPK events	5/699	9/4256	0.00832353	0.145712	0.128471	MAPK13/MAPKAPK3/MAPK14/RALA/HRAS	5
R-HSA-9609736	Assembly and cell surface presentation of NMDA receptors	5/699	9/4256	0.00832353	0.145712	0.128471	LIN7C/TUBB4B/TUBB6/TUBA1B/TUBA1C	5
R-HSA-983168	Antigen processing: Ubiquitination & Proteasome degradation	40/699	169/4256	0.0083264	0.145712	0.128471	RNF6/UBE4A/UBA5/CUL1/PSMD1/RLIM/WWP1/UBE2G1/FBXO17/TRIP12/UBE3C/HERC4/HECTD1/UBE2B/UBA1/UBC/BTBD6/PSMD11/RNF220/FBXO11/CUL3/UBA3/RNF7/UBE2K/SKP1/RNF217/HUWE1/UBE2R2/FBXW2/UBAC1/FBXW5/ASB8/UBE2N/ANAPC5/UBB/CDC27/NPEPPS/PSMC5/RBCK1/UBE2J2	40
R-HSA-168249	Innate Immune System	101/699	497/4256	0.0085901	0.148374	0.130818	RELA/GRB2/SOS1/HSPA1B/CUL1/RPS6KA3/LGMN/BAIAP2/PSMD1/LRRFIP1/RAB24/TAB2/RAB6A/RAB18/PSEN1/RAB5C/ATP6V0A1/CAPZA1/RAB10/NCKAP1/XRCC5/RAF1/IMPDH2/ATP6V0E1/CSNK2B/MAPK13/TMEM30A/TAX1BP1/ARPC1A/CTSB/ATP6V1B2/PPP2CB/TUBB4B/CFL1/GDI2/MAP3K8/PCBP2/RAB5B/CKAP4/DYNLL1/UBC/LAMP1/ANXA2/MYO1C/RNF135/PSMD11/ACTG1/MYH9/CAP1/TXNIP/ARPC5/YPEL5/ACTR3/ARPC2/CMTM6/DYNC1LI1/RHOA/MAPKAPK3/UBA3/RAB7A/ARMC8/ATP11B/UBE2K…	101
R-HSA-9013422	RHOBTB1 GTPase cycle	7/699	16/4256	0.00915576	0.156117	0.137645	CPSF7/SRRM1/HNRNPC/CUL3/COPS4/CCT2/TXNL1	7
R-HSA-177243	Interactions of Rev with host cellular proteins	8/699	20/4256	0.0101338	0.170607	0.15042	NUP43/NUP58/RAE1/RANBP2/NUP98/RAN/KPNB1/RANGAP1	8
R-HSA-3928662	EPHB-mediated forward signaling	10/699	28/4256	0.0104275	0.173357	0.152845	TIAM1/ARPC1A/CFL1/ACTG1/ARPC5/ACTR3/ARPC2/RHOA/HRAS/LIMK2	10
R-HSA-9615933	Postmitotic nuclear pore complex (NPC) reformation	6/699	13/4256	0.0116641	0.187465	0.165284	NUP43/NUP58/NUP98/RAN/KPNB1/RANGAP1	6
R-HSA-1169410	Antiviral mechanism by IFN-stimulated genes	15/699	50/4256	0.011699	0.187465	0.165284	NUP43/NUP58/RAE1/RANBP2/UBC/EIF4A1/STAT1/FLNB/KPNA4/EIF4G1/NUP98/EIF4G2/UBE2N/UBB/KPNB1	15
R-HSA-2029480	Fcgamma receptor (FCGR) dependent phagocytosis	15/699	50/4256	0.011699	0.187465	0.165284	GRB2/BAIAP2/NCKAP1/ARPC1A/CFL1/MYO1C/ACTG1/MYH9/ARPC5/ACTR3/ARPC2/HSP90AB1/HSP90AA1/ELMO2/MAPK1	15
R-HSA-2132295	MHC class II antigen presentation	18/699	64/4256	0.0123329	0.195271	0.172166	ACTR1A/LGMN/CAPZA1/CTSB/TUBB4B/DYNLL1/TUBB6/CAPZB/DYNC1LI1/RAB7A/CAPZA2/DCTN6/DCTN3/KIF5B/TUBA1B/TUBA1C/DYNC1LI2/CLTC	18
R-HSA-4551638	SUMOylation of chromatin organization proteins	11/699	33/4256	0.0129713	0.202962	0.178947	NUP43/NUP58/RAE1/RANBP2/L3MBTL2/HDAC2/NUP98/SUZ12/SUMO2/CBX4/SUMO3	11
R-HSA-162906	HIV Infection	35/699	148/4256	0.0132717	0.204878	0.180636	ELOA/SUPT5H/GTF2B/PSMD1/NUP43/NUP58/CHMP4B/RAE1/RANBP2/GTF2F2/NELFCD/CHMP3/XRCC5/HMGA1/UBC/PSMD11/VPS4B/PDCD6IP/SLC25A4/TAF9/SKP1/CHMP4C/CHMP5/NUP98/GTF2H1/BANF1/RAN/POLR2A/UBB/TAF15/KPNB1/PSMC5/RANGAP1/XRCC6/CCNK	35
R-HSA-983189	Kinesins	7/699	17/4256	0.0134018	0.204878	0.180636	KIF1C/KIF1B/TUBB4B/TUBB6/KIF5B/TUBA1B/TUBA1C	7
R-HSA-5663213	RHO GTPases Activate WASPs and WAVEs	9/699	25/4256	0.0140569	0.20788	0.183284	GRB2/BAIAP2/NCKAP1/ARPC1A/ACTG1/ARPC5/ACTR3/ARPC2/MAPK1	9
R-HSA-162588	Budding and maturation of HIV virion	8/699	21/4256	0.0140671	0.20788	0.183284	CHMP4B/CHMP3/UBC/VPS4B/PDCD6IP/CHMP4C/CHMP5/UBB	8
R-HSA-9662360	Sensory processing of sound by inner hair cells of the cochlea	8/699	21/4256	0.0140671	0.20788	0.183284	EPS8L2/CAPZA1/EZR/MYO1C/ACTG1/MYH9/CAPZB/CAPZA2	8
R-HSA-9006934	Signaling by Receptor Tyrosine Kinases	58/699	271/4256	0.0159418	0.23234	0.204849	GRB2/SOS1/RPS6KA3/BAIAP2/F3/HDAC3/TAB2/WWP1/EPS15L1/CRKL/GTF2F2/PSEN1/ATP6V0A1/TIAM1/EPS15/NCKAP1/AREG/ATP6V0E1/MAPK13/HDAC2/ATP6V1B2/EGR3/PPP2CB/EGR2/IDE/HNRNPA1/ERBB3/UBC/ACTG1/PTK6/APH1A/STAT1/RHOA/MAPKAPK3/MXD4/CTNNA1/MAPK14/RALA/ATP6V1F/ATP6AP1/ATP6V1C1/TRIB1/HRAS/YAP1/HNRNPF/RAP1B/ARF6/HSP90AA1/ESRP2/POLR2A/NCOR1/UBB/ERBB2/CLTC/YWHAB/ELMO2/SPINT2/MAPK1	58
R-HSA-5625740	RHO GTPases activate PKNs	11/699	34/4256	0.016412	0.23234	0.204849	YWHAG/MYH14/YWHAH/PPP1R12B/YWHAZ/MYL6/MYH9/H3-3A/RHOA/NCOA2/YWHAB	11
R-HSA-392517	Rap1 signalling	4/699	7/4256	0.0166521	0.23234	0.204849	RAF1/YWHAZ/RAP1B/YWHAB	4
R-HSA-400253	Circadian Clock	13/699	43/4256	0.0171534	0.23234	0.204849	RBM4/CUL1/HDAC3/CPT1A/UBC/RORA/BHLHE40/SKP1/NCOA2/PPP1CC/NCOR1/UBB/CARM1	13
R-HSA-1251985	Nuclear signaling by ERBB4	6/699	14/4256	0.0176292	0.23234	0.204849	TAB2/PSEN1/APH1A/MXD4/YAP1/NCOR1	6
R-HSA-9665686	Signaling by ERBB2 TMD/JMD mutants	6/699	14/4256	0.0176292	0.23234	0.204849	GRB2/SOS1/ERBB3/HRAS/HSP90AA1/ERBB2	6
R-HSA-2682334	EPH-Ephrin signaling	16/699	57/4256	0.0180923	0.23234	0.204849	MYH14/PSEN1/TIAM1/ARPC1A/CFL1/MYL6/ACTG1/MYH9/APH1A/ARPC5/ACTR3/ARPC2/RHOA/HRAS/CLTC/LIMK2	16
R-HSA-379724	tRNA Aminoacylation	9/699	26/4256	0.018451	0.23234	0.204849	AARS2/RARS1/PPA1/NARS1/SARS1/EPRS1/QARS1/CARS2/WARS1	9
R-HSA-4570464	SUMOylation of RNA binding proteins	9/699	26/4256	0.018451	0.23234	0.204849	NUP43/NUP58/RAE1/RANBP2/HNRNPC/HNRNPK/NUP98/SUMO2/CBX4	9
R-HSA-6784531	tRNA processing in the nucleus	9/699	26/4256	0.018451	0.23234	0.204849	NUP43/NUP58/RAE1/RANBP2/DDX1/NUP98/RAN/TSEN54/POP4	9
R-HSA-165054	Rev-mediated nuclear export of HIV RNA	7/699	18/4256	0.0188926	0.23234	0.204849	NUP43/NUP58/RAE1/RANBP2/NUP98/RAN/RANGAP1	7
R-HSA-168274	Export of Viral Ribonucleoproteins from Nucleus	7/699	18/4256	0.0188926	0.23234	0.204849	HSPA1B/NUP43/NUP58/RAE1/RANBP2/NUP98/RAN	7
R-HSA-180746	Nuclear import of Rev protein	7/699	18/4256	0.0188926	0.23234	0.204849	NUP43/NUP58/RAE1/RANBP2/NUP98/RAN/KPNB1	7
R-HSA-379716	Cytosolic tRNA aminoacylation	7/699	18/4256	0.0188926	0.23234	0.204849	RARS1/PPA1/NARS1/SARS1/EPRS1/QARS1/WARS1	7
R-HSA-77387	Insulin receptor recycling	7/699	18/4256	0.0188926	0.23234	0.204849	ATP6V0A1/ATP6V0E1/ATP6V1B2/IDE/ATP6V1F/ATP6AP1/ATP6V1C1	7
R-HSA-9609523	Insertion of tail-anchored proteins into the endoplasmic reticulum membrane	7/699	18/4256	0.0188926	0.23234	0.204849	UBL4A/PRNP/SERP1/CAMLG/EMD/VAPA/UBE2J2	7
R-HSA-176033	Interactions of Vpr with host cellular proteins	8/699	22/4256	0.0190044	0.23234	0.204849	NUP43/NUP58/RAE1/RANBP2/HMGA1/SLC25A4/NUP98/BANF1	8
R-HSA-2173795	Downregulation of SMAD2/3:SMAD4 transcriptional activity	8/699	22/4256	0.0190044	0.23234	0.204849	UBC/TRIM33/STAT1/USP9X/PPM1A/NCOR1/UBB/MAPK1	8
R-HSA-170834	Signaling by TGF-beta Receptor Complex	17/699	62/4256	0.0190414	0.23234	0.204849	USP15/TFDP1/F11R/UBC/YBX1/TRIM33/STAT1/RHOA/ITGB5/USP9X/PPP1CC/NEDD8/PPM1A/NCOR1/UBB/MAPK1/CCNK	17
R-HSA-390466	Chaperonin-mediated protein folding	15/699	53/4256	0.0201738	0.238561	0.210334	HDAC3/CSNK2B/TUBB4B/TUBB6/GNG12/PFDN2/CCT6A/FBXW2/FBXW5/TUBA1B/TUBA1C/CCT2/LONP2/CSNK2A1/GNB1	15
R-HSA-6798695	Neutrophil degranulation	57/699	269/4256	0.0204035	0.238561	0.210334	HSPA1B/PSMD1/RAB24/RAB6A/RAB18/PSEN1/RAB5C/ATP6V0A1/RAB10/XRCC5/IMPDH2/CSNK2B/TMEM30A/CTSB/TUBB4B/GDI2/RAB5B/CKAP4/DYNLL1/LAMP1/ANXA2/PSMD11/CAP1/ARPC5/YPEL5/CMTM6/DYNC1LI1/RHOA/RAB7A/ARMC8/ATP11B/MAPK14/HSP90AB1/IGF2R/ATP6AP2/HUWE1/MAGT1/LAMP2/ASAH1/GOLGA7/RAB14/TOLLIP/PAFAH1B2/COMMD3/TSPAN14/PA2G4/RAP1B/CCT2/LTA4H/DNAJC3/NPC2/HSP90AA1/KPNB1/VAPA/MAPK1/XRCC6/CYB5R3	57
R-HSA-2173793	Transcriptional activity of SMAD2/SMAD3:SMAD4 heterotrimer	11/699	35/4256	0.020492	0.238561	0.210334	TFDP1/UBC/YBX1/TRIM33/STAT1/USP9X/PPM1A/NCOR1/UBB/MAPK1/CCNK	11
R-HSA-447115	Interleukin-12 family signaling	11/699	35/4256	0.020492	0.238561	0.210334	PITPNA/CAPZA1/CFL1/PDCD4/ANXA2/STAT1/HNRNPA2B1/RALA/HNRNPF/RAP1B/SOD1	11
R-HSA-917937	Iron uptake and transport	11/699	35/4256	0.020492	0.238561	0.210334	CUL1/ATP6V0A1/ATP6V0E1/ATP6V1B2/UBC/SKP1/ATP6V1F/ATP6AP1/ATP6V1C1/NEDD8/UBB	11
R-HSA-3371453	Regulation of HSF1-mediated heat shock response	13/699	44/4256	0.0208068	0.238561	0.210334	HSPA1B/GSK3B/NUP43/NUP58/RAE1/RANBP2/RPA2/DNAJB6/HSPH1/HSPA4L/NUP98/DNAJC7/MAPK1	13
R-HSA-9772573	Late SARS-CoV-2 Infection Events	13/699	44/4256	0.0208068	0.238561	0.210334	GSK3B/ZDHHC5/RPN1/UBC/ZDHHC3/CSNK1A1/MGAT4B/MAGT1/GOLGA7/STT3A/UBB/GALNT1/GSK3A	13
R-HSA-9658195	Leishmania infection	21/699	82/4256	0.0213	0.242128	0.213479	RELA/GRB2/BAIAP2/PRKAR1A/NCKAP1/ARPC1A/MYO1C/ACTG1/MYH9/GNG12/GNAI3/TXNIP/ARPC5/ACTR3/ARPC2/MAPK14/HSP90AB1/ELMO2/GNAS/MAPK1/GNB1	21
R-HSA-9020591	Interleukin-12 signaling	10/699	31/4256	0.022181	0.248391	0.219001	PITPNA/CAPZA1/CFL1/PDCD4/ANXA2/HNRNPA2B1/RALA/HNRNPF/RAP1B/SOD1	10
R-HSA-69620	Cell Cycle Checkpoints	32/699	138/4256	0.0228922	0.248391	0.219001	ITGB3BP/MCM2/RAD1/YWHAG/RCC2/PSMD1/NUP43/RANBP2/YWHAH/RPA2/PPP2CB/YWHAZ/CKAP5/DYNLL1/UBC/PSMD11/DYNC1LI1/NUP98/BUB3/MDM2/UBE2N/PPP1CC/ANAPC5/DYNC1LI2/PAFAH1B1/UBB/TAOK1/CDC27/PSMC5/YWHAB/RANGAP1/PPP2R5C	32
R-HSA-1912420	Pre-NOTCH Processing in Golgi	5/699	11/4256	0.0229277	0.248391	0.219001	SEL1L/RAB6A/TMED2/NOTCH2/ATP2A2	5
R-HSA-9634285	Constitutive Signaling by Overexpressed ERBB2	5/699	11/4256	0.0229277	0.248391	0.219001	GRB2/SOS1/HRAS/HSP90AA1/ERBB2	5
R-HSA-9700206	Signaling by ALK in cancer	12/699	40/4256	0.0229715	0.248391	0.219001	GRB2/CUL1/RANBP2/PRKAR1A/TPM3/SQSTM1/TPM4/MYH9/SKP1/KIF5B/CLTC/MAPK1	12
R-HSA-9725370	Signaling by ALK fusions and activated point mutants	12/699	40/4256	0.0229715	0.248391	0.219001	GRB2/CUL1/RANBP2/PRKAR1A/TPM3/SQSTM1/TPM4/MYH9/SKP1/KIF5B/CLTC/MAPK1	12
R-HSA-983231	Factors involved in megakaryocyte development and platelet production	16/699	59/4256	0.0249421	0.25784	0.227332	KIF1C/CARMIL1/PRKAR1A/KIF1B/CAPZA1/HDAC2/TUBB4B/DOCK9/TUBB6/CAPZB/H3-3A/MFN1/CAPZA2/KIF5B/TUBA1B/TUBA1C	16
R-HSA-5205647	Mitophagy	8/699	23/4256	0.0250639	0.25784	0.227332	ULK1/SQSTM1/CSNK2B/UBC/TOMM20/MFN1/UBB/CSNK2A1	8
R-HSA-9659379	Sensory processing of sound	8/699	23/4256	0.0250639	0.25784	0.227332	EPS8L2/CAPZA1/EZR/MYO1C/ACTG1/MYH9/CAPZB/CAPZA2	8
R-HSA-389960	Formation of tubulin folding intermediates by CCT/TriC	6/699	15/4256	0.0253924	0.25784	0.227332	TUBB4B/TUBB6/CCT6A/TUBA1B/TUBA1C/CCT2	6
R-HSA-450302	activated TAK1 mediates p38 MAPK activation	6/699	15/4256	0.0253924	0.25784	0.227332	TAB2/UBC/MAPKAPK3/MAPK14/UBE2N/UBB	6
R-HSA-901032	ER Quality Control Compartment (ERQC)	6/699	15/4256	0.0253924	0.25784	0.227332	SEL1L/MARCHF6/UBC/TRIM13/OS9/UBB	6
R-HSA-1643713	Signaling by EGFR in Cancer	7/699	19/4256	0.025784	0.25784	0.227332	GRB2/SOS1/AREG/UBC/HRAS/HSP90AA1/UBB	7
R-HSA-180910	Vpr-mediated nuclear import of PICs	7/699	19/4256	0.025784	0.25784	0.227332	NUP43/NUP58/RAE1/RANBP2/HMGA1/NUP98/BANF1	7
R-HSA-5626467	RHO GTPases activate IQGAPs	7/699	19/4256	0.025784	0.25784	0.227332	TUBB4B/CDH1/ACTG1/TUBB6/CTNNA1/TUBA1B/TUBA1C	7
R-HSA-9682385	FLT3 signaling in disease	7/699	19/4256	0.025784	0.25784	0.227332	GRB2/SOS1/ZMYM2/TRIP11/UBC/HRAS/UBB	7
R-HSA-9679506	SARS-CoV Infections	53/699	251/4256	0.0264297	0.262324	0.231286	GATAD2A/RELA/GRB2/SOS1/FNTA/YWHAG/GSK3B/TAB2/NUP43/NUP58/CHMP4B/RAE1/RANBP2/RBBP7/ZDHHC5/SNRPD3/YWHAH/CHMP3/IMPDH2/RPN1/HDAC2/YWHAZ/PCBP2/HNRNPA1/PTGES3/UBC/RNF135/SNRPB/STAT1/CUL3/ZDHHC3/CSNK1A1/MGAT4B/HSP90AB1/VPS41/MAGT1/GOLGA7/CHMP4C/SIGMAR1/NUP98/STT3A/UBE2N/SAP18/HSP90AA1/VPS39/UBB/KPNB1/GALNT1/YWHAB/GSK3A/RPS4Y1/IFNGR2/LARP1	53
R-HSA-112314	Neurotransmitter receptors and postsynaptic signal transmission	15/699	55/4256	0.0279873	0.264463	0.233171	RPS6KA3/LIN7C/PRKAR1A/TUBB4B/NPTN/TUBB6/GNG12/GNAI3/HRAS/TUBA1B/TUBA1C/MDM2/NSF/MAPK1/GNB1	15
R-HSA-162592	Integration of provirus	4/699	8/4256	0.0290312	0.264463	0.233171	XRCC5/HMGA1/BANF1/XRCC6	4
R-HSA-190840	Microtubule-dependent trafficking of connexons from Golgi to the plasma membrane	4/699	8/4256	0.0290312	0.264463	0.233171	TUBB4B/TUBB6/TUBA1B/TUBA1C	4
R-HSA-1963640	GRB2 events in ERBB2 signaling	4/699	8/4256	0.0290312	0.264463	0.233171	GRB2/SOS1/HRAS/ERBB2	4
R-HSA-4839735	Signaling by AXIN mutants	4/699	8/4256	0.0290312	0.264463	0.233171	GSK3B/PPP2CB/CSNK1A1/PPP2R5C	4
R-HSA-4839744	Signaling by APC mutants	4/699	8/4256	0.0290312	0.264463	0.233171	GSK3B/PPP2CB/CSNK1A1/PPP2R5C	4
R-HSA-4839748	Signaling by AMER1 mutants	4/699	8/4256	0.0290312	0.264463	0.233171	GSK3B/PPP2CB/CSNK1A1/PPP2R5C	4
R-HSA-5467337	APC truncation mutants have impaired AXIN binding	4/699	8/4256	0.0290312	0.264463	0.233171	GSK3B/PPP2CB/CSNK1A1/PPP2R5C	4
R-HSA-5467340	AXIN missense mutants destabilize the destruction complex	4/699	8/4256	0.0290312	0.264463	0.233171	GSK3B/PPP2CB/CSNK1A1/PPP2R5C	4
R-HSA-5467348	Truncations of AMER1 destabilize the destruction complex	4/699	8/4256	0.0290312	0.264463	0.233171	GSK3B/PPP2CB/CSNK1A1/PPP2R5C	4
R-HSA-8866910	TFAP2 (AP-2) family regulates transcription of growth factors and their receptors	4/699	8/4256	0.0290312	0.264463	0.233171	TFAP2A/TFAP2C/YY1/ERBB2	4
R-HSA-9027284	Erythropoietin activates RAS	4/699	8/4256	0.0290312	0.264463	0.233171	GRB2/SOS1/CRKL/HRAS	4
R-HSA-391251	Protein folding	15/699	56/4256	0.032643	0.281499	0.248191	HDAC3/CSNK2B/TUBB4B/TUBB6/GNG12/PFDN2/CCT6A/FBXW2/FBXW5/TUBA1B/TUBA1C/CCT2/LONP2/CSNK2A1/GNB1	15
R-HSA-3065676	SUMO is conjugated to E1 (UBA2:SAE1)	3/699	5/4256	0.0340159	0.281499	0.248191	SUMO2/UBA2/SUMO3	3
R-HSA-5336415	Uptake and function of diphtheria toxin	3/699	5/4256	0.0340159	0.281499	0.248191	CD9/HSP90AB1/HSP90AA1	3
R-HSA-8847993	ERBB2 Activates PTK6 Signaling	3/699	5/4256	0.0340159	0.281499	0.248191	ERBB3/PTK6/ERBB2	3
R-HSA-9013700	NOTCH4 Activation and Transmission of Signal to the Nucleus	3/699	5/4256	0.0340159	0.281499	0.248191	PSEN1/YWHAZ/APH1A	3
R-HSA-9017802	Noncanonical activation of NOTCH3	3/699	5/4256	0.0340159	0.281499	0.248191	PSEN1/YBX1/APH1A	3
R-HSA-9610379	HCMV Late Events	10/699	33/4256	0.03406	0.281499	0.248191	NUP43/NUP58/CHMP4B/RAE1/RANBP2/CHMP3/CEBPD/CHMP4C/HNRNPK/NUP98	10
R-HSA-1250196	SHC1 events in ERBB2 signaling	5/699	12/4256	0.034107	0.281499	0.248191	GRB2/SOS1/ERBB3/HRAS/ERBB2	5
R-HSA-3371511	HSF1 activation	5/699	12/4256	0.034107	0.281499	0.248191	RPA2/PTGES3/HSP90AB1/HSP90AA1/HSBP1	5
R-HSA-881907	Gastrin-CREB signalling pathway via PKC and MAPK	5/699	12/4256	0.034107	0.281499	0.248191	GRB2/SOS1/RPS6KA3/HRAS/MAPK1	5
R-HSA-421270	Cell-cell junction organization	7/699	20/4256	0.0342111	0.281499	0.248191	F11R/NECTIN4/CLDN1/AFDN/CDH1/ACTG1/CTNNA1	7
R-HSA-901042	Calnexin/calreticulin cycle	7/699	20/4256	0.0342111	0.281499	0.248191	SEL1L/MARCHF6/UBC/TRIM13/OS9/PDIA3/UBB	7
R-HSA-9637690	Response of Mtb to phagocytosis	7/699	20/4256	0.0342111	0.281499	0.248191	UBC/ENO1/RAB7A/UBB/KPNB1/GSK3A/MAPK1	7
R-HSA-110314	Recognition of DNA damage by PCNA-containing replication complex	6/699	16/4256	0.0351344	0.281499	0.248191	RPA2/UBE2B/UBC/DDB1/UBB/PCNA	6
R-HSA-1236382	Constitutive Signaling by Ligand-Responsive EGFR Cancer Variants	6/699	16/4256	0.0351344	0.281499	0.248191	GRB2/SOS1/UBC/HRAS/HSP90AA1/UBB	6
R-HSA-168333	NEP/NS2 Interacts with the Cellular Export Machinery	6/699	16/4256	0.0351344	0.281499	0.248191	NUP43/NUP58/RAE1/RANBP2/NUP98/RAN	6
R-HSA-416572	Sema4D induced cell migration and growth-cone collapse	6/699	16/4256	0.0351344	0.281499	0.248191	MYH14/MYL6/MYH9/RHOA/ERBB2/LIMK2	6
R-HSA-5637815	Signaling by Ligand-Responsive EGFR Variants in Cancer	6/699	16/4256	0.0351344	0.281499	0.248191	GRB2/SOS1/UBC/HRAS/HSP90AA1/UBB	6
R-HSA-9013507	NOTCH3 Activation and Transmission of Signal to the Nucleus	6/699	16/4256	0.0351344	0.281499	0.248191	PSEN1/UBC/WWP2/YBX1/APH1A/UBB	6
R-HSA-9664565	Signaling by ERBB2 KD Mutants	6/699	16/4256	0.0351344	0.281499	0.248191	GRB2/SOS1/ERBB3/HRAS/HSP90AA1/ERBB2	6
R-HSA-373755	Semaphorin interactions	11/699	38/4256	0.0371682	0.292507	0.257897	GSK3B/MYH14/FARP2/CFL1/MYL6/MYH9/RHOA/HSP90AB1/HSP90AA1/ERBB2/LIMK2	11
R-HSA-6807505	RNA polymerase II transcribes snRNA genes	11/699	38/4256	0.0371682	0.292507	0.257897	SUPT5H/GTF2B/RPRD2/PHAX/GTF2F2/TAF9/ELL2/POLR2A/RPRD1A/SRRT/CCNK	11
R-HSA-74752	Signaling by Insulin receptor	11/699	38/4256	0.0371682	0.292507	0.257897	GRB2/SOS1/ATP6V0A1/ATP6V0E1/ATP6V1B2/IDE/ATP6V1F/ATP6AP1/ATP6V1C1/HRAS/MAPK1	11
R-HSA-418346	Platelet homeostasis	9/699	29/4256	0.0374798	0.293224	0.258529	STIM1/ATP2B4/PPP2CB/GNG12/MAPK14/ATP2A2/GNAS/GNB1/PPP2R5C	9
R-HSA-5663202	Diseases of signal transduction by growth factor receptors and second messengers	54/699	262/4256	0.0384757	0.297759	0.262527	AGGF1/GRB2/SOS1/CUL1/PSMD1/LRRFIP1/GSK3B/HDAC3/FOXO3/ZMYM2/SEL1L/RANBP2/SHOC2/GTF2F2/PSEN1/TRIP11/PRKAR1A/TPM3/RAF1/AREG/PAPSS1/SQSTM1/HDAC2/PPP2CB/KANK1/ERBB3/UBC/MPRIP/PSMD11/ACTG1/TPM4/MYH9/APH1A/STAT1/CTBP1/SKP1/CSNK1A1/HRAS/KIF5B/OS9/RAP1B/MDM2/PPP1CC/HSP90AA1/POLR2A/NCOR1/UBB/ERBB2/CLTC/PSMC5/YWHAB/GSK3A/MAPK1/PPP2R5C	54
R-HSA-983169	Class I MHC mediated antigen processing & presentation	45/699	213/4256	0.038508	0.297759	0.262527	RNF6/UBE4A/UBA5/CUL1/PSMD1/RLIM/WWP1/UBE2G1/FBXO17/TRIP12/UBE3C/HERC4/HECTD1/SEC61A1/UBE2B/UBA1/UBC/BTBD6/PSMD11/VAMP3/RNF220/FBXO11/CUL3/UBA3/ITGB5/RNF7/UBE2K/SKP1/RNF217/HUWE1/UBE2R2/FBXW2/UBAC1/FBXW5/ASB8/UBE2N/ANAPC5/PDIA3/STX4/UBB/CDC27/NPEPPS/PSMC5/RBCK1/UBE2J2	45
R-HSA-187037	Signaling by NTRK1 (TRKA)	18/699	72/4256	0.0394598	0.297759	0.262527	GRB2/SOS1/RPS6KA3/F3/CRKL/MAPK13/EGR3/PPP2CB/EGR2/RHOA/MAPKAPK3/MAPK14/RALA/TRIB1/HRAS/CLTC/YWHAB/MAPK1	18
R-HSA-159236	Transport of Mature mRNA derived from an Intron-Containing Transcript	12/699	43/4256	0.0395575	0.297759	0.262527	FYTTD1/NUP43/NUP58/RAE1/RANBP2/SRSF1/SRRM1/THOC7/RBM8A/NUP98/SRSF2/SRSF6	12
R-HSA-450294	MAP kinase activation	12/699	43/4256	0.0395575	0.297759	0.262527	CUL1/RPS6KA3/TAB2/PPP2CB/MAP3K8/UBC/MAPKAPK3/SKP1/MAPK14/UBE2N/UBB/MAPK1	12
R-HSA-73856	RNA Polymerase II Transcription Termination	12/699	43/4256	0.0395575	0.297759	0.262527	FYTTD1/CPSF7/SRSF1/SNRPD3/SRRM1/THOC7/PAPOLA/SNRPB/RBM8A/WDR33/SRSF2/SRSF6	12
R-HSA-6811438	Intra-Golgi traffic	8/699	25/4256	0.0409624	0.297759	0.262527	TRIP11/STX6/NAPA/NSF/NAPG/CYTH2/GOSR2/STX16	8
R-HSA-373760	L1CAM interactions	13/699	48/4256	0.0413586	0.297759	0.262527	RPS6KA3/ANK3/CSNK2B/EZR/TUBB4B/ACTG1/TUBB6/LYPLA2/TUBA1B/TUBA1C/CLTC/CSNK2A1/MAPK1	13
R-HSA-5696399	Global Genome Nucleotide Excision Repair (GG-NER)	13/699	48/4256	0.0413586	0.297759	0.262527	RAD23A/RPA2/COPS5/UBC/COPS4/GTF2H1/DDB1/UBE2N/YY1/UBB/SUMO2/SUMO3/PCNA	13
R-HSA-72202	Transport of Mature Transcript to Cytoplasm	13/699	48/4256	0.0413586	0.297759	0.262527	FYTTD1/NUP43/NUP58/RAE1/RANBP2/SRSF1/SRRM1/THOC7/RBM8A/WDR33/NUP98/SRSF2/SRSF6	13
R-HSA-1227986	Signaling by ERBB2	10/699	34/4256	0.0414133	0.297759	0.262527	GRB2/SOS1/ERBB3/UBC/PTK6/RHOA/HRAS/HSP90AA1/UBB/ERBB2	10
R-HSA-389958	Cooperation of Prefoldin and TriC/CCT in actin and tubulin folding	7/699	21/4256	0.044283	0.297759	0.262527	TUBB4B/TUBB6/PFDN2/CCT6A/TUBA1B/TUBA1C/CCT2	7
R-HSA-429947	Deadenylation of mRNA	7/699	21/4256	0.044283	0.297759	0.262527	PAIP1/CNOT8/EIF4A1/EIF4G1/PABPC1/TNKS1BP1/CNOT3	7
R-HSA-5654743	Signaling by FGFR4	7/699	21/4256	0.044283	0.297759	0.262527	GRB2/SOS1/PPP2CB/UBC/HRAS/UBB/MAPK1	7
R-HSA-9635486	Infection with Mycobacterium tuberculosis	7/699	21/4256	0.044283	0.297759	0.262527	UBC/ENO1/RAB7A/UBB/KPNB1/GSK3A/MAPK1	7
R-HSA-166520	Signaling by NTRKs	19/699	78/4256	0.0446114	0.297759	0.262527	GRB2/SOS1/RPS6KA3/F3/CRKL/TIAM1/MAPK13/EGR3/PPP2CB/EGR2/RHOA/MAPKAPK3/MAPK14/RALA/TRIB1/HRAS/CLTC/YWHAB/MAPK1	19
R-HSA-162594	Early Phase of HIV Life Cycle	4/699	9/4256	0.0455974	0.297759	0.262527	XRCC5/HMGA1/BANF1/XRCC6	4
R-HSA-179812	GRB2 events in EGFR signaling	4/699	9/4256	0.0455974	0.297759	0.262527	GRB2/SOS1/AREG/HRAS	4
R-HSA-190872	Transport of connexons to the plasma membrane	4/699	9/4256	0.0455974	0.297759	0.262527	TUBB4B/TUBB6/TUBA1B/TUBA1C	4
R-HSA-196299	Beta-catenin phosphorylation cascade	4/699	9/4256	0.0455974	0.297759	0.262527	GSK3B/PPP2CB/CSNK1A1/PPP2R5C	4
R-HSA-4839743	Signaling by CTNNB1 phospho-site mutants	4/699	9/4256	0.0455974	0.297759	0.262527	GSK3B/PPP2CB/CSNK1A1/PPP2R5C	4
R-HSA-5339716	Signaling by GSK3beta mutants	4/699	9/4256	0.0455974	0.297759	0.262527	GSK3B/PPP2CB/CSNK1A1/PPP2R5C	4
R-HSA-5358747	CTNNB1 S33 mutants aren't phosphorylated	4/699	9/4256	0.0455974	0.297759	0.262527	GSK3B/PPP2CB/CSNK1A1/PPP2R5C	4
R-HSA-5358749	CTNNB1 S37 mutants aren't phosphorylated	4/699	9/4256	0.0455974	0.297759	0.262527	GSK3B/PPP2CB/CSNK1A1/PPP2R5C	4
R-HSA-5358751	CTNNB1 S45 mutants aren't phosphorylated	4/699	9/4256	0.0455974	0.297759	0.262527	GSK3B/PPP2CB/CSNK1A1/PPP2R5C	4
R-HSA-5358752	CTNNB1 T41 mutants aren't phosphorylated	4/699	9/4256	0.0455974	0.297759	0.262527	GSK3B/PPP2CB/CSNK1A1/PPP2R5C	4
R-HSA-9664873	Pexophagy	4/699	9/4256	0.0455974	0.297759	0.262527	PEX5/SQSTM1/UBC/UBB	4
R-HSA-9708530	Regulation of BACH1 activity	4/699	9/4256	0.0455974	0.297759	0.262527	CUL1/UBC/SKP1/UBB	4
R-HSA-2980766	Nuclear Envelope Breakdown	9/699	30/4256	0.0460309	0.297759	0.262527	NUP43/NUP58/RAE1/RANBP2/NEK7/LEMD2/EMD/NUP98/BANF1	9
R-HSA-8854214	TBC/RABGAPs	9/699	30/4256	0.0460309	0.297759	0.262527	RAB6A/ULK1/RAB5C/SYTL1/RAB5B/RAB11A/RAB7A/ARF6/TBC1D14	9
R-HSA-9013405	RHOD GTPase cycle	9/699	30/4256	0.0460309	0.297759	0.262527	VANGL1/VAPB/ARHGAP17/VAMP3/CAPZB/RAB7A/EMD/ADD3/ARHGAP32	9
R-HSA-5654738	Signaling by FGFR2	12/699	44/4256	0.046589	0.297759	0.262527	GRB2/SOS1/GTF2F2/PPP2CB/HNRNPA1/UBC/HRAS/HNRNPF/ESRP2/POLR2A/UBB/MAPK1	12
R-HSA-674695	RNA Polymerase II Pre-transcription Events	12/699	44/4256	0.046589	0.297759	0.262527	ELOA/SUPT5H/GTF2B/AFF4/GTF2F2/NELFCD/CDC73/TAF9/GTF2H1/POLR2A/TAF15/CCNK	12
R-HSA-1227990	Signaling by ERBB2 in Cancer	6/699	17/4256	0.0469886	0.297759	0.262527	GRB2/SOS1/ERBB3/HRAS/HSP90AA1/ERBB2	6
R-HSA-168271	Transport of Ribonucleoproteins into the Host Nucleus	6/699	17/4256	0.0469886	0.297759	0.262527	NUP43/NUP58/RAE1/RANBP2/NUP98/KPNB1	6
R-HSA-110320	Translesion Synthesis by POLH	5/699	13/4256	0.0481339	0.297759	0.262527	RPA2/UBC/UBB/NPLOC4/PCNA	5
R-HSA-1295596	Spry regulation of FGF signaling	5/699	13/4256	0.0481339	0.297759	0.262527	GRB2/PPP2CB/UBC/UBB/MAPK1	5
R-HSA-3371568	Attenuation phase	5/699	13/4256	0.0481339	0.297759	0.262527	HSPA1B/PTGES3/HSP90AB1/HSP90AA1/HSBP1	5
R-HSA-418990	Adherens junctions interactions	5/699	13/4256	0.0481339	0.297759	0.262527	NECTIN4/AFDN/CDH1/ACTG1/CTNNA1	5
R-HSA-5654733	Negative regulation of FGFR4 signaling	5/699	13/4256	0.0481339	0.297759	0.262527	GRB2/PPP2CB/UBC/UBB/MAPK1	5
R-HSA-5684264	MAP3K8 (TPL2)-dependent MAPK1/3 activation	5/699	13/4256	0.0481339	0.297759	0.262527	CUL1/MAP3K8/UBC/SKP1/UBB	5
R-HSA-6804760	Regulation of TP53 Activity through Methylation	5/699	13/4256	0.0481339	0.297759	0.262527	SMYD2/KMT5A/UBC/MDM2/UBB	5
R-HSA-8876384	Listeria monocytogenes entry into host cells	5/699	13/4256	0.0481339	0.297759	0.262527	GRB2/EPS15/UBC/CDH1/UBB	5
R-HSA-9671555	Signaling by PDGFR in disease	5/699	13/4256	0.0481339	0.297759	0.262527	GRB2/SOS1/KANK1/STAT1/HRAS	5
R-HSA-9703465	Signaling by FLT3 fusion proteins	5/699	13/4256	0.0481339	0.297759	0.262527	GRB2/SOS1/ZMYM2/TRIP11/HRAS	5
R-HSA-380320	Recruitment of NuMA to mitotic centrosomes	14/699	54/4256	0.0492722	0.303389	0.267491	ACTR1A/YWHAG/TUBGCP5/TUBB4B/CKAP5/NUMA1/DYNLL1/TUBB6/DCTN3/TUBA1B/TUBA1C/HSP90AA1/PAFAH1B1/MZT2A	14
R-HSA-983712	Ion channel transport	16/699	64/4256	0.0503438	0.308559	0.27205	WWP1/ATP6V0A1/ATP2B4/RAF1/ATP6V0E1/ATP6V1B2/UBC/ATP2C1/ATP11B/CLCN3/ATP6V1F/ATP6AP1/ATP6V1C1/WNK1/ATP2A2/UBB	16
R-HSA-69231	Cyclin D associated events in G1	8/699	26/4256	0.0509674	0.309528	0.272904	CUL1/TFDP1/PPP2CB/UBC/PTK6/SKP1/RBL2/UBB	8
R-HSA-69236	G1 Phase	8/699	26/4256	0.0509674	0.309528	0.272904	CUL1/TFDP1/PPP2CB/UBC/PTK6/SKP1/RBL2/UBB	8
R-HSA-5358351	Signaling by Hedgehog	20/699	85/4256	0.0553711	0.330228	0.291155	SPOPL/CUL1/PSMD1/GSK3B/SEL1L/PRKAR1A/CDC73/TUBB4B/UBC/PSMD11/TUBB6/CUL3/SKP1/CSNK1A1/TUBA1B/TUBA1C/OS9/UBB/PSMC5/GNAS	20
R-HSA-8866654	E3 ubiquitin ligases ubiquitinate target proteins	9/699	31/4256	0.0557877	0.330228	0.291155	PEX5/CDC73/UBE2B/UBC/DERL1/UBE2N/UBB/UBE2J2/PCNA	9
R-HSA-168276	NS1 Mediated Effects on Host Pathways	7/699	22/4256	0.0560797	0.330228	0.291155	NUP43/NUP58/RAE1/RANBP2/KPNA4/NUP98/KPNB1	7
R-HSA-5654741	Signaling by FGFR3	7/699	22/4256	0.0560797	0.330228	0.291155	GRB2/SOS1/PPP2CB/UBC/HRAS/UBB/MAPK1	7
R-HSA-5673000	RAF activation	7/699	22/4256	0.0560797	0.330228	0.291155	SHOC2/RAF1/PPP2CB/HRAS/PPP1CC/YWHAB/PPP2R5C	7
R-HSA-9694548	Maturation of spike protein	7/699	22/4256	0.0560797	0.330228	0.291155	ZDHHC5/RPN1/ZDHHC3/MGAT4B/MAGT1/GOLGA7/STT3A	7
R-HSA-5696398	Nucleotide Excision Repair	16/699	65/4256	0.0570492	0.330228	0.291155	RAD23A/USP7/RPA2/COPS5/UBC/HMGN1/COPS4/GTF2H1/DDB1/UBE2N/YY1/POLR2A/UBB/SUMO2/SUMO3/PCNA	16
R-HSA-109582	Hemostasis	49/699	241/4256	0.0579514	0.330228	0.291155	GRB2/SOS1/KIF1C/F3/CARMIL1/STIM1/PRKAR1A/KIF1B/CAPZA1/F11R/CYB5R1/ATP2B4/RAF1/WDR1/HDAC2/PPP2CB/YWHAZ/TUBB4B/CFL1/CD9/DOCK9/ANXA2/TUBB6/CAPZB/CAP1/GNG12/GNAI3/H3-3A/RHOA/MFN1/ANXA5/MAPK14/CAPZA2/LAMP2/HRAS/KIF5B/TUBA1B/TUBA1C/RAP1B/ATP2A2/STX4/GLG1/SLC7A5/GNAS/MAPK1/SOD1/GNB1/PPP2R5C/CXADR	49
R-HSA-72187	mRNA 3'-end processing	10/699	36/4256	0.0592083	0.330228	0.291155	FYTTD1/CPSF7/SRSF1/SRRM1/THOC7/PAPOLA/RBM8A/WDR33/SRSF2/SRSF6	10
R-HSA-112412	SOS-mediated signalling	3/699	6/4256	0.0598368	0.330228	0.291155	GRB2/SOS1/HRAS	3
R-HSA-1253288	Downregulation of ERBB4 signaling	3/699	6/4256	0.0598368	0.330228	0.291155	WWP1/UBC/UBB	3
R-HSA-2514853	Condensation of Prometaphase Chromosomes	3/699	6/4256	0.0598368	0.330228	0.291155	CSNK2B/SMC4/CSNK2A1	3
R-HSA-3065678	SUMO is transferred from E1 to E2 (UBE2I, UBC9)	3/699	6/4256	0.0598368	0.330228	0.291155	SUMO2/UBA2/SUMO3	3
R-HSA-3215018	Processing and activation of SUMO	3/699	6/4256	0.0598368	0.330228	0.291155	SUMO2/UBA2/SUMO3	3
R-HSA-5654712	FRS-mediated FGFR4 signaling	3/699	6/4256	0.0598368	0.330228	0.291155	GRB2/SOS1/HRAS	3
R-HSA-5654719	SHC-mediated cascade:FGFR4	3/699	6/4256	0.0598368	0.330228	0.291155	GRB2/SOS1/HRAS	3
R-HSA-6785631	ERBB2 Regulates Cell Motility	3/699	6/4256	0.0598368	0.330228	0.291155	ERBB3/RHOA/ERBB2	3
R-HSA-74749	Signal attenuation	3/699	6/4256	0.0598368	0.330228	0.291155	GRB2/SOS1/MAPK1	3
R-HSA-9034864	Activated NTRK3 signals through RAS	3/699	6/4256	0.0598368	0.330228	0.291155	GRB2/SOS1/HRAS	3
R-HSA-4085377	SUMOylation of SUMOylation proteins	6/699	18/4256	0.0610365	0.330228	0.291155	NUP43/NUP58/RAE1/RANBP2/NUP98/SUMO2	6
R-HSA-499943	Interconversion of nucleotide di- and triphosphates	6/699	18/4256	0.0610365	0.330228	0.291155	DCTPP1/CMPK1/AK4/GUK1/RRM1/DUT	6
R-HSA-9607240	FLT3 Signaling	6/699	18/4256	0.0610365	0.330228	0.291155	GRB2/SOS1/FOXO3/UBC/HRAS/UBB	6
R-HSA-191859	snRNP Assembly	8/699	27/4256	0.062422	0.330228	0.291155	NUP43/NUP58/RAE1/RANBP2/PHAX/SNRPD3/SNRPB/NUP98	8
R-HSA-194441	Metabolism of non-coding RNA	8/699	27/4256	0.062422	0.330228	0.291155	NUP43/NUP58/RAE1/RANBP2/PHAX/SNRPD3/SNRPB/NUP98	8
R-HSA-448424	Interleukin-17 signaling	12/699	46/4256	0.0631256	0.330228	0.291155	CUL1/RPS6KA3/TAB2/PPP2CB/MAP3K8/UBC/MAPKAPK3/SKP1/MAPK14/UBE2N/UBB/MAPK1	12
R-HSA-9006936	Signaling by TGFB family members	17/699	71/4256	0.0638808	0.330228	0.291155	USP15/TFDP1/F11R/UBC/YBX1/TRIM33/STAT1/RHOA/ITGB5/USP9X/PPP1CC/NEDD8/PPM1A/NCOR1/UBB/MAPK1/CCNK	17
R-HSA-9694516	SARS-CoV-2 Infection	37/699	177/4256	0.064949	0.330228	0.291155	YWHAG/GSK3B/TAB2/NUP43/NUP58/CHMP4B/RAE1/RANBP2/ZDHHC5/SNRPD3/YWHAH/CHMP3/RPN1/YWHAZ/UBC/RNF135/SNRPB/STAT1/ZDHHC3/CSNK1A1/MGAT4B/HSP90AB1/VPS41/MAGT1/GOLGA7/CHMP4C/NUP98/STT3A/UBE2N/HSP90AA1/VPS39/UBB/GALNT1/YWHAB/GSK3A/RPS4Y1/LARP1	37
R-HSA-179409	APC-Cdc20 mediated degradation of Nek2A	5/699	14/4256	0.065081	0.330228	0.291155	UBC/BUB3/ANAPC5/UBB/CDC27	5
R-HSA-2028269	Signaling by Hippo	5/699	14/4256	0.065081	0.330228	0.291155	MOB1B/AMOTL1/MOB1A/YAP1/YWHAB	5
R-HSA-5654726	Negative regulation of FGFR1 signaling	5/699	14/4256	0.065081	0.330228	0.291155	GRB2/PPP2CB/UBC/UBB/MAPK1	5
R-HSA-5654727	Negative regulation of FGFR2 signaling	5/699	14/4256	0.065081	0.330228	0.291155	GRB2/PPP2CB/UBC/UBB/MAPK1	5
R-HSA-5654732	Negative regulation of FGFR3 signaling	5/699	14/4256	0.065081	0.330228	0.291155	GRB2/PPP2CB/UBC/UBB/MAPK1	5
R-HSA-9665348	Signaling by ERBB2 ECD mutants	5/699	14/4256	0.065081	0.330228	0.291155	GRB2/SOS1/HRAS/HSP90AA1/ERBB2	5
R-HSA-9725371	Nuclear events stimulated by ALK signaling in cancer	5/699	14/4256	0.065081	0.330228	0.291155	CUL1/SKP1/KIF5B/CLTC/MAPK1	5
R-HSA-1358803	Downregulation of ERBB2:ERBB3 signaling	4/699	10/4256	0.0663802	0.330228	0.291155	ERBB3/UBC/UBB/ERBB2	4
R-HSA-180336	SHC1 events in EGFR signaling	4/699	10/4256	0.0663802	0.330228	0.291155	GRB2/SOS1/AREG/HRAS	4
R-HSA-1839117	Signaling by cytosolic FGFR1 fusion mutants	4/699	10/4256	0.0663802	0.330228	0.291155	GRB2/LRRFIP1/ZMYM2/STAT1	4
R-HSA-389977	Post-chaperonin tubulin folding pathway	4/699	10/4256	0.0663802	0.330228	0.291155	TUBB4B/TUBB6/TUBA1B/TUBA1C	4
R-HSA-75035	Chk1/Chk2(Cds1) mediated inactivation of Cyclin B:Cdk1 complex	4/699	10/4256	0.0663802	0.330228	0.291155	YWHAG/YWHAH/YWHAZ/YWHAB	4
R-HSA-8875360	InlB-mediated entry of Listeria monocytogenes into host cell	4/699	10/4256	0.0663802	0.330228	0.291155	GRB2/EPS15/UBC/UBB	4
R-HSA-8955332	Carboxyterminal post-translational modifications of tubulin	4/699	10/4256	0.0663802	0.330228	0.291155	TUBB4B/TUBB6/TUBA1B/TUBA1C	4
R-HSA-9614399	Regulation of localization of FOXO transcription factors	4/699	10/4256	0.0663802	0.330228	0.291155	YWHAG/FOXO3/YWHAZ/YWHAB	4
R-HSA-9637687	Suppression of phagosomal maturation	4/699	10/4256	0.0663802	0.330228	0.291155	UBC/RAB7A/UBB/KPNB1	4
R-HSA-9673767	Signaling by PDGFRA transmembrane, juxtamembrane and kinase domain mutants	4/699	10/4256	0.0663802	0.330228	0.291155	GRB2/SOS1/STAT1/HRAS	4
R-HSA-9673770	Signaling by PDGFRA extracellular domain mutants	4/699	10/4256	0.0663802	0.330228	0.291155	GRB2/SOS1/STAT1/HRAS	4
R-HSA-112382	Formation of RNA Pol II elongation complex	9/699	32/4256	0.0667905	0.330228	0.291155	ELOA/SUPT5H/AFF4/GTF2F2/NELFCD/CDC73/GTF2H1/POLR2A/CCNK	9
R-HSA-442755	Activation of NMDA receptors and postsynaptic events	9/699	32/4256	0.0667905	0.330228	0.291155	RPS6KA3/LIN7C/PRKAR1A/TUBB4B/TUBB6/HRAS/TUBA1B/TUBA1C/MAPK1	9
R-HSA-5675221	Negative regulation of MAPK pathway	9/699	32/4256	0.0667905	0.330228	0.291155	DUSP2/RAF1/PPP2CB/UBC/HRAS/UBB/YWHAB/MAPK1/PPP2R5C	9
R-HSA-5696395	Formation of Incision Complex in GG-NER	9/699	32/4256	0.0667905	0.330228	0.291155	RAD23A/RPA2/UBC/GTF2H1/DDB1/UBE2N/UBB/SUMO2/SUMO3	9
R-HSA-75955	RNA Polymerase II Transcription Elongation	9/699	32/4256	0.0667905	0.330228	0.291155	ELOA/SUPT5H/AFF4/GTF2F2/NELFCD/CDC73/GTF2H1/POLR2A/CCNK	9
R-HSA-5633007	Regulation of TP53 Activity	20/699	87/4256	0.0681212	0.33556	0.295856	RAD1/GATAD2A/SMYD2/USP7/RBBP7/KMT5A/RPA2/CSNK2B/HDAC2/PPP2CB/UBC/MEAF6/TAF9/MAPK14/MDM2/UBB/TAF15/CSNK2A1/HIPK1/PPP2R5C	20
R-HSA-917729	Endosomal Sorting Complex Required For Transport (ESCRT)	7/699	23/4256	0.0696491	0.34182	0.301376	CHMP4B/CHMP3/UBC/VPS4B/CHMP4C/CHMP5/UBB	7
R-HSA-6804756	Regulation of TP53 Activity through Phosphorylation	11/699	42/4256	0.0716005	0.350105	0.30868	RAD1/RPA2/CSNK2B/UBC/TAF9/MAPK14/MDM2/UBB/TAF15/CSNK2A1/HIPK1	11
R-HSA-532668	N-glycan trimming in the ER and Calnexin/Calreticulin cycle	8/699	28/4256	0.075359	0.364463	0.321339	SEL1L/MARCHF6/UBC/TRIM13/DERL1/OS9/PDIA3/UBB	8
R-HSA-6791312	TP53 Regulates Transcription of Cell Cycle Genes	8/699	28/4256	0.075359	0.364463	0.321339	TFDP1/CNOT8/BTG2/TNKS1BP1/RBL2/CARM1/CNOT3/PCNA	8
R-HSA-73893	DNA Damage Bypass	8/699	28/4256	0.075359	0.364463	0.321339	RPA2/UBE2B/UBC/DDB1/USP10/UBB/NPLOC4/PCNA	8
R-HSA-3301854	Nuclear Pore Complex (NPC) Disassembly	6/699	19/4256	0.0773069	0.365901	0.322607	NUP43/NUP58/RAE1/RANBP2/NEK7/NUP98	6
R-HSA-400685	Sema4D in semaphorin signaling	6/699	19/4256	0.0773069	0.365901	0.322607	MYH14/MYL6/MYH9/RHOA/ERBB2/LIMK2	6
R-HSA-512988	Interleukin-3, Interleukin-5 and GM-CSF signaling	6/699	19/4256	0.0773069	0.365901	0.322607	GRB2/SOS1/CRKL/YWHAZ/UBC/UBB	6
R-HSA-5655302	Signaling by FGFR1 in disease	6/699	19/4256	0.0773069	0.365901	0.322607	GRB2/SOS1/LRRFIP1/ZMYM2/STAT1/HRAS	6
R-HSA-6814122	Cooperation of PDCL (PhLP1) and TRiC/CCT in G-protein beta folding	6/699	19/4256	0.0773069	0.365901	0.322607	CSNK2B/GNG12/CCT6A/CCT2/CSNK2A1/GNB1	6
R-HSA-917977	Transferrin endocytosis and recycling	6/699	19/4256	0.0773069	0.365901	0.322607	ATP6V0A1/ATP6V0E1/ATP6V1B2/ATP6V1F/ATP6AP1/ATP6V1C1	6
R-HSA-168643	Nucleotide-binding domain, leucine rich repeat containing receptor (NLR) signaling pathways	9/699	33/4256	0.0790645	0.368241	0.32467	RELA/TAB2/MAPK13/UBC/TXNIP/MAPK14/HSP90AB1/UBE2N/UBB	9
R-HSA-8848021	Signaling by PTK6	9/699	33/4256	0.0790645	0.368241	0.32467	KHDRBS1/ERBB3/UBC/PTK6/RHOA/HRAS/UBB/ERBB2/ELMO2	9
R-HSA-9006927	Signaling by Non-Receptor Tyrosine Kinases	9/699	33/4256	0.0790645	0.368241	0.32467	KHDRBS1/ERBB3/UBC/PTK6/RHOA/HRAS/UBB/ERBB2/ELMO2	9
R-HSA-168142	Toll Like Receptor 10 (TLR10) Cascade	14/699	58/4256	0.0826004	0.368241	0.32467	RELA/CUL1/RPS6KA3/TAB2/PPP2CB/MAP3K8/UBC/MAPKAPK3/SKP1/MAPK14/UBE2N/UBB/USP14/MAPK1	14
R-HSA-168176	Toll Like Receptor 5 (TLR5) Cascade	14/699	58/4256	0.0826004	0.368241	0.32467	RELA/CUL1/RPS6KA3/TAB2/PPP2CB/MAP3K8/UBC/MAPKAPK3/SKP1/MAPK14/UBE2N/UBB/USP14/MAPK1	14
R-HSA-975871	MyD88 cascade initiated on plasma membrane	14/699	58/4256	0.0826004	0.368241	0.32467	RELA/CUL1/RPS6KA3/TAB2/PPP2CB/MAP3K8/UBC/MAPKAPK3/SKP1/MAPK14/UBE2N/UBB/USP14/MAPK1	14
R-HSA-190236	Signaling by FGFR	12/699	48/4256	0.0831252	0.368241	0.32467	GRB2/SOS1/GTF2F2/PPP2CB/HNRNPA1/UBC/HRAS/HNRNPF/ESRP2/POLR2A/UBB/MAPK1	12
R-HSA-211000	Gene Silencing by RNA	12/699	48/4256	0.0831252	0.368241	0.32467	NUP43/NUP58/RAE1/TSNAX/RANBP2/H3-3A/TSN/NUP98/RAN/DICER1/HSP90AA1/POLR2A	12
R-HSA-170822	Regulation of Glucokinase by Glucokinase Regulatory Protein	5/699	15/4256	0.0849253	0.368241	0.32467	NUP43/NUP58/RAE1/RANBP2/NUP98	5
R-HSA-2979096	NOTCH2 Activation and Transmission of Signal to the Nucleus	5/699	15/4256	0.0849253	0.368241	0.32467	PSEN1/UBC/NOTCH2/APH1A/UBB	5
R-HSA-3232118	SUMOylation of transcription factors	5/699	15/4256	0.0849253	0.368241	0.32467	TFAP2A/TFAP2C/MDM2/SUMO2/SUMO3	5
R-HSA-5619107	Defective TPR may confer susceptibility towards thyroid papillary carcinoma (TPC)	5/699	15/4256	0.0849253	0.368241	0.32467	NUP43/NUP58/RAE1/RANBP2/NUP98	5
R-HSA-5625900	RHO GTPases activate CIT	5/699	15/4256	0.0849253	0.368241	0.32467	MYH14/PPP1R12B/MYL6/MYH9/RHOA	5
R-HSA-5654736	Signaling by FGFR1	7/699	24/4256	0.0850065	0.368241	0.32467	GRB2/SOS1/PPP2CB/UBC/HRAS/UBB/MAPK1	7
R-HSA-438064	Post NMDA receptor activation events	8/699	29/4256	0.0897891	0.368241	0.32467	RPS6KA3/PRKAR1A/TUBB4B/TUBB6/HRAS/TUBA1B/TUBA1C/MAPK1	8
R-HSA-110312	Translesion synthesis by REV1	4/699	11/4256	0.0912102	0.368241	0.32467	RPA2/UBC/UBB/PCNA	4
R-HSA-111447	Activation of BAD and translocation to mitochondria	4/699	11/4256	0.0912102	0.368241	0.32467	YWHAG/YWHAH/YWHAZ/YWHAB	4
R-HSA-209560	NF-kB is activated and signals survival	4/699	11/4256	0.0912102	0.368241	0.32467	RELA/SQSTM1/UBC/UBB	4
R-HSA-3238698	WNT ligand biogenesis and trafficking	4/699	11/4256	0.0912102	0.368241	0.32467	SNX3/VPS26A/VPS29/VPS35	4
R-HSA-5655862	Translesion synthesis by POLK	4/699	11/4256	0.0912102	0.368241	0.32467	RPA2/UBC/UBB/PCNA	4
R-HSA-5696397	Gap-filling DNA repair synthesis and ligation in GG-NER	4/699	11/4256	0.0912102	0.368241	0.32467	RPA2/UBC/UBB/PCNA	4
R-HSA-9669938	Signaling by KIT in disease	4/699	11/4256	0.0912102	0.368241	0.32467	GRB2/SOS1/STAT1/HRAS	4
R-HSA-9670439	Signaling by phosphorylated juxtamembrane, extracellular and kinase domain KIT mutants	4/699	11/4256	0.0912102	0.368241	0.32467	GRB2/SOS1/STAT1/HRAS	4
R-HSA-9755779	SARS-CoV-2 targets host intracellular signalling and regulatory pathways	4/699	11/4256	0.0912102	0.368241	0.32467	YWHAG/YWHAH/YWHAZ/YWHAB	4
R-HSA-1250347	SHC1 events in ERBB4 signaling	3/699	7/4256	0.0922254	0.368241	0.32467	GRB2/SOS1/HRAS	3
R-HSA-1679131	Trafficking and processing of endosomal TLR	3/699	7/4256	0.0922254	0.368241	0.32467	LGMN/CTSB/HSP90B1	3
R-HSA-170968	Frs2-mediated activation	3/699	7/4256	0.0922254	0.368241	0.32467	CRKL/YWHAB/MAPK1	3
R-HSA-193692	Regulated proteolysis of p75NTR	3/699	7/4256	0.0922254	0.368241	0.32467	RELA/PSEN1/APH1A	3
R-HSA-1963642	PI3K events in ERBB2 signaling	3/699	7/4256	0.0922254	0.368241	0.32467	GRB2/ERBB3/ERBB2	3
R-HSA-2179392	EGFR Transactivation by Gastrin	3/699	7/4256	0.0922254	0.368241	0.32467	GRB2/SOS1/HRAS	3
R-HSA-2428933	SHC-related events triggered by IGF1R	3/699	7/4256	0.0922254	0.368241	0.32467	GRB2/SOS1/HRAS	3
R-HSA-2465910	MASTL Facilitates Mitotic Progression	3/699	7/4256	0.0922254	0.368241	0.32467	PPP2CB/ARPP19/ENSA	3
R-HSA-354194	GRB2:SOS provides linkage to MAPK signaling for Integrins	3/699	7/4256	0.0922254	0.368241	0.32467	GRB2/SOS1/RAP1B	3
R-HSA-392851	Prostacyclin signalling through prostacyclin receptor	3/699	7/4256	0.0922254	0.368241	0.32467	GNG12/GNAS/GNB1	3
R-HSA-420092	Glucagon-type ligand receptors	3/699	7/4256	0.0922254	0.368241	0.32467	GNG12/GNAS/GNB1	3
R-HSA-435354	Zinc transporters	3/699	7/4256	0.0922254	0.368241	0.32467	SLC30A7/SLC39A6/SLC30A5	3
R-HSA-5654688	SHC-mediated cascade:FGFR1	3/699	7/4256	0.0922254	0.368241	0.32467	GRB2/SOS1/HRAS	3
R-HSA-5654693	FRS-mediated FGFR1 signaling	3/699	7/4256	0.0922254	0.368241	0.32467	GRB2/SOS1/HRAS	3
R-HSA-5654699	SHC-mediated cascade:FGFR2	3/699	7/4256	0.0922254	0.368241	0.32467	GRB2/SOS1/HRAS	3
R-HSA-5654700	FRS-mediated FGFR2 signaling	3/699	7/4256	0.0922254	0.368241	0.32467	GRB2/SOS1/HRAS	3
R-HSA-5654704	SHC-mediated cascade:FGFR3	3/699	7/4256	0.0922254	0.368241	0.32467	GRB2/SOS1/HRAS	3
R-HSA-5654706	FRS-mediated FGFR3 signaling	3/699	7/4256	0.0922254	0.368241	0.32467	GRB2/SOS1/HRAS	3
R-HSA-8849469	PTK6 Regulates RTKs and Their Effectors AKT1 and DOK1	3/699	7/4256	0.0922254	0.368241	0.32467	UBC/PTK6/UBB	3
R-HSA-8851805	MET activates RAS signaling	3/699	7/4256	0.0922254	0.368241	0.32467	GRB2/SOS1/HRAS	3
R-HSA-8875555	MET activates RAP1 and RAC1	3/699	7/4256	0.0922254	0.368241	0.32467	GRB2/CRKL/RAP1B	3
R-HSA-8875656	MET receptor recycling	3/699	7/4256	0.0922254	0.368241	0.32467	GRB2/CRKL/ARF6	3
R-HSA-8876493	InlA-mediated entry of Listeria monocytogenes into host cells	3/699	7/4256	0.0922254	0.368241	0.32467	UBC/CDH1/UBB	3
R-HSA-9026519	Activated NTRK2 signals through RAS	3/699	7/4256	0.0922254	0.368241	0.32467	GRB2/SOS1/HRAS	3
R-HSA-9028731	Activated NTRK2 signals through FRS2 and FRS3	3/699	7/4256	0.0922254	0.368241	0.32467	GRB2/SOS1/HRAS	3
R-HSA-9636383	Prevention of phagosomal-lysosomal fusion	3/699	7/4256	0.0922254	0.368241	0.32467	UBC/RAB7A/UBB	3
R-HSA-168181	Toll Like Receptor 7/8 (TLR7/8) Cascade	14/699	59/4256	0.0927523	0.368241	0.32467	RELA/CUL1/RPS6KA3/TAB2/PPP2CB/MAP3K8/UBC/MAPKAPK3/SKP1/MAPK14/UBE2N/UBB/USP14/MAPK1	14
R-HSA-9679191	Potential therapeutics for SARS	14/699	59/4256	0.0927523	0.368241	0.32467	GATAD2A/GRB2/SOS1/FNTA/RBBP7/IMPDH2/HDAC2/PTGES3/CUL3/HSP90AB1/SIGMAR1/SAP18/HSP90AA1/IFNGR2	14
R-HSA-975138	TRAF6 mediated induction of NFkB and MAP kinases upon TLR7/8 or 9 activation	14/699	59/4256	0.0927523	0.368241	0.32467	RELA/CUL1/RPS6KA3/TAB2/PPP2CB/MAP3K8/UBC/MAPKAPK3/SKP1/MAPK14/UBE2N/UBB/USP14/MAPK1	14
R-HSA-975155	MyD88 dependent cascade initiated on endosome	14/699	59/4256	0.0927523	0.368241	0.32467	RELA/CUL1/RPS6KA3/TAB2/PPP2CB/MAP3K8/UBC/MAPKAPK3/SKP1/MAPK14/UBE2N/UBB/USP14/MAPK1	14
R-HSA-72165	mRNA Splicing - Minor Pathway	10/699	39/4256	0.0940993	0.372476	0.328404	GTF2F2/SRSF1/SNRPD3/SF3B1/SNRPB/YBX1/PRPF8/POLR2A/SRSF2/SRSF6	10
R-HSA-114452	Activation of BH3-only proteins	6/699	20/4256	0.0957766	0.374655	0.330325	YWHAG/TFDP1/YWHAH/YWHAZ/DYNLL1/YWHAB	6
R-HSA-159231	Transport of Mature mRNA Derived from an Intronless Transcript	6/699	20/4256	0.0957766	0.374655	0.330325	NUP43/NUP58/RAE1/RANBP2/WDR33/NUP98	6
R-HSA-389957	Prefoldin mediated transfer of substrate to CCT/TriC	6/699	20/4256	0.0957766	0.374655	0.330325	TUBB4B/TUBB6/PFDN2/CCT6A/TUBA1C/CCT2	6
R-HSA-9648002	RAS processing	6/699	20/4256	0.0957766	0.374655	0.330325	FNTA/UBC/ABHD17A/GOLGA7/HRAS/UBB	6
R-HSA-5610787	Hedgehog 'off' state	15/699	65/4256	0.101756	0.396878	0.349918	CUL1/PSMD1/GSK3B/PRKAR1A/TUBB4B/UBC/PSMD11/TUBB6/SKP1/CSNK1A1/TUBA1B/TUBA1C/UBB/PSMC5/GNAS	15
R-HSA-3214841	PKMTs methylate histone lysines	7/699	25/4256	0.102135	0.397191	0.350194	SMYD2/ASH2L/RELA/NSD3/RBBP7/KMT5A/SUZ12	7
R-HSA-9705671	SARS-CoV-2 activates/modulates innate and adaptive immune responses	14/699	60/4256	0.103648	0.401901	0.354347	TAB2/NUP43/NUP58/RAE1/RANBP2/UBC/RNF135/STAT1/HSP90AB1/NUP98/UBE2N/HSP90AA1/UBB/LARP1	14
R-HSA-2565942	Regulation of PLK1 Activity at G2/M Transition	13/699	55/4256	0.105322	0.405624	0.357629	CUL1/ACTR1A/YWHAG/PPP1R12B/TUBB4B/CKAP5/DYNLL1/UBC/SKP1/DCTN3/HSP90AA1/PAFAH1B1/UBB	13
R-HSA-3371571	HSF1-dependent transactivation	5/699	16/4256	0.107557	0.405624	0.357629	HSPA1B/PTGES3/HSP90AB1/HSP90AA1/HSBP1	5
R-HSA-432040	Vasopressin regulates renal water homeostasis via Aquaporins	5/699	16/4256	0.107557	0.405624	0.357629	PRKAR1A/RAB11A/GNG12/GNAS/GNB1	5
R-HSA-445717	Aquaporin-mediated transport	5/699	16/4256	0.107557	0.405624	0.357629	PRKAR1A/RAB11A/GNG12/GNAS/GNB1	5
R-HSA-75067	Processing of Capped Intronless Pre-mRNA	5/699	16/4256	0.107557	0.405624	0.357629	CPSF7/SNRPD3/PAPOLA/SNRPB/WDR33	5
R-HSA-9613829	Chaperone Mediated Autophagy	5/699	16/4256	0.107557	0.405624	0.357629	UBC/HSP90AB1/LAMP2/HSP90AA1/UBB	5
R-HSA-9660821	ADORA2B mediated anti-inflammatory cytokines production	5/699	16/4256	0.107557	0.405624	0.357629	PRKAR1A/GNG12/GNAI3/GNAS/GNB1	5
R-HSA-9662361	Sensory processing of sound by outer hair cells of the cochlea	5/699	16/4256	0.107557	0.405624	0.357629	EPS8L2/EZR/MYO1C/ACTG1/MYH9	5
R-HSA-6781827	Transcription-Coupled Nucleotide Excision Repair (TC-NER)	11/699	45/4256	0.107626	0.405624	0.357629	USP7/RPA2/COPS5/UBC/HMGN1/COPS4/GTF2H1/DDB1/POLR2A/UBB/PCNA	11
R-HSA-167172	Transcription of the HIV genome	10/699	40/4256	0.107963	0.405624	0.357629	ELOA/SUPT5H/GTF2B/GTF2F2/NELFCD/TAF9/GTF2H1/POLR2A/TAF15/CCNK	10
R-HSA-9614085	FOXO-mediated transcription	10/699	40/4256	0.107963	0.405624	0.357629	YWHAG/NFYC/FOXO3/HDAC2/YWHAZ/TXNIP/CCNG2/BTG1/RBL2/YWHAB	10
R-HSA-9012999	RHO GTPase cycle	46/699	236/4256	0.112967	0.423227	0.37315	GRB2/SOS1/BAIAP2/VANGL1/SCRIB/CPSF7/VAPB/FARP2/FAM91A1/ARHGAP17/TIAM1/SRRM1/TPM3/NCKAP1/ARFGAP2/CKAP4/DOCK9/HNRNPC/TMEM87A/WWP2/ACTG1/NSFL1C/TPM4/VAMP3/CAPZB/CUL3/RHOA/RAB7A/COPS4/HSP90AB1/GOPC/CCT6A/USP9X/EMD/ATP6AP1/STIP1/ADD3/TUBA1B/CCT2/SCFD1/HSP90AA1/FLOT2/CLTC/TXNL1/ELMO2/ARHGAP32	46
R-HSA-168138	Toll Like Receptor 9 (TLR9) Cascade	14/699	61/4256	0.115287	0.424755	0.374497	RELA/CUL1/RPS6KA3/TAB2/PPP2CB/MAP3K8/UBC/MAPKAPK3/SKP1/MAPK14/UBE2N/UBB/USP14/MAPK1	14
R-HSA-168164	Toll Like Receptor 3 (TLR3) Cascade	14/699	61/4256	0.115287	0.424755	0.374497	RELA/CUL1/RPS6KA3/TAB2/PPP2CB/MAP3K8/UBC/MAPKAPK3/SKP1/MAPK14/UBE2N/UBB/USP14/MAPK1	14
R-HSA-159234	Transport of Mature mRNAs Derived from Intronless Transcripts	6/699	21/4256	0.116374	0.424755	0.374497	NUP43/NUP58/RAE1/RANBP2/WDR33/NUP98	6
R-HSA-168638	NOD1/2 Signaling Pathway	6/699	21/4256	0.116374	0.424755	0.374497	TAB2/MAPK13/UBC/MAPK14/UBE2N/UBB	6
R-HSA-190828	Gap junction trafficking	6/699	21/4256	0.116374	0.424755	0.374497	TUBB4B/ACTG1/TUBB6/TUBA1B/TUBA1C/CLTC	6
R-HSA-9013407	RHOH GTPase cycle	6/699	21/4256	0.116374	0.424755	0.374497	VANGL1/FAM91A1/NSFL1C/VAMP3/RAB7A/TUBA1B	6
R-HSA-936440	Negative regulators of DDX58/IFIH1 signaling	6/699	21/4256	0.116374	0.424755	0.374497	TAX1BP1/PCBP2/UBC/RNF135/UBE2K/UBB	6
R-HSA-72649	Translation initiation complex formation	13/699	56/4256	0.117661	0.424755	0.374497	EIF2S1/EIF3A/EIF4A1/EIF3G/EIF4G1/EIF3B/EIF1AX/EIF2S3/PABPC1/EIF3E/EIF3F/EIF3J/RPS4Y1	13
R-HSA-72662	Activation of the mRNA upon binding of the cap-binding complex and eIFs, and subsequent binding to 43S	13/699	56/4256	0.117661	0.424755	0.374497	EIF2S1/EIF3A/EIF4A1/EIF3G/EIF4G1/EIF3B/EIF1AX/EIF2S3/PABPC1/EIF3E/EIF3F/EIF3J/RPS4Y1	13
R-HSA-72702	Ribosomal scanning and start codon recognition	13/699	56/4256	0.117661	0.424755	0.374497	EIF2S1/EIF3A/EIF4A1/EIF3G/EIF4G1/EIF3B/EIF1AX/EIF2S3/EIF3E/EIF3F/EIF5/EIF3J/RPS4Y1	13
R-HSA-162658	Golgi Cisternae Pericentriolar Stack Reorganization	4/699	12/4256	0.119762	0.424755	0.374497	BLZF1/RAB2A/MAPK1/GORASP2	4
R-HSA-163359	Glucagon signaling in metabolic regulation	4/699	12/4256	0.119762	0.424755	0.374497	PRKAR1A/GNG12/GNAS/GNB1	4
R-HSA-190861	Gap junction assembly	4/699	12/4256	0.119762	0.424755	0.374497	TUBB4B/TUBB6/TUBA1B/TUBA1C	4
R-HSA-5637810	Constitutive Signaling by EGFRvIII	4/699	12/4256	0.119762	0.424755	0.374497	GRB2/SOS1/HRAS/HSP90AA1	4
R-HSA-5637812	Signaling by EGFRvIII in Cancer	4/699	12/4256	0.119762	0.424755	0.374497	GRB2/SOS1/HRAS/HSP90AA1	4
R-HSA-5656121	Translesion synthesis by POLI	4/699	12/4256	0.119762	0.424755	0.374497	RPA2/UBC/UBB/PCNA	4
R-HSA-6807004	Negative regulation of MET activity	4/699	12/4256	0.119762	0.424755	0.374497	GRB2/EPS15/UBC/UBB	4
R-HSA-8849471	PTK6 Regulates RHO GTPases, RAS GTPase and MAP kinases	4/699	12/4256	0.119762	0.424755	0.374497	PTK6/RHOA/HRAS/ELMO2	4
R-HSA-912631	Regulation of signaling by CBL	4/699	12/4256	0.119762	0.424755	0.374497	GRB2/CRKL/UBC/UBB	4
R-HSA-9619483	Activation of AMPK downstream of NMDARs	4/699	12/4256	0.119762	0.424755	0.374497	TUBB4B/TUBB6/TUBA1B/TUBA1C	4
R-HSA-168325	Viral Messenger RNA Synthesis	7/699	26/4256	0.120986	0.42641	0.375956	NUP43/NUP58/RAE1/RANBP2/GTF2F2/NUP98/POLR2A	7
R-HSA-5696394	DNA Damage Recognition in GG-NER	7/699	26/4256	0.120986	0.42641	0.375956	RAD23A/COPS5/UBC/COPS4/DDB1/YY1/UBB	7
R-HSA-112315	Transmission across Chemical Synapses	16/699	72/4256	0.12119	0.42641	0.375956	RPS6KA3/LIN7C/PRKAR1A/TUBB4B/NPTN/TUBB6/GNG12/GNAI3/HRAS/TUBA1B/TUBA1C/MDM2/ALDH2/NSF/MAPK1/GNB1	16
R-HSA-6782210	Gap-filling DNA repair synthesis and ligation in TC-NER	9/699	36/4256	0.123527	0.433484	0.382194	USP7/RPA2/UBC/HMGN1/GTF2H1/DDB1/POLR2A/UBB/PCNA	9
R-HSA-166058	MyD88:MAL(TIRAP) cascade initiated on plasma membrane	14/699	62/4256	0.127663	0.438199	0.386351	RELA/CUL1/RPS6KA3/TAB2/PPP2CB/MAP3K8/UBC/MAPKAPK3/SKP1/MAPK14/UBE2N/UBB/USP14/MAPK1	14
R-HSA-168179	Toll Like Receptor TLR1:TLR2 Cascade	14/699	62/4256	0.127663	0.438199	0.386351	RELA/CUL1/RPS6KA3/TAB2/PPP2CB/MAP3K8/UBC/MAPKAPK3/SKP1/MAPK14/UBE2N/UBB/USP14/MAPK1	14
R-HSA-168188	Toll Like Receptor TLR6:TLR2 Cascade	14/699	62/4256	0.127663	0.438199	0.386351	RELA/CUL1/RPS6KA3/TAB2/PPP2CB/MAP3K8/UBC/MAPKAPK3/SKP1/MAPK14/UBE2N/UBB/USP14/MAPK1	14
R-HSA-181438	Toll Like Receptor 2 (TLR2) Cascade	14/699	62/4256	0.127663	0.438199	0.386351	RELA/CUL1/RPS6KA3/TAB2/PPP2CB/MAP3K8/UBC/MAPKAPK3/SKP1/MAPK14/UBE2N/UBB/USP14/MAPK1	14
R-HSA-8856825	Cargo recognition for clathrin-mediated endocytosis	14/699	62/4256	0.127663	0.438199	0.386351	GRB2/AGFG1/EPS15L1/EPS15/AREG/COPS5/UBC/VAMP3/COPS4/IGF2R/M6PR/NEDD8/UBB/CLTC	14
R-HSA-2262752	Cellular responses to stress	88/699	480/4256	0.129127	0.438199	0.386351	CEBPG/RELA/DNAJA2/HSPA1B/CUL1/RPS6KA3/ACTR1A/GCN1/NFYC/PSMD1/GSK3B/HDAC3/ASF1A/NUP43/NUP58/TFDP1/EIF2S1/DNAJA4/RAE1/RANBP2/RBBP7/RPA2/CAPZA1/ATP6V0E1/SQSTM1/CSNK2B/HMGA1/DNAJB6/ATP6V1B2/TUBB4B/PTGES3/DYNLL1/UBC/HSPH1/RORA/PSMD11/TUBB6/PTK6/CAPZB/RRAGC/PRDX1/TXNIP/HDGF/H3-3A/CUL3/DYNC1LI1/MAPKAPK3/SERP1/RPL22L1/ADD1/HSPA4L/SKP1/MAPK14/HSP90AB1/CAPZA2/ATP6V1F/EIF2S3/DCTN6/NCOA2/ATP6V1C1/DCTN3/NUP98…	88
R-HSA-2032785	YAP1- and WWTR1 (TAZ)-stimulated gene expression	3/699	8/4256	0.130142	0.438199	0.386351	TEAD3/YAP1/HIPK1	3
R-HSA-399954	Sema3A PAK dependent Axon repulsion	3/699	8/4256	0.130142	0.438199	0.386351	CFL1/HSP90AB1/HSP90AA1	3
R-HSA-426486	Small interfering RNA (siRNA) biogenesis	3/699	8/4256	0.130142	0.438199	0.386351	TSNAX/TSN/DICER1	3
R-HSA-5655291	Signaling by FGFR4 in disease	3/699	8/4256	0.130142	0.438199	0.386351	GRB2/SOS1/HRAS	3
R-HSA-72731	Recycling of eIF2:GDP	3/699	8/4256	0.130142	0.438199	0.386351	EIF2B1/EIF2S1/EIF2S3	3
R-HSA-8934903	Receptor Mediated Mitophagy	3/699	8/4256	0.130142	0.438199	0.386351	ULK1/CSNK2B/CSNK2A1	3
R-HSA-9014325	TICAM1,TRAF6-dependent induction of TAK1 complex	3/699	8/4256	0.130142	0.438199	0.386351	TAB2/UBC/UBB	3
R-HSA-937042	IRAK2 mediated activation of TAK1 complex	3/699	8/4256	0.130142	0.438199	0.386351	TAB2/UBC/UBB	3
R-HSA-9645460	Alpha-protein kinase 1 signaling pathway	3/699	8/4256	0.130142	0.438199	0.386351	TAB2/UBC/UBB	3
R-HSA-975110	TRAF6 mediated IRF7 activation in TLR7/8 or 9 signaling	3/699	8/4256	0.130142	0.438199	0.386351	UBC/UBE2N/UBB	3
R-HSA-1222556	ROS and RNS production in phagocytes	5/699	17/4256	0.132794	0.444878	0.392239	ATP6V0A1/ATP6V0E1/ATP6V1B2/ATP6V1F/ATP6V1C1	5
R-HSA-159227	Transport of the SLBP independent Mature mRNA	5/699	17/4256	0.132794	0.444878	0.392239	NUP43/NUP58/RAE1/RANBP2/NUP98	5
R-HSA-193704	p75 NTR receptor-mediated signalling	12/699	52/4256	0.133797	0.447111	0.394208	ITGB3BP/RELA/SOS1/HDAC3/PSEN1/TIAM1/SQSTM1/HDAC2/UBC/APH1A/RHOA/UBB	12
R-HSA-157858	Gap junction trafficking and regulation	6/699	22/4256	0.138984	0.459824	0.405416	TUBB4B/ACTG1/TUBB6/TUBA1B/TUBA1C/CLTC	6
R-HSA-182971	EGFR downregulation	6/699	22/4256	0.138984	0.459824	0.405416	GRB2/EPS15L1/EPS15/AREG/UBC/UBB	6
R-HSA-3232142	SUMOylation of ubiquitinylation proteins	6/699	22/4256	0.138984	0.459824	0.405416	NUP43/NUP58/RAE1/RANBP2/NUP98/MDM2	6
R-HSA-5696400	Dual Incision in GG-NER	6/699	22/4256	0.138984	0.459824	0.405416	RPA2/UBC/GTF2H1/DDB1/UBB/PCNA	6
R-HSA-166166	MyD88-independent TLR4 cascade	14/699	63/4256	0.140764	0.460174	0.405725	RELA/CUL1/RPS6KA3/TAB2/PPP2CB/MAP3K8/UBC/MAPKAPK3/SKP1/MAPK14/UBE2N/UBB/USP14/MAPK1	14
R-HSA-937061	TRIF(TICAM1)-mediated TLR4 signaling	14/699	63/4256	0.140764	0.460174	0.405725	RELA/CUL1/RPS6KA3/TAB2/PPP2CB/MAP3K8/UBC/MAPKAPK3/SKP1/MAPK14/UBE2N/UBB/USP14/MAPK1	14
R-HSA-429914	Deadenylation-dependent mRNA decay	9/699	37/4256	0.14082	0.460174	0.405725	PAIP1/CNOT8/LSM5/EIF4A1/EIF4G1/HBS1L/PABPC1/TNKS1BP1/CNOT3	9
R-HSA-6781823	Formation of TC-NER Pre-Incision Complex	9/699	37/4256	0.14082	0.460174	0.405725	USP7/COPS5/UBC/HMGN1/COPS4/GTF2H1/DDB1/POLR2A/UBB	9
R-HSA-6790901	rRNA modification in the nucleus and cytosol	9/699	37/4256	0.14082	0.460174	0.405725	DIMT1/IMP3/DDX52/WDR3/GAR1/UTP15/MPHOSPH10/FCF1/THUMPD1	9
R-HSA-1226099	Signaling by FGFR in disease	8/699	32/4256	0.14182	0.462305	0.407604	GRB2/SOS1/LRRFIP1/ZMYM2/GTF2F2/STAT1/HRAS/POLR2A	8
R-HSA-381119	Unfolded Protein Response (UPR)	12/699	53/4256	0.148643	0.482352	0.425279	CEBPG/NFYC/EIF2S1/HDGF/SERP1/ADD1/EIF2S3/HSP90B1/DNAJC3/HERPUD1/GSK3A/GOSR2	12
R-HSA-9007101	Rab regulation of trafficking	15/699	69/4256	0.149827	0.482352	0.425279	RAB6A/RAB18/ULK1/RAB5C/SYTL1/RAB10/GDI2/RAB5B/RAB11A/RAB7A/GDI1/RAB14/RAB21/ARF6/TBC1D14	15
R-HSA-3700989	Transcriptional Regulation by TP53	42/699	219/4256	0.150289	0.482352	0.425279	ELOA/RAD1/GATAD2A/SMYD2/SUPT5H/YWHAG/TFDP1/USP7/CNOT8/RBBP7/KMT5A/GTF2F2/NELFCD/YWHAH/RPA2/CSNK2B/HDAC2/PPP2CB/YWHAZ/UBC/MEAF6/RRAGC/PRDX1/RABGGTB/BTG2/TAF9/MAPK14/GTF2H1/TNKS1BP1/MDM2/RBL2/POLR2A/UBB/TAF15/CSNK2A1/YWHAB/CARM1/CNOT3/HIPK1/CCNK/PPP2R5C/PCNA	42
R-HSA-1839124	FGFR1 mutant receptor activation	4/699	13/4256	0.151596	0.482352	0.425279	GRB2/LRRFIP1/ZMYM2/STAT1	4
R-HSA-193639	p75NTR signals via NF-kB	4/699	13/4256	0.151596	0.482352	0.425279	RELA/SQSTM1/UBC/UBB	4
R-HSA-2173791	TGF-beta receptor signaling in EMT (epithelial to mesenchymal transition)	4/699	13/4256	0.151596	0.482352	0.425279	F11R/UBC/RHOA/UBB	4
R-HSA-6804115	TP53 regulates transcription of additional cell cycle genes whose exact role in the p53 pathway remain uncertain	4/699	13/4256	0.151596	0.482352	0.425279	CNOT8/BTG2/TNKS1BP1/CNOT3	4
R-HSA-9006335	Signaling by Erythropoietin	4/699	13/4256	0.151596	0.482352	0.425279	GRB2/SOS1/CRKL/HRAS	4
R-HSA-9617828	FOXO-mediated transcription of cell cycle genes	4/699	13/4256	0.151596	0.482352	0.425279	FOXO3/CCNG2/BTG1/RBL2	4
R-HSA-9735871	SARS-CoV-1 targets host intracellular signalling and regulatory pathways	4/699	13/4256	0.151596	0.482352	0.425279	YWHAG/YWHAH/YWHAZ/YWHAB	4
R-HSA-8876198	RAB GEFs exchange GTP for GDP on RABs	11/699	48/4256	0.15245	0.483909	0.426652	RAB6A/RAB18/ULK1/RAB5C/RAB10/GDI2/RAB5B/RAB7A/GDI1/RAB14/RAB21	11
R-HSA-8953897	Cellular responses to stimuli	88/699	485/4256	0.153608	0.486427	0.428872	CEBPG/RELA/DNAJA2/HSPA1B/CUL1/RPS6KA3/ACTR1A/GCN1/NFYC/PSMD1/GSK3B/HDAC3/ASF1A/NUP43/NUP58/TFDP1/EIF2S1/DNAJA4/RAE1/RANBP2/RBBP7/RPA2/CAPZA1/ATP6V0E1/SQSTM1/CSNK2B/HMGA1/DNAJB6/ATP6V1B2/TUBB4B/PTGES3/DYNLL1/UBC/HSPH1/RORA/PSMD11/TUBB6/PTK6/CAPZB/RRAGC/PRDX1/TXNIP/HDGF/H3-3A/CUL3/DYNC1LI1/MAPKAPK3/SERP1/RPL22L1/ADD1/HSPA4L/SKP1/MAPK14/HSP90AB1/CAPZA2/ATP6V1F/EIF2S3/DCTN6/NCOA2/ATP6V1C1/DCTN3/NUP98…	88
R-HSA-2644602	Signaling by NOTCH1 PEST Domain Mutants in Cancer	9/699	38/4256	0.159276	0.487641	0.429942	CUL1/HDAC3/PSEN1/HDAC2/UBC/APH1A/SKP1/NCOR1/UBB	9
R-HSA-2644603	Signaling by NOTCH1 in Cancer	9/699	38/4256	0.159276	0.487641	0.429942	CUL1/HDAC3/PSEN1/HDAC2/UBC/APH1A/SKP1/NCOR1/UBB	9
R-HSA-2644606	Constitutive Signaling by NOTCH1 PEST Domain Mutants	9/699	38/4256	0.159276	0.487641	0.429942	CUL1/HDAC3/PSEN1/HDAC2/UBC/APH1A/SKP1/NCOR1/UBB	9
R-HSA-2894858	Signaling by NOTCH1 HD+PEST Domain Mutants in Cancer	9/699	38/4256	0.159276	0.487641	0.429942	CUL1/HDAC3/PSEN1/HDAC2/UBC/APH1A/SKP1/NCOR1/UBB	9
R-HSA-2894862	Constitutive Signaling by NOTCH1 HD+PEST Domain Mutants	9/699	38/4256	0.159276	0.487641	0.429942	CUL1/HDAC3/PSEN1/HDAC2/UBC/APH1A/SKP1/NCOR1/UBB	9
R-HSA-5693567	HDR through Homologous Recombination (HRR) or Single Strand Annealing (SSA)	9/699	38/4256	0.159276	0.487641	0.429942	RAD1/PPP4R2/RPA2/UBC/SPIDR/UBE2N/UBB/SUMO2/PCNA	9
R-HSA-6782135	Dual incision in TC-NER	9/699	38/4256	0.159276	0.487641	0.429942	USP7/RPA2/UBC/HMGN1/GTF2H1/DDB1/POLR2A/UBB/PCNA	9
R-HSA-159230	Transport of the SLBP Dependant Mature mRNA	5/699	18/4256	0.160394	0.487641	0.429942	NUP43/NUP58/RAE1/RANBP2/NUP98	5
R-HSA-381042	PERK regulates gene expression	5/699	18/4256	0.160394	0.487641	0.429942	CEBPG/NFYC/EIF2S1/EIF2S3/HERPUD1	5
R-HSA-5205685	PINK1-PRKN Mediated Mitophagy	5/699	18/4256	0.160394	0.487641	0.429942	SQSTM1/UBC/TOMM20/MFN1/UBB	5
R-HSA-5627123	RHO GTPases activate PAKs	5/699	18/4256	0.160394	0.487641	0.429942	MYH14/PPP1R12B/MYL6/MYH9/CTTN	5
R-HSA-5656169	Termination of translesion DNA synthesis	5/699	18/4256	0.160394	0.487641	0.429942	RPA2/UBC/USP10/UBB/PCNA	5
R-HSA-5694530	Cargo concentration in the ER	5/699	18/4256	0.160394	0.487641	0.429942	MIA3/LMAN2/AREG/TMED2/GOSR2	5
R-HSA-8953750	Transcriptional Regulation by E2F6	5/699	18/4256	0.160394	0.487641	0.429942	TFDP1/RBBP7/L3MBTL2/CBX3/SUZ12	5
R-HSA-9634597	GPER1 signaling	5/699	18/4256	0.160394	0.487641	0.429942	PRKAR1A/GNG12/GNAI3/GNAS/GNB1	5
R-HSA-9674555	Signaling by CSF3 (G-CSF)	5/699	18/4256	0.160394	0.487641	0.429942	GRB2/UBC/STAT1/RNF7/UBB	5
R-HSA-195721	Signaling by WNT	32/699	164/4256	0.162877	0.487641	0.429942	ASH2L/CUL1/PSMD1/GSK3B/SCRIB/CDC73/CSNK2B/PPP2CB/YWHAZ/UBC/PSMD11/TLE5/CTNNBIP1/GNG12/H3-3A/CUL3/RHOA/CTBP1/PPP3CA/SKP1/CSNK1A1/SNX3/VPS26A/VPS29/VPS35/UBB/CLTC/PSMC5/CSNK2A1/SMARCA4/GNB1/PPP2R5C	32
R-HSA-110313	Translesion synthesis by Y family DNA polymerases bypasses lesions on DNA template	6/699	23/4256	0.163456	0.487641	0.429942	RPA2/UBC/USP10/UBB/NPLOC4/PCNA	6
R-HSA-163125	Post-translational modification: synthesis of GPI-anchored proteins	6/699	23/4256	0.163456	0.487641	0.429942	PIGX/LY6G6C/PIGS/LYPD3/PIGG/GPAA1	6
R-HSA-167287	HIV elongation arrest and recovery	6/699	23/4256	0.163456	0.487641	0.429942	ELOA/SUPT5H/GTF2F2/NELFCD/POLR2A/CCNK	6
R-HSA-167290	Pausing and recovery of HIV elongation	6/699	23/4256	0.163456	0.487641	0.429942	ELOA/SUPT5H/GTF2F2/NELFCD/POLR2A/CCNK	6
R-HSA-3769402	Deactivation of the beta-catenin transactivating complex	6/699	23/4256	0.163456	0.487641	0.429942	ASH2L/YWHAZ/UBC/CTNNBIP1/CTBP1/UBB	6
R-HSA-5685942	HDR through Homologous Recombination (HRR)	6/699	23/4256	0.163456	0.487641	0.429942	RAD1/RPA2/UBC/SPIDR/UBB/PCNA	6
R-HSA-6802948	Signaling by high-kinase activity BRAF mutants	6/699	23/4256	0.163456	0.487641	0.429942	RAF1/ACTG1/HRAS/RAP1B/YWHAB/MAPK1	6
R-HSA-9035034	RHOF GTPase cycle	6/699	23/4256	0.163456	0.487641	0.429942	VANGL1/VAMP3/CAPZB/RAB7A/ADD3/ARHGAP32	6
R-HSA-167152	Formation of HIV elongation complex in the absence of HIV Tat	7/699	28/4256	0.163525	0.487641	0.429942	ELOA/SUPT5H/GTF2F2/NELFCD/GTF2H1/POLR2A/CCNK	7
R-HSA-168898	Toll-like Receptor Cascades	17/699	81/4256	0.165689	0.49299	0.434658	RELA/CUL1/RPS6KA3/LGMN/TAB2/CTSB/PPP2CB/MAP3K8/UBC/MAPKAPK3/SKP1/MAPK14/UBE2N/HSP90B1/UBB/USP14/MAPK1	17
R-HSA-112316	Neuronal System	19/699	92/4256	0.16659	0.494565	0.436047	RPS6KA3/LIN7C/PRKAR1A/PTPRF/PDLIM5/TUBB4B/NPTN/TUBB6/GNG12/GNAI3/HRAS/TUBA1B/TUBA1C/MDM2/ALDH2/FLOT2/NSF/MAPK1/GNB1	19
R-HSA-1362277	Transcription of E2F targets under negative control by DREAM complex	3/699	9/4256	0.172414	0.496769	0.43799	TFDP1/RBL2/PCNA	3
R-HSA-169893	Prolonged ERK activation events	3/699	9/4256	0.172414	0.496769	0.43799	CRKL/YWHAB/MAPK1	3
R-HSA-392170	ADP signalling through P2Y purinoceptor 12	3/699	9/4256	0.172414	0.496769	0.43799	GNG12/GNAI3/GNB1	3
R-HSA-432142	Platelet sensitization by LDL	3/699	9/4256	0.172414	0.496769	0.43799	PPP2CB/MAPK14/PPP2R5C	3
R-HSA-5655332	Signaling by FGFR3 in disease	3/699	9/4256	0.172414	0.496769	0.43799	GRB2/SOS1/HRAS	3
R-HSA-5689877	Josephin domain DUBs	3/699	9/4256	0.172414	0.496769	0.43799	RAD23A/UBC/UBB	3
R-HSA-69205	G1/S-Specific Transcription	3/699	9/4256	0.172414	0.496769	0.43799	TFDP1/RBL2/PCNA	3
R-HSA-77595	Processing of Intronless Pre-mRNAs	3/699	9/4256	0.172414	0.496769	0.43799	CPSF7/PAPOLA/WDR33	3
R-HSA-8948747	Regulation of PTEN localization	3/699	9/4256	0.172414	0.496769	0.43799	USP7/UBC/UBB	3
R-HSA-9034015	Signaling by NTRK3 (TRKC)	3/699	9/4256	0.172414	0.496769	0.43799	GRB2/SOS1/HRAS	3
R-HSA-937072	TRAF6-mediated induction of TAK1 complex within TLR4 complex	3/699	9/4256	0.172414	0.496769	0.43799	TAB2/UBC/UBB	3
R-HSA-9679504	Translation of Replicase and Assembly of the Replication Transcription Complex	3/699	9/4256	0.172414	0.496769	0.43799	CHMP4B/CHMP3/CHMP4C	3
R-HSA-975163	IRAK2 mediated activation of TAK1 complex upon TLR7/8 or 9 stimulation	3/699	9/4256	0.172414	0.496769	0.43799	TAB2/UBC/UBB	3
R-HSA-72306	tRNA processing	10/699	44/4256	0.17411	0.496769	0.43799	NUP43/NUP58/RAE1/RANBP2/EPRS1/DDX1/NUP98/RAN/TSEN54/POP4	10
R-HSA-73887	Death Receptor Signalling	17/699	82/4256	0.179027	0.496769	0.43799	ITGB3BP/RELA/SOS1/USP4/HDAC3/TAB2/PSEN1/TIAM1/SQSTM1/HDAC2/TAX1BP1/UBC/SPPL2A/APH1A/RHOA/UBB/RBCK1	17
R-HSA-3247509	Chromatin modifying enzymes	24/699	121/4256	0.18184	0.496769	0.43799	JADE1/GATAD2A/SMYD2/ASH2L/RELA/ELP2/HDAC3/NSD3/UTY/RBBP7/KMT5A/KDM3B/HDAC2/MEAF6/TAF9/MORF4L2/NCOA2/SMARCA2/SAP18/NCOR1/USP22/SUZ12/CARM1/SMARCA4	24
R-HSA-4839726	Chromatin organization	24/699	121/4256	0.18184	0.496769	0.43799	JADE1/GATAD2A/SMYD2/ASH2L/RELA/ELP2/HDAC3/NSD3/UTY/RBBP7/KMT5A/KDM3B/HDAC2/MEAF6/TAF9/MORF4L2/NCOA2/SMARCA2/SAP18/NCOR1/USP22/SUZ12/CARM1/SMARCA4	24
R-HSA-9013406	RHOQ GTPase cycle	8/699	34/4256	0.183219	0.496769	0.43799	VANGL1/SCRIB/ARHGAP17/WWP2/VAMP3/RAB7A/GOPC/ARHGAP32	8
R-HSA-73894	DNA Repair	27/699	138/4256	0.183764	0.496769	0.43799	RAD1/RAD23A/PPP4R2/USP7/RIF1/RPA2/XRCC5/UBE2B/COPS5/UBC/HMGN1/MBD4/COPS4/SPIDR/GTF2H1/DDB1/UBE2N/YY1/USP10/POLR2A/UBB/SUMO2/NPLOC4/XRCC6/SUMO3/FAAP20/PCNA	27
R-HSA-1368082	RORA activates gene expression	4/699	14/4256	0.186202	0.496769	0.43799	CPT1A/RORA/NCOA2/CARM1	4
R-HSA-180786	Extension of Telomeres	4/699	14/4256	0.186202	0.496769	0.43799	GAR1/RPA2/PPP6C/PCNA	4
R-HSA-198753	ERK/MAPK targets	4/699	14/4256	0.186202	0.496769	0.43799	RPS6KA3/PPP2CB/MAPK14/MAPK1	4
R-HSA-2299718	Condensation of Prophase Chromosomes	4/699	14/4256	0.186202	0.496769	0.43799	KMT5A/H3-3A/SMC4/SET	4
R-HSA-2995383	Initiation of Nuclear Envelope (NE) Reformation	4/699	14/4256	0.186202	0.496769	0.43799	LEMD2/EMD/BANF1/KPNB1	4
R-HSA-392518	Signal amplification	4/699	14/4256	0.186202	0.496769	0.43799	GNG12/GNAI3/MAPK14/GNB1	4
R-HSA-418597	G alpha (z) signalling events	4/699	14/4256	0.186202	0.496769	0.43799	GNG12/GNAI3/GNAS/GNB1	4
R-HSA-450321	JNK (c-Jun kinases) phosphorylation and activation mediated by activated human TAK1	4/699	14/4256	0.186202	0.496769	0.43799	TAB2/UBC/UBE2N/UBB	4
R-HSA-4641262	Disassembly of the destruction complex and recruitment of AXIN to the membrane	4/699	14/4256	0.186202	0.496769	0.43799	GSK3B/PPP2CB/CSNK1A1/PPP2R5C	4
R-HSA-6804114	TP53 Regulates Transcription of Genes Involved in G2 Cell Cycle Arrest	4/699	14/4256	0.186202	0.496769	0.43799	TFDP1/RBL2/CARM1/PCNA	4
R-HSA-9006115	Signaling by NTRK2 (TRKB)	4/699	14/4256	0.186202	0.496769	0.43799	GRB2/SOS1/TIAM1/HRAS	4
R-HSA-9705462	Inactivation of CSF3 (G-CSF) signaling	4/699	14/4256	0.186202	0.496769	0.43799	UBC/STAT1/RNF7/UBB	4
R-HSA-977443	GABA receptor activation	4/699	14/4256	0.186202	0.496769	0.43799	NPTN/GNG12/GNAI3/GNB1	4
R-HSA-9012852	Signaling by NOTCH3	7/699	29/4256	0.186986	0.496769	0.43799	PSEN1/UBC/WWP2/YBX1/APH1A/STAT1/UBB	7
R-HSA-453274	Mitotic G2-G2/M phases	23/699	116/4256	0.188631	0.496769	0.43799	CUL1/ACTR1A/YWHAG/TUBGCP5/PSMD1/PPP1R12B/PPP2CB/TUBB4B/CKAP5/DYNLL1/UBC/PSMD11/TUBB6/SKP1/HSP90AB1/DCTN3/TUBA1B/TUBA1C/HSP90AA1/PAFAH1B1/UBB/PSMC5/MZT2A	23
R-HSA-69275	G2/M Transition	23/699	116/4256	0.188631	0.496769	0.43799	CUL1/ACTR1A/YWHAG/TUBGCP5/PSMD1/PPP1R12B/PPP2CB/TUBB4B/CKAP5/DYNLL1/UBC/PSMD11/TUBB6/SKP1/HSP90AB1/DCTN3/TUBA1B/TUBA1C/HSP90AA1/PAFAH1B1/UBB/PSMC5/MZT2A	23
R-HSA-2173796	SMAD2/SMAD3:SMAD4 heterotrimer regulates transcription	6/699	24/4256	0.189605	0.496769	0.43799	TFDP1/UBC/YBX1/UBB/MAPK1/CCNK	6
R-HSA-6804757	Regulation of TP53 Degradation	6/699	24/4256	0.189605	0.496769	0.43799	USP7/PPP2CB/UBC/MDM2/UBB/PPP2R5C	6
R-HSA-1980145	Signaling by NOTCH2	5/699	19/4256	0.190068	0.496769	0.43799	PSEN1/UBC/NOTCH2/APH1A/UBB	5
R-HSA-373752	Netrin-1 signaling	5/699	19/4256	0.190068	0.496769	0.43799	PITPNA/MAPK13/EZR/MAPK14/ABLIM1	5
R-HSA-4791275	Signaling by WNT in cancer	5/699	19/4256	0.190068	0.496769	0.43799	GSK3B/PPP2CB/CTBP1/CSNK1A1/PPP2R5C	5
R-HSA-8863795	Downregulation of ERBB2 signaling	5/699	19/4256	0.190068	0.496769	0.43799	ERBB3/UBC/HSP90AA1/UBB/ERBB2	5
R-HSA-9683701	Translation of Structural Proteins	5/699	19/4256	0.190068	0.496769	0.43799	GSK3B/UBC/UBB/GALNT1/GSK3A	5
R-HSA-5673001	RAF/MAP kinase cascade	26/699	133/4256	0.190537	0.496769	0.43799	GRB2/SOS1/FNTA/DUSP2/PSMD1/SHOC2/RAF1/AREG/PPP2CB/ERBB3/UBC/PSMD11/ACTG1/ABHD17A/CUL3/RGL2/GOLGA7/HRAS/RAP1B/PPP1CC/UBB/ERBB2/PSMC5/YWHAB/MAPK1/PPP2R5C	26
R-HSA-113501	Inhibition of replication initiation of damaged DNA by RB1/E2F1	2/699	5/4256	0.191498	0.496769	0.43799	TFDP1/PPP2CB	2
R-HSA-1433559	Regulation of KIT signaling	2/699	5/4256	0.191498	0.496769	0.43799	GRB2/SOS1	2
R-HSA-196791	Vitamin D (calciferol) metabolism	2/699	5/4256	0.191498	0.496769	0.43799	LGMN/SUMO2	2
R-HSA-2564830	Cytosolic iron-sulfur cluster assembly	2/699	5/4256	0.191498	0.496769	0.43799	CIAO1/ABCB7	2
R-HSA-2644605	FBXW7 Mutants and NOTCH1 in Cancer	2/699	5/4256	0.191498	0.496769	0.43799	CUL1/SKP1	2
R-HSA-2644607	Loss of Function of FBXW7 in Cancer and NOTCH1 Signaling	2/699	5/4256	0.191498	0.496769	0.43799	CUL1/SKP1	2
R-HSA-444257	RSK activation	2/699	5/4256	0.191498	0.496769	0.43799	RPS6KA3/MAPK1	2
R-HSA-5358508	Mismatch Repair	2/699	5/4256	0.191498	0.496769	0.43799	RPA2/PCNA	2
R-HSA-5358565	Mismatch repair (MMR) directed by MSH2:MSH6 (MutSalpha)	2/699	5/4256	0.191498	0.496769	0.43799	RPA2/PCNA	2
R-HSA-5358606	Mismatch repair (MMR) directed by MSH2:MSH3 (MutSbeta)	2/699	5/4256	0.191498	0.496769	0.43799	RPA2/PCNA	2
R-HSA-5674499	Negative feedback regulation of MAPK pathway	2/699	5/4256	0.191498	0.496769	0.43799	RAF1/MAPK1	2
R-HSA-69166	Removal of the Flap Intermediate	2/699	5/4256	0.191498	0.496769	0.43799	RPA2/PCNA	2
R-HSA-69183	Processive synthesis on the lagging strand	2/699	5/4256	0.191498	0.496769	0.43799	RPA2/PCNA	2
R-HSA-8866911	TFAP2 (AP-2) family regulates transcription of cell cycle factors	2/699	5/4256	0.191498	0.496769	0.43799	TFAP2A/TFAP2C	2
R-HSA-8937144	Aryl hydrocarbon receptor signalling	2/699	5/4256	0.191498	0.496769	0.43799	PTGES3/HSP90AB1	2
R-HSA-8951671	RUNX3 regulates YAP1-mediated transcription	2/699	5/4256	0.191498	0.496769	0.43799	TEAD3/YAP1	2
R-HSA-8956320	Nucleotide biosynthesis	2/699	5/4256	0.191498	0.496769	0.43799	IMPDH2/UMPS	2
R-HSA-8983432	Interleukin-15 signaling	2/699	5/4256	0.191498	0.496769	0.43799	GRB2/SOS1	2
R-HSA-9022537	Loss of MECP2 binding ability to the NCoR/SMRT complex	2/699	5/4256	0.191498	0.496769	0.43799	HDAC3/NCOR1	2
R-HSA-9637628	Modulation by Mtb of host immune system	2/699	5/4256	0.191498	0.496769	0.43799	UBC/UBB	2
R-HSA-9662834	CD163 mediating an anti-inflammatory response	2/699	5/4256	0.191498	0.496769	0.43799	MYH9/MAPK14	2
R-HSA-449147	Signaling by Interleukins	43/699	230/4256	0.192302	0.496769	0.43799	RELA/GRB2/SOS1/CUL1/RPS6KA3/PSMD1/FOXO3/TAB2/CRKL/IL22RA1/PITPNA/CAPZA1/SQSTM1/PPP2CB/YWHAZ/CFL1/MAP3K8/PDCD4/UBC/ANXA2/RORA/PSMD11/STAT1/MAPKAPK3/SKP1/MAPK14/HNRNPA2B1/RALA/CEBPD/TOLLIP/STX3/HNRNPF/RAP1B/UBE2N/HSP90B1/HSP90AA1/STX4/UBB/PSMC5/USP14/SMARCA4/MAPK1/SOD1	43
R-HSA-15869	Metabolism of nucleotides	10/699	45/4256	0.193105	0.496769	0.43799	IMPDH2/DCTPP1/CMPK1/AK4/GUK1/RRM1/ADK/DUT/NT5C/UMPS	10
R-HSA-204005	COPII-mediated vesicle transport	10/699	45/4256	0.193105	0.496769	0.43799	LMAN2/AREG/TMED2/NAPA/PPP6C/SEC16A/SCFD1/NSF/NAPG/GOSR2	10
R-HSA-5617472	Activation of anterior HOX genes in hindbrain development during early embryogenesis	10/699	45/4256	0.193105	0.496769	0.43799	ASH2L/HDAC3/RBBP7/EGR2/MAFB/H3-3A/YY1/POLR2A/NCOR1/SUZ12	10
R-HSA-5619507	Activation of HOX genes during differentiation	10/699	45/4256	0.193105	0.496769	0.43799	ASH2L/HDAC3/RBBP7/EGR2/MAFB/H3-3A/YY1/POLR2A/NCOR1/SUZ12	10
R-HSA-5693538	Homology Directed Repair	9/699	40/4256	0.199403	0.51198	0.451401	RAD1/PPP4R2/RPA2/UBC/SPIDR/UBE2N/UBB/SUMO2/PCNA	9
R-HSA-177929	Signaling by EGFR	8/699	35/4256	0.20567	0.527054	0.464692	GRB2/SOS1/EPS15L1/EPS15/AREG/UBC/HRAS/UBB	8
R-HSA-5693607	Processing of DNA double-strand break ends	7/699	30/4256	0.211725	0.534595	0.47134	RAD1/PPP4R2/RPA2/UBC/UBE2N/UBB/SUMO2	7
R-HSA-9662851	Anti-inflammatory response favouring Leishmania parasite infection	7/699	30/4256	0.211725	0.534595	0.47134	PRKAR1A/MYH9/GNG12/GNAI3/MAPK14/GNAS/GNB1	7
R-HSA-9664433	Leishmania parasite growth and survival	7/699	30/4256	0.211725	0.534595	0.47134	PRKAR1A/MYH9/GNG12/GNAI3/MAPK14/GNAS/GNB1	7
R-HSA-9009391	Extra-nuclear estrogen signaling	10/699	46/4256	0.212964	0.534595	0.47134	FOXO3/AREG/GNG12/GNAI3/UHMK1/CAV2/HRAS/HSP90AA1/MAPK1/GNB1	10
R-HSA-5693532	DNA Double-Strand Break Repair	12/699	57/4256	0.21591	0.534595	0.47134	RAD1/PPP4R2/RIF1/RPA2/XRCC5/UBC/SPIDR/UBE2N/UBB/SUMO2/XRCC6/PCNA	12
R-HSA-445355	Smooth Muscle Contraction	6/699	25/4256	0.217227	0.534595	0.47134	TPM3/MYL6/ANXA2/TPM4/ITGB5/ALDH2	6
R-HSA-5674135	MAP2K and MAPK activation	6/699	25/4256	0.217227	0.534595	0.47134	RAF1/ACTG1/HRAS/RAP1B/YWHAB/MAPK1	6
R-HSA-6806003	Regulation of TP53 Expression and Degradation	6/699	25/4256	0.217227	0.534595	0.47134	USP7/PPP2CB/UBC/MDM2/UBB/PPP2R5C	6
R-HSA-9656223	Signaling by RAF1 mutants	6/699	25/4256	0.217227	0.534595	0.47134	RAF1/ACTG1/HRAS/RAP1B/YWHAB/MAPK1	6
R-HSA-141405	Inhibition of the proteolytic activity of APC/C required for the onset of anaphase by mitotic spindle checkpoint components	3/699	10/4256	0.217857	0.534595	0.47134	BUB3/ANAPC5/CDC27	3
R-HSA-141430	Inactivation of APC/C via direct inhibition of the APC/C complex	3/699	10/4256	0.217857	0.534595	0.47134	BUB3/ANAPC5/CDC27	3
R-HSA-1538133	G0 and Early G1	3/699	10/4256	0.217857	0.534595	0.47134	TFDP1/RBL2/PCNA	3
R-HSA-209543	p75NTR recruits signalling complexes	3/699	10/4256	0.217857	0.534595	0.47134	SQSTM1/UBC/UBB	3
R-HSA-392451	G beta:gamma signalling through PI3Kgamma	3/699	10/4256	0.217857	0.534595	0.47134	GNG12/RHOA/GNB1	3
R-HSA-418592	ADP signalling through P2Y purinoceptor 1	3/699	10/4256	0.217857	0.534595	0.47134	GNG12/MAPK14/GNB1	3
R-HSA-5621575	CD209 (DC-SIGN) signaling	3/699	10/4256	0.217857	0.534595	0.47134	RELA/RAF1/HRAS	3
R-HSA-5654716	Downstream signaling of activated FGFR4	3/699	10/4256	0.217857	0.534595	0.47134	GRB2/SOS1/HRAS	3
R-HSA-69190	DNA strand elongation	3/699	10/4256	0.217857	0.534595	0.47134	MCM2/RPA2/PCNA	3
R-HSA-844456	The NLRP3 inflammasome	3/699	10/4256	0.217857	0.534595	0.47134	RELA/TXNIP/HSP90AB1	3
R-HSA-937039	IRAK1 recruits IKK complex	3/699	10/4256	0.217857	0.534595	0.47134	UBC/UBE2N/UBB	3
R-HSA-9694676	Translation of Replicase and Assembly of the Replication Transcription Complex	3/699	10/4256	0.217857	0.534595	0.47134	CHMP4B/CHMP3/CHMP4C	3
R-HSA-9703648	Signaling by FLT3 ITD and TKD mutants	3/699	10/4256	0.217857	0.534595	0.47134	GRB2/SOS1/HRAS	3
R-HSA-975144	IRAK1 recruits IKK complex upon TLR7/8 or 9 stimulation	3/699	10/4256	0.217857	0.534595	0.47134	UBC/UBE2N/UBB	3
R-HSA-168928	DDX58/IFIH1-mediated induction of interferon-alpha/beta	9/699	41/4256	0.220911	0.540095	0.47619	RELA/TAX1BP1/PCBP2/UBC/RNF135/UBE2K/HSP90AB1/HSP90AA1/UBB	9
R-HSA-8943724	Regulation of PTEN gene transcription	9/699	41/4256	0.220911	0.540095	0.47619	GATAD2A/HDAC3/MAF1/RBBP7/HDAC2/RRAGC/SUZ12/CBX4/MAPK1	9
R-HSA-5655253	Signaling by FGFR2 in disease	5/699	20/4256	0.221498	0.540311	0.47638	GRB2/SOS1/GTF2F2/HRAS/POLR2A	5
R-HSA-174048	APC/C:Cdc20 mediated degradation of Cyclin B	4/699	15/4256	0.223031	0.540311	0.47638	UBC/ANAPC5/UBB/CDC27	4
R-HSA-381676	Glucagon-like Peptide-1 (GLP1) regulates insulin secretion	4/699	15/4256	0.223031	0.540311	0.47638	PRKAR1A/GNG12/GNAS/GNB1	4
R-HSA-3928663	EPHA-mediated growth cone collapse	4/699	15/4256	0.223031	0.540311	0.47638	MYH14/MYL6/MYH9/RHOA	4
R-HSA-6783310	Fanconi Anemia Pathway	4/699	15/4256	0.223031	0.540311	0.47638	RPA2/UBC/UBB/FAAP20	4
R-HSA-2559580	Oxidative Stress Induced Senescence	11/699	52/4256	0.224512	0.541927	0.477805	TFDP1/RBBP7/UBC/H3-3A/MAPKAPK3/MAPK14/MDM2/UBB/SUZ12/CBX4/MAPK1	11
R-HSA-6802957	Oncogenic MAPK signaling	11/699	52/4256	0.224512	0.541927	0.477805	AGGF1/SHOC2/RAF1/PAPSS1/MPRIP/ACTG1/HRAS/RAP1B/PPP1CC/YWHAB/MAPK1	11
R-HSA-195253	Degradation of beta-catenin by the destruction complex	13/699	63/4256	0.225181	0.542556	0.47836	CUL1/PSMD1/GSK3B/PPP2CB/UBC/PSMD11/TLE5/CTBP1/SKP1/CSNK1A1/UBB/PSMC5/PPP2R5C	13
R-HSA-70171	Glycolysis	8/699	36/4256	0.22914	0.551095	0.485888	NUP43/NUP58/RAE1/RANBP2/PPP2CB/TPI1/ENO1/NUP98	8
R-HSA-5617833	Cilium Assembly	16/699	80/4256	0.231114	0.554842	0.489192	ACTR1A/YWHAG/IFT80/TRIP11/TUBB4B/CKAP5/DYNLL1/RAB11A/TUBB6/DCTN3/TUBA1B/TUBA1C/CCT2/HSP90AA1/PAFAH1B1/DYNLRB1	16
R-HSA-450531	Regulation of mRNA stability by proteins that bind AU-rich elements	14/699	69/4256	0.233375	0.559259	0.493086	HSPA1B/PSMD1/ELAVL1/YWHAZ/UBC/PSMD11/EIF4G1/HNRNPD/MAPK14/PABPC1/SET/UBB/PSMC5/YWHAB	14
R-HSA-5684996	MAPK1/MAPK3 signaling	26/699	137/4256	0.237164	0.56687	0.499797	GRB2/SOS1/FNTA/DUSP2/PSMD1/SHOC2/RAF1/AREG/PPP2CB/ERBB3/UBC/PSMD11/ACTG1/ABHD17A/CUL3/RGL2/GOLGA7/HRAS/RAP1B/PPP1CC/UBB/ERBB2/PSMC5/YWHAB/MAPK1/PPP2R5C	26
R-HSA-2559583	Cellular Senescence	17/699	86/4256	0.237403	0.56687	0.499797	RELA/RPS6KA3/ASF1A/TFDP1/RBBP7/HMGA1/UBC/H3-3A/MAPKAPK3/MAPK14/MDM2/ANAPC5/UBB/SUZ12/CDC27/CBX4/MAPK1	17
R-HSA-9705683	SARS-CoV-2-host interactions	23/699	120/4256	0.238474	0.568406	0.501151	YWHAG/TAB2/NUP43/NUP58/RAE1/RANBP2/SNRPD3/YWHAH/YWHAZ/UBC/RNF135/SNRPB/STAT1/HSP90AB1/VPS41/NUP98/UBE2N/HSP90AA1/VPS39/UBB/YWHAB/RPS4Y1/LARP1	23
R-HSA-212165	Epigenetic regulation of gene expression	13/699	64/4256	0.243179	0.577144	0.508855	GATAD2A/GSK3B/RBBP7/SF3B1/HDAC2/CBX3/MYO1C/H3-3A/GTF2H1/TAF1D/SAP18/SUZ12/MBD2	13
R-HSA-5250913	Positive epigenetic regulation of rRNA expression	9/699	42/4256	0.243259	0.577144	0.508855	GATAD2A/GSK3B/RBBP7/SF3B1/HDAC2/CBX3/MYO1C/H3-3A/TAF1D	9
R-HSA-167169	HIV Transcription Elongation	6/699	26/4256	0.2461	0.577144	0.508855	ELOA/SUPT5H/GTF2F2/NELFCD/GTF2H1/POLR2A	6
R-HSA-167200	Formation of HIV-1 elongation complex containing HIV-1 Tat	6/699	26/4256	0.2461	0.577144	0.508855	ELOA/SUPT5H/GTF2F2/NELFCD/GTF2H1/POLR2A	6
R-HSA-167246	Tat-mediated elongation of the HIV-1 transcript	6/699	26/4256	0.2461	0.577144	0.508855	ELOA/SUPT5H/GTF2F2/NELFCD/GTF2H1/POLR2A	6
R-HSA-3214815	HDACs deacetylate histones	6/699	26/4256	0.2461	0.577144	0.508855	GATAD2A/HDAC3/RBBP7/HDAC2/SAP18/NCOR1	6
R-HSA-445989	TAK1-dependent IKK and NF-kappa-B activation	6/699	26/4256	0.2461	0.577144	0.508855	RELA/TAB2/UBC/UBE2N/UBB/USP14	6
R-HSA-9013424	RHOV GTPase cycle	6/699	26/4256	0.2461	0.577144	0.508855	VANGL1/TPM3/TPM4/USP9X/CLTC/TXNL1	6
R-HSA-8951664	Neddylation	26/699	138/4256	0.249561	0.577144	0.508855	CUL1/PSMD1/COMMD2/FBXO17/RBBP7/DDA1/SQSTM1/COPS5/UBC/BTBD6/PSMD11/FBXO11/CUL3/UBA3/RNF7/COPS4/SKP1/FBXW2/FBXW5/DDB1/COMMD3/ASB8/NEDD8/UBB/PSMC5/NPLOC4	26
R-HSA-204998	Cell death signalling via NRAGE, NRIF and NADE	8/699	37/4256	0.253504	0.577144	0.508855	ITGB3BP/SOS1/PSEN1/TIAM1/SQSTM1/UBC/APH1A/UBB	8
R-HSA-5578749	Transcriptional regulation by small RNAs	8/699	37/4256	0.253504	0.577144	0.508855	NUP43/NUP58/RAE1/RANBP2/H3-3A/NUP98/RAN/POLR2A	8
R-HSA-113418	Formation of the Early Elongation Complex	5/699	21/4256	0.254349	0.577144	0.508855	SUPT5H/GTF2F2/NELFCD/GTF2H1/POLR2A	5
R-HSA-167158	Formation of the HIV-1 Early Elongation Complex	5/699	21/4256	0.254349	0.577144	0.508855	SUPT5H/GTF2F2/NELFCD/GTF2H1/POLR2A	5
R-HSA-167238	Pausing and recovery of Tat-mediated HIV elongation	5/699	21/4256	0.254349	0.577144	0.508855	ELOA/SUPT5H/GTF2F2/NELFCD/POLR2A	5
R-HSA-167243	Tat-mediated HIV elongation arrest and recovery	5/699	21/4256	0.254349	0.577144	0.508855	ELOA/SUPT5H/GTF2F2/NELFCD/POLR2A	5
R-HSA-186763	Downstream signal transduction	5/699	21/4256	0.254349	0.577144	0.508855	GRB2/SOS1/CRKL/STAT1/HRAS	5
R-HSA-427389	ERCC6 (CSB) and EHMT2 (G9a) positively regulate rRNA expression	5/699	21/4256	0.254349	0.577144	0.508855	GATAD2A/RBBP7/HDAC2/CBX3/H3-3A	5
R-HSA-5213460	RIPK1-mediated regulated necrosis	5/699	21/4256	0.254349	0.577144	0.508855	UBC/PDCD6IP/HSP90AA1/UBB/FLOT2	5
R-HSA-5675482	Regulation of necroptotic cell death	5/699	21/4256	0.254349	0.577144	0.508855	UBC/PDCD6IP/HSP90AA1/UBB/FLOT2	5
R-HSA-6803529	FGFR2 alternative splicing	5/699	21/4256	0.254349	0.577144	0.508855	GTF2F2/HNRNPA1/HNRNPF/ESRP2/POLR2A	5
R-HSA-8939243	RUNX1 interacts with co-factors whose precise effect on RUNX1 targets is not known	5/699	21/4256	0.254349	0.577144	0.508855	CSNK2B/SMARCA2/CBX4/CSNK2A1/SMARCA4	5
R-HSA-111367	SLBP independent Processing of Histone Pre-mRNAs	2/699	6/4256	0.257328	0.577144	0.508855	SNRPD3/SNRPB	2
R-HSA-1170546	Prolactin receptor signaling	2/699	6/4256	0.257328	0.577144	0.508855	CUL1/SKP1	2
R-HSA-164378	PKA activation in glucagon signalling	2/699	6/4256	0.257328	0.577144	0.508855	PRKAR1A/GNAS	2
R-HSA-201688	WNT mediated activation of DVL	2/699	6/4256	0.257328	0.577144	0.508855	CSNK2B/CSNK2A1	2
R-HSA-2559584	Formation of Senescence-Associated Heterochromatin Foci (SAHF)	2/699	6/4256	0.257328	0.577144	0.508855	ASF1A/HMGA1	2
R-HSA-3785653	Myoclonic epilepsy of Lafora	2/699	6/4256	0.257328	0.577144	0.508855	UBC/UBB	2
R-HSA-450341	Activation of the AP-1 family of transcription factors	2/699	6/4256	0.257328	0.577144	0.508855	MAPK14/MAPK1	2
R-HSA-4755510	SUMOylation of immune response proteins	2/699	6/4256	0.257328	0.577144	0.508855	RELA/SUMO3	2
R-HSA-69186	Lagging Strand Synthesis	2/699	6/4256	0.257328	0.577144	0.508855	RPA2/PCNA	2
R-HSA-8964315	G beta:gamma signalling through BTK	2/699	6/4256	0.257328	0.577144	0.508855	GNG12/GNB1	2
R-HSA-8964539	Glutamate and glutamine metabolism	2/699	6/4256	0.257328	0.577144	0.508855	OAT/GOT2	2
R-HSA-9013973	TICAM1-dependent activation of IRF3/IRF7	2/699	6/4256	0.257328	0.577144	0.508855	UBC/UBB	2
R-HSA-9634635	Estrogen-stimulated signaling through PRKCZ	2/699	6/4256	0.257328	0.577144	0.508855	HRAS/MAPK1	2
R-HSA-9754560	SARS-CoV-2 modulates autophagy	2/699	6/4256	0.257328	0.577144	0.508855	VPS41/VPS39	2
R-HSA-1433557	Signaling by SCF-KIT	4/699	16/4256	0.261522	0.57855	0.510095	GRB2/SOS1/STAT1/HRAS	4
R-HSA-167242	Abortive elongation of HIV-1 transcript in the absence of Tat	4/699	16/4256	0.261522	0.57855	0.510095	SUPT5H/GTF2F2/NELFCD/POLR2A	4
R-HSA-9619665	EGR2 and SOX10-mediated initiation of Schwann cell myelination	4/699	16/4256	0.261522	0.57855	0.510095	HDAC2/EGR2/YAP1/SMARCA4	4
R-HSA-9634638	Estrogen-dependent nuclear events downstream of ESR-membrane signaling	4/699	16/4256	0.261522	0.57855	0.510095	FOXO3/AREG/UHMK1/MAPK1	4
R-HSA-983695	Antigen activates B Cell Receptor (BCR) leading to generation of second messengers	4/699	16/4256	0.261522	0.57855	0.510095	GRB2/SOS1/STIM1/DAPP1	4
R-HSA-109606	Intrinsic Pathway for Apoptosis	7/699	32/4256	0.264399	0.57855	0.510095	YWHAG/TFDP1/YWHAH/YWHAZ/DYNLL1/YWHAB/MAPK1	7
R-HSA-198323	AKT phosphorylates targets in the cytosol	3/699	11/4256	0.26535	0.57855	0.510095	GSK3B/MDM2/GSK3A	3
R-HSA-210993	Tie2 Signaling	3/699	11/4256	0.26535	0.57855	0.510095	GRB2/SOS1/HRAS	3
R-HSA-379726	Mitochondrial tRNA aminoacylation	3/699	11/4256	0.26535	0.57855	0.510095	AARS2/QARS1/CARS2	3
R-HSA-425410	Metal ion SLC transporters	3/699	11/4256	0.26535	0.57855	0.510095	SLC30A7/SLC39A6/SLC30A5	3
R-HSA-451927	Interleukin-2 family signaling	3/699	11/4256	0.26535	0.57855	0.510095	GRB2/SOS1/STAT1	3
R-HSA-5654696	Downstream signaling of activated FGFR2	3/699	11/4256	0.26535	0.57855	0.510095	GRB2/SOS1/HRAS	3
R-HSA-5654708	Downstream signaling of activated FGFR3	3/699	11/4256	0.26535	0.57855	0.510095	GRB2/SOS1/HRAS	3
R-HSA-879415	Advanced glycosylation endproduct receptor signaling	3/699	11/4256	0.26535	0.57855	0.510095	CAPZA1/CAPZA2/MAPK1	3
R-HSA-8866427	VLDLR internalisation and degradation	3/699	11/4256	0.26535	0.57855	0.510095	UBC/UBB/CLTC	3
R-HSA-8940973	RUNX2 regulates osteoblast differentiation	3/699	11/4256	0.26535	0.57855	0.510095	HDAC3/YAP1/MAPK1	3
R-HSA-9648895	Response of EIF2AK1 (HRI) to heme deficiency	3/699	11/4256	0.26535	0.57855	0.510095	CEBPG/EIF2S1/EIF2S3	3
R-HSA-6802952	Signaling by BRAF and RAF1 fusions	9/699	43/4256	0.266345	0.57977	0.51117	AGGF1/RAF1/PAPSS1/MPRIP/ACTG1/HRAS/RAP1B/YWHAB/MAPK1	9
R-HSA-5619102	SLC transporter disorders	6/699	27/4256	0.27599	0.597972	0.527218	NUP43/NUP58/RAE1/RANBP2/SLC20A2/NUP98	6
R-HSA-9013420	RHOU GTPase cycle	6/699	27/4256	0.27599	0.597972	0.527218	GRB2/VANGL1/WWP2/USP9X/CLTC/TXNL1	6
R-HSA-380270	Recruitment of mitotic centrosome proteins and complexes	10/699	49/4256	0.276955	0.597972	0.527218	ACTR1A/YWHAG/TUBGCP5/TUBB4B/CKAP5/DYNLL1/DCTN3/HSP90AA1/PAFAH1B1/MZT2A	10
R-HSA-380287	Centrosome maturation	10/699	49/4256	0.276955	0.597972	0.527218	ACTR1A/YWHAG/TUBGCP5/TUBB4B/CKAP5/DYNLL1/DCTN3/HSP90AA1/PAFAH1B1/MZT2A	10
R-HSA-72695	Formation of the ternary complex, and subsequently, the 43S complex	10/699	49/4256	0.276955	0.597972	0.527218	EIF2S1/EIF3A/EIF3G/EIF3B/EIF1AX/EIF2S3/EIF3E/EIF3F/EIF3J/RPS4Y1	10
R-HSA-5218859	Regulated Necrosis	8/699	38/4256	0.278631	0.600615	0.529549	CHMP4B/CHMP3/UBC/PDCD6IP/CHMP4C/HSP90AA1/UBB/FLOT2	8
R-HSA-162909	Host Interactions of HIV factors	17/699	89/4256	0.28571	0.614877	0.542124	PSMD1/NUP43/NUP58/RAE1/RANBP2/HMGA1/UBC/PSMD11/SLC25A4/SKP1/NUP98/BANF1/RAN/UBB/KPNB1/PSMC5/RANGAP1	17
R-HSA-166016	Toll Like Receptor 4 (TLR4) Cascade	14/699	72/4256	0.287158	0.616996	0.543991	RELA/CUL1/RPS6KA3/TAB2/PPP2CB/MAP3K8/UBC/MAPKAPK3/SKP1/MAPK14/UBE2N/UBB/USP14/MAPK1	14
R-HSA-69242	S Phase	18/699	95/4256	0.290262	0.622658	0.548984	MCM2/CUL1/PSMD1/GSK3B/PDS5A/TFDP1/RPA2/UBC/PSMD11/PTK6/SKP1/RAD21/ANAPC5/RBL2/UBB/CDC27/PSMC5/PCNA	18
R-HSA-2122947	NOTCH1 Intracellular Domain Regulates Transcription	7/699	33/4256	0.291995	0.62336	0.549603	CUL1/HDAC3/HDAC2/UBC/SKP1/NCOR1/UBB	7
R-HSA-6796648	TP53 Regulates Transcription of DNA Repair Genes	7/699	33/4256	0.291995	0.62336	0.549603	ELOA/SUPT5H/GTF2F2/NELFCD/GTF2H1/POLR2A/CCNK	7
R-HSA-69473	G2/M DNA damage checkpoint	7/699	33/4256	0.291995	0.62336	0.549603	RAD1/YWHAG/YWHAH/RPA2/YWHAZ/UBE2N/YWHAB	7
R-HSA-6806834	Signaling by MET	10/699	50/4256	0.299475	0.632343	0.557523	GRB2/SOS1/CRKL/EPS15/UBC/HRAS/RAP1B/ARF6/UBB/SPINT2	10
R-HSA-167160	RNA Pol II CTD phosphorylation and interaction with CE during HIV infection	4/699	17/4256	0.30113	0.632343	0.557523	SUPT5H/GTF2F2/GTF2H1/POLR2A	4
R-HSA-2173788	Downregulation of TGF-beta receptor signaling	4/699	17/4256	0.30113	0.632343	0.557523	USP15/UBC/PPP1CC/UBB	4
R-HSA-5339562	Uptake and actions of bacterial toxins	4/699	17/4256	0.30113	0.632343	0.557523	CD9/PDCD6IP/HSP90AB1/HSP90AA1	4
R-HSA-72086	mRNA Capping	4/699	17/4256	0.30113	0.632343	0.557523	SUPT5H/GTF2F2/GTF2H1/POLR2A	4
R-HSA-77075	RNA Pol II CTD phosphorylation and interaction with CE	4/699	17/4256	0.30113	0.632343	0.557523	SUPT5H/GTF2F2/GTF2H1/POLR2A	4
R-HSA-8939211	ESR-mediated signaling	21/699	113/4256	0.301617	0.632343	0.557523	PPID/FOXO3/GTF2F2/AREG/KANK1/PTGES3/GNG12/GNAI3/UHMK1/H3-3A/HSP90AB1/CAV2/NCOA2/RAD21/HRAS/YY1/HSP90AA1/POLR2A/CARM1/MAPK1/GNB1	21
R-HSA-1280215	Cytokine Signaling in Immune system	60/699	342/4256	0.302445	0.632343	0.557523	RELA/GRB2/SOS1/CUL1/RPS6KA3/PSMD1/FOXO3/TAB2/NUP43/NUP58/RAE1/CRKL/IL22RA1/RANBP2/PITPNA/CAPZA1/IP6K2/SQSTM1/PPP2CB/YWHAZ/CFL1/MAP3K8/PDCD4/UBC/ANXA2/RORA/EIF4A1/PSMD11/STAT1/MAPKAPK3/FLNB/UBA3/RNF7/KPNA4/EIF4G1/SKP1/MAPK14/HNRNPA2B1/RALA/CEBPD/HRAS/TOLLIP/NUP98/EIF4G2/STX3/TRIM29/HNRNPF/RAP1B/UBE2N/HSP90B1/HSP90AA1/STX4/UBB/KPNB1/PSMC5/USP14/SMARCA4/MAPK1/SOD1/IFNGR2	60
R-HSA-2559582	Senescence-Associated Secretory Phenotype (SASP)	8/699	39/4256	0.304386	0.632343	0.557523	RELA/RPS6KA3/UBC/H3-3A/ANAPC5/UBB/CDC27/MAPK1	8
R-HSA-167161	HIV Transcription Initiation	6/699	28/4256	0.306663	0.632343	0.557523	GTF2B/GTF2F2/TAF9/GTF2H1/POLR2A/TAF15	6
R-HSA-167162	RNA Polymerase II HIV Promoter Escape	6/699	28/4256	0.306663	0.632343	0.557523	GTF2B/GTF2F2/TAF9/GTF2H1/POLR2A/TAF15	6
R-HSA-3899300	SUMOylation of transcription cofactors	6/699	28/4256	0.306663	0.632343	0.557523	MBD1/CTBP1/NCOA2/SUMO2/CBX4/SUMO3	6
R-HSA-5357905	Regulation of TNFR1 signaling	6/699	28/4256	0.306663	0.632343	0.557523	USP4/TAX1BP1/UBC/SPPL2A/UBB/RBCK1	6
R-HSA-6802946	Signaling by moderate kinase activity BRAF mutants	6/699	28/4256	0.306663	0.632343	0.557523	RAF1/ACTG1/HRAS/RAP1B/YWHAB/MAPK1	6
R-HSA-6802949	Signaling by RAS mutants	6/699	28/4256	0.306663	0.632343	0.557523	RAF1/ACTG1/HRAS/RAP1B/YWHAB/MAPK1	6
R-HSA-6802955	Paradoxical activation of RAF signaling by kinase inactive BRAF	6/699	28/4256	0.306663	0.632343	0.557523	RAF1/ACTG1/HRAS/RAP1B/YWHAB/MAPK1	6
R-HSA-73776	RNA Polymerase II Promoter Escape	6/699	28/4256	0.306663	0.632343	0.557523	GTF2B/GTF2F2/TAF9/GTF2H1/POLR2A/TAF15	6
R-HSA-73779	RNA Polymerase II Transcription Pre-Initiation And Promoter Opening	6/699	28/4256	0.306663	0.632343	0.557523	GTF2B/GTF2F2/TAF9/GTF2H1/POLR2A/TAF15	6
R-HSA-75953	RNA Polymerase II Transcription Initiation	6/699	28/4256	0.306663	0.632343	0.557523	GTF2B/GTF2F2/TAF9/GTF2H1/POLR2A/TAF15	6
R-HSA-76042	RNA Polymerase II Transcription Initiation And Promoter Clearance	6/699	28/4256	0.306663	0.632343	0.557523	GTF2B/GTF2F2/TAF9/GTF2H1/POLR2A/TAF15	6
R-HSA-9013409	RHOJ GTPase cycle	6/699	28/4256	0.306663	0.632343	0.557523	VANGL1/SCRIB/WWP2/VAMP3/RAB7A/ARHGAP32	6
R-HSA-9649948	Signaling downstream of RAS mutants	6/699	28/4256	0.306663	0.632343	0.557523	RAF1/ACTG1/HRAS/RAP1B/YWHAB/MAPK1	6
R-HSA-8852276	The role of GTSE1 in G2/M progression after G2 checkpoint	11/699	56/4256	0.307373	0.632826	0.557949	PSMD1/TUBB4B/UBC/PSMD11/TUBB6/HSP90AB1/TUBA1B/TUBA1C/HSP90AA1/UBB/PSMC5	11
R-HSA-69306	DNA Replication	15/699	79/4256	0.311002	0.633404	0.558458	MCM2/CUL1/PSMD1/KPNA6/RPA2/UBC/PSMD11/H3-3A/SKP1/ANAPC5/UBB/CDC27/KPNB1/PSMC5/PCNA	15
R-HSA-168927	TICAM1, RIP1-mediated IKK complex recruitment	3/699	12/4256	0.31388	0.633404	0.558458	UBC/UBE2N/UBB	3
R-HSA-397795	G-protein beta:gamma signalling	3/699	12/4256	0.31388	0.633404	0.558458	GNG12/RHOA/GNB1	3
R-HSA-418360	Platelet calcium homeostasis	3/699	12/4256	0.31388	0.633404	0.558458	STIM1/ATP2B4/ATP2A2	3
R-HSA-442742	CREB1 phosphorylation through NMDA receptor-mediated activation of RAS signaling	3/699	12/4256	0.31388	0.633404	0.558458	RPS6KA3/HRAS/MAPK1	3
R-HSA-9694631	Maturation of nucleoprotein	3/699	12/4256	0.31388	0.633404	0.558458	GSK3B/CSNK1A1/GSK3A	3
R-HSA-9758274	Regulation of NF-kappa B signaling	3/699	12/4256	0.31388	0.633404	0.558458	UBC/UBB/USP14	3
R-HSA-977444	GABA B receptor activation	3/699	12/4256	0.31388	0.633404	0.558458	GNG12/GNAI3/GNB1	3
R-HSA-991365	Activation of GABAB receptors	3/699	12/4256	0.31388	0.633404	0.558458	GNG12/GNAI3/GNB1	3
R-HSA-3108214	SUMOylation of DNA damage response and repair proteins	9/699	45/4256	0.314303	0.633404	0.558458	NUP43/NUP58/RAE1/RANBP2/RAD21/NUP98/SUMO2/CBX4/SUMO3	9
R-HSA-111885	Opioid Signalling	7/699	34/4256	0.320196	0.633404	0.558458	PRKAR1A/PPP2CB/GNG12/GNAI3/PPP3CA/MAPK1/GNB1	7
R-HSA-75893	TNF signaling	7/699	34/4256	0.320196	0.633404	0.558458	USP4/TAB2/TAX1BP1/UBC/SPPL2A/UBB/RBCK1	7
R-HSA-5357956	TNFR1-induced NFkappaB signaling pathway	5/699	23/4256	0.322953	0.633404	0.558458	USP4/TAB2/UBC/UBB/RBCK1	5
R-HSA-9615710	Late endosomal microautophagy	5/699	23/4256	0.322953	0.633404	0.558458	CHMP4B/CHMP3/UBC/CHMP4C/UBB	5
R-HSA-9707616	Heme signaling	5/699	23/4256	0.322953	0.633404	0.558458	HDAC3/RORA/NCOA2/NCOR1/CARM1	5
R-HSA-913531	Interferon Signaling	18/699	97/4256	0.323236	0.633404	0.558458	NUP43/NUP58/RAE1/RANBP2/IP6K2/UBC/EIF4A1/STAT1/FLNB/KPNA4/EIF4G1/NUP98/EIF4G2/TRIM29/UBE2N/UBB/KPNB1/IFNGR2	18
R-HSA-1362300	Transcription of E2F targets under negative control by p107 (RBL1) and p130 (RBL2) in complex with HDAC1	2/699	7/4256	0.323369	0.633404	0.558458	TFDP1/RBL2	2
R-HSA-171319	Telomere Extension By Telomerase	2/699	7/4256	0.323369	0.633404	0.558458	GAR1/PPP6C	2
R-HSA-381183	ATF6 (ATF6-alpha) activates chaperone genes	2/699	7/4256	0.323369	0.633404	0.558458	NFYC/HSP90B1	2
R-HSA-418217	G beta:gamma signalling through PLC beta	2/699	7/4256	0.323369	0.633404	0.558458	GNG12/GNB1	2
R-HSA-418359	Reduction of cytosolic Ca++ levels	2/699	7/4256	0.323369	0.633404	0.558458	ATP2B4/ATP2A2	2
R-HSA-420029	Tight junction interactions	2/699	7/4256	0.323369	0.633404	0.558458	F11R/CLDN1	2
R-HSA-430116	GP1b-IX-V activation signalling	2/699	7/4256	0.323369	0.633404	0.558458	RAF1/YWHAZ	2
R-HSA-445095	Interaction between L1 and Ankyrins	2/699	7/4256	0.323369	0.633404	0.558458	ANK3/ACTG1	2
R-HSA-500657	Presynaptic function of Kainate receptors	2/699	7/4256	0.323369	0.633404	0.558458	GNG12/GNB1	2
R-HSA-77588	SLBP Dependent Processing of Replication-Dependent Histone Pre-mRNAs	2/699	7/4256	0.323369	0.633404	0.558458	SNRPD3/SNRPB	2
R-HSA-877312	Regulation of IFNG signaling	2/699	7/4256	0.323369	0.633404	0.558458	STAT1/IFNGR2	2
R-HSA-8866904	Negative regulation of activity of TFAP2 (AP-2) family transcription factors	2/699	7/4256	0.323369	0.633404	0.558458	TFAP2A/TFAP2C	2
R-HSA-8964616	G beta:gamma signalling through CDC42	2/699	7/4256	0.323369	0.633404	0.558458	GNG12/GNB1	2
R-HSA-9635465	Suppression of apoptosis	2/699	7/4256	0.323369	0.633404	0.558458	GSK3A/MAPK1	2
R-HSA-9701898	STAT3 nuclear events downstream of ALK signaling	2/699	7/4256	0.323369	0.633404	0.558458	HDAC3/HDAC2	2
R-HSA-9706369	Negative regulation of FLT3	2/699	7/4256	0.323369	0.633404	0.558458	UBC/UBB	2
R-HSA-977347	Serine biosynthesis	2/699	7/4256	0.323369	0.633404	0.558458	PSAT1/SERINC5	2
R-HSA-198725	Nuclear Events (kinase and transcription factor activation)	8/699	40/4256	0.330632	0.646678	0.570162	RPS6KA3/F3/EGR3/PPP2CB/EGR2/MAPK14/TRIB1/MAPK1	8
R-HSA-2173789	TGF-beta receptor signaling activates SMADs	6/699	29/4256	0.337883	0.657956	0.580105	USP15/UBC/ITGB5/PPP1CC/NEDD8/UBB	6
R-HSA-381038	XBP1(S) activates chaperone genes	6/699	29/4256	0.337883	0.657956	0.580105	HDGF/SERP1/ADD1/DNAJC3/GSK3A/GOSR2	6
R-HSA-390471	Association of TriC/CCT with target proteins during biosynthesis	6/699	29/4256	0.337883	0.657956	0.580105	HDAC3/CCT6A/FBXW2/FBXW5/CCT2/LONP2	6
R-HSA-1980143	Signaling by NOTCH1	9/699	46/4256	0.338953	0.658113	0.580243	CUL1/HDAC3/PSEN1/HDAC2/UBC/APH1A/SKP1/NCOR1/UBB	9
R-HSA-5620912	Anchoring of the basal body to the plasma membrane	9/699	46/4256	0.338953	0.658113	0.580243	ACTR1A/YWHAG/TUBB4B/CKAP5/DYNLL1/RAB11A/DCTN3/HSP90AA1/PAFAH1B1	9
R-HSA-2122948	Activated NOTCH1 Transmits Signal to the Nucleus	4/699	18/4256	0.34134	0.660819	0.582629	PSEN1/UBC/APH1A/UBB	4
R-HSA-936837	Ion transport by P-type ATPases	4/699	18/4256	0.34134	0.660819	0.582629	ATP2B4/ATP2C1/ATP11B/ATP2A2	4
R-HSA-2219528	PI3K/AKT Signaling in Cancer	8/699	41/4256	0.357231	0.688873	0.607364	GRB2/GSK3B/FOXO3/AREG/ERBB3/MDM2/ERBB2/GSK3A	8
R-HSA-446728	Cell junction organization	8/699	41/4256	0.357231	0.688873	0.607364	VASP/F11R/NECTIN4/CLDN1/AFDN/CDH1/ACTG1/CTNNA1	8
R-HSA-1257604	PIP3 activates AKT signaling	28/699	158/4256	0.359745	0.688873	0.607364	GATAD2A/GRB2/PSMD1/GSK3B/HDAC3/FOXO3/MAF1/USP7/RBBP7/AREG/CSNK2B/HDAC2/PPP2CB/ERBB3/UBC/WWP2/PSMD11/RRAGC/MDM2/UBB/SUZ12/ERBB2/PSMC5/CBX4/CSNK2A1/GSK3A/MAPK1/PPP2R5C	28
R-HSA-5689880	Ub-specific processing proteases	20/699	111/4256	0.361709	0.688873	0.607364	USP15/PSMD1/USP4/USP7/MAT2B/IDE/UBC/PSMD11/TOMM20/SNX3/USP9X/USP47/MDM2/USP10/UBB/USP22/RHOT1/PSMC5/USP14/USP16	20
R-HSA-176187	Activation of ATR in response to replication stress	3/699	13/4256	0.362564	0.688873	0.607364	MCM2/RAD1/RPA2	3
R-HSA-180024	DARPP-32 events	3/699	13/4256	0.362564	0.688873	0.607364	PRKAR1A/PPP2CB/PPP3CA	3
R-HSA-354192	Integrin signaling	3/699	13/4256	0.362564	0.688873	0.607364	GRB2/SOS1/RAP1B	3
R-HSA-380994	ATF4 activates genes in response to endoplasmic reticulum stress	3/699	13/4256	0.362564	0.688873	0.607364	CEBPG/NFYC/HERPUD1	3
R-HSA-445144	Signal transduction by L1	3/699	13/4256	0.362564	0.688873	0.607364	CSNK2B/CSNK2A1/MAPK1	3
R-HSA-456926	Thrombin signalling through proteinase activated receptors (PARs)	3/699	13/4256	0.362564	0.688873	0.607364	GNG12/MAPK1/GNB1	3
R-HSA-5654687	Downstream signaling of activated FGFR1	3/699	13/4256	0.362564	0.688873	0.607364	GRB2/SOS1/HRAS	3
R-HSA-622312	Inflammasomes	3/699	13/4256	0.362564	0.688873	0.607364	RELA/TXNIP/HSP90AB1	3
R-HSA-937041	IKK complex recruitment mediated by RIP1	3/699	13/4256	0.362564	0.688873	0.607364	UBC/UBE2N/UBB	3
R-HSA-5619115	Disorders of transmembrane transporters	15/699	82/4256	0.367014	0.696331	0.61394	PSMD1/NUP43/NUP58/SEL1L/RAE1/RANBP2/ABCA12/UBC/PSMD11/SLC20A2/DERL1/NUP98/OS9/UBB/PSMC5	15
R-HSA-2980736	Peptide hormone metabolism	6/699	30/4256	0.369422	0.696953	0.614488	SLC30A7/SPCS2/SLC30A5/ATP6AP2/KIF5B/GNB1	6
R-HSA-381070	IRE1alpha activates chaperones	6/699	30/4256	0.369422	0.696953	0.614488	HDGF/SERP1/ADD1/DNAJC3/GSK3A/GOSR2	6
R-HSA-4420097	VEGFA-VEGFR2 Pathway	11/699	59/4256	0.373831	0.696953	0.614488	BAIAP2/NCKAP1/MAPK13/ACTG1/RHOA/MAPKAPK3/CTNNA1/MAPK14/HRAS/HSP90AA1/ELMO2	11
R-HSA-350054	Notch-HLH transcription pathway	4/699	19/4256	0.38168	0.696953	0.614488	HDAC3/HDAC2/NOTCH2/NCOR1	4
R-HSA-157118	Signaling by NOTCH	23/699	130/4256	0.382307	0.696953	0.614488	CUL1/PSMD1/HDAC3/TFDP1/SEL1L/RAB6A/PSEN1/HDAC2/YWHAZ/TMED2/UBC/WWP2/PSMD11/YBX1/NOTCH2/APH1A/H3-3A/STAT1/SKP1/ATP2A2/NCOR1/UBB/PSMC5	23
R-HSA-3214847	HATs acetylate histones	8/699	42/4256	0.384048	0.696953	0.614488	JADE1/ELP2/RBBP7/MEAF6/TAF9/MORF4L2/NCOA2/USP22	8
R-HSA-380259	Loss of Nlp from mitotic centrosomes	8/699	42/4256	0.384048	0.696953	0.614488	ACTR1A/YWHAG/TUBB4B/CKAP5/DYNLL1/DCTN3/HSP90AA1/PAFAH1B1	8
R-HSA-380284	Loss of proteins required for interphase microtubule organization from the centrosome	8/699	42/4256	0.384048	0.696953	0.614488	ACTR1A/YWHAG/TUBB4B/CKAP5/DYNLL1/DCTN3/HSP90AA1/PAFAH1B1	8
R-HSA-73854	RNA Polymerase I Promoter Clearance	8/699	42/4256	0.384048	0.696953	0.614488	GATAD2A/RBBP7/HDAC2/CBX3/H3-3A/GTF2H1/TAF1D/MBD2	8
R-HSA-8854518	AURKA Activation by TPX2	8/699	42/4256	0.384048	0.696953	0.614488	ACTR1A/YWHAG/TUBB4B/CKAP5/DYNLL1/DCTN3/HSP90AA1/PAFAH1B1	8
R-HSA-5683057	MAPK family signaling cascades	28/699	160/4256	0.387228	0.696953	0.614488	GRB2/SOS1/FNTA/DUSP2/PSMD1/FOXO3/SHOC2/RAF1/AREG/PPP2CB/ERBB3/UBC/PSMD11/ACTG1/ABHD17A/CUL3/RGL2/SEPTIN7/GOLGA7/HRAS/RAP1B/PPP1CC/UBB/ERBB2/PSMC5/YWHAB/MAPK1/PPP2R5C	28
R-HSA-1296041	Activation of G protein gated Potassium channels	2/699	8/4256	0.387778	0.696953	0.614488	GNG12/GNB1	2
R-HSA-1296059	G protein gated Potassium channels	2/699	8/4256	0.387778	0.696953	0.614488	GNG12/GNB1	2
R-HSA-1296065	Inwardly rectifying K+ channels	2/699	8/4256	0.387778	0.696953	0.614488	GNG12/GNB1	2
R-HSA-174414	Processive synthesis on the C-strand of the telomere	2/699	8/4256	0.387778	0.696953	0.614488	RPA2/PCNA	2
R-HSA-174437	Removal of the Flap Intermediate from the C-strand	2/699	8/4256	0.387778	0.696953	0.614488	RPA2/PCNA	2
R-HSA-202040	G-protein activation	2/699	8/4256	0.387778	0.696953	0.614488	GNG12/GNB1	2
R-HSA-2468052	Establishment of Sister Chromatid Cohesion	2/699	8/4256	0.387778	0.696953	0.614488	PDS5A/RAD21	2
R-HSA-2514856	The phototransduction cascade	2/699	8/4256	0.387778	0.696953	0.614488	FNTA/GNB1	2
R-HSA-2514859	Inactivation, recovery and regulation of the phototransduction cascade	2/699	8/4256	0.387778	0.696953	0.614488	FNTA/GNB1	2
R-HSA-3134975	Regulation of innate immune responses to cytosolic DNA	2/699	8/4256	0.387778	0.696953	0.614488	UBC/UBB	2
R-HSA-3270619	IRF3-mediated induction of type I IFN	2/699	8/4256	0.387778	0.696953	0.614488	XRCC5/XRCC6	2
R-HSA-381033	ATF6 (ATF6-alpha) activates chaperones	2/699	8/4256	0.387778	0.696953	0.614488	NFYC/HSP90B1	2
R-HSA-381771	Synthesis, secretion, and inactivation of Glucagon-like Peptide-1 (GLP-1)	2/699	8/4256	0.387778	0.696953	0.614488	SPCS2/GNB1	2
R-HSA-390522	Striated Muscle Contraction	2/699	8/4256	0.387778	0.696953	0.614488	TPM3/TPM4	2
R-HSA-399719	Trafficking of AMPA receptors	2/699	8/4256	0.387778	0.696953	0.614488	MDM2/NSF	2
R-HSA-399721	Glutamate binding, activation of AMPA receptors and synaptic plasticity	2/699	8/4256	0.387778	0.696953	0.614488	MDM2/NSF	2
R-HSA-400042	Adrenaline,noradrenaline inhibits insulin secretion	2/699	8/4256	0.387778	0.696953	0.614488	GNG12/GNB1	2
R-HSA-400508	Incretin synthesis, secretion, and inactivation	2/699	8/4256	0.387778	0.696953	0.614488	SPCS2/GNB1	2
R-HSA-4641265	Repression of WNT target genes	2/699	8/4256	0.387778	0.696953	0.614488	TLE5/CTBP1	2
R-HSA-5625970	RHO GTPases activate KTN1	2/699	8/4256	0.387778	0.696953	0.614488	RHOA/KIF5B	2
R-HSA-5651801	PCNA-Dependent Long Patch Base Excision Repair	2/699	8/4256	0.387778	0.696953	0.614488	RPA2/PCNA	2
R-HSA-8866907	Activation of the TFAP2 (AP-2) family of transcription factors	2/699	8/4256	0.387778	0.696953	0.614488	TFAP2A/TFAP2C	2
R-HSA-912526	Interleukin receptor SHC signaling	2/699	8/4256	0.387778	0.696953	0.614488	GRB2/SOS1	2
R-HSA-936964	Activation of IRF3/IRF7 mediated by TBK1/IKK epsilon	2/699	8/4256	0.387778	0.696953	0.614488	UBC/UBB	2
R-HSA-9617629	Regulation of FOXO transcriptional activity by acetylation	2/699	8/4256	0.387778	0.696953	0.614488	FOXO3/TXNIP	2
R-HSA-9683610	Maturation of nucleoprotein	2/699	8/4256	0.387778	0.696953	0.614488	GSK3B/GSK3A	2
R-HSA-9715370	Miro GTPase Cycle	2/699	8/4256	0.387778	0.696953	0.614488	MFN1/RHOT1	2
R-HSA-997272	Inhibition of voltage gated Ca2+ channels via Gbeta/gamma subunits	2/699	8/4256	0.387778	0.696953	0.614488	GNG12/GNB1	2
R-HSA-5610783	Degradation of GLI2 by the proteasome	9/699	48/4256	0.389039	0.697335	0.614825	CUL1/PSMD1/GSK3B/UBC/PSMD11/SKP1/CSNK1A1/UBB/PSMC5	9
R-HSA-5610785	GLI3 is processed to GLI3R by the proteasome	9/699	48/4256	0.389039	0.697335	0.614825	CUL1/PSMD1/GSK3B/UBC/PSMD11/SKP1/CSNK1A1/UBB/PSMC5	9
R-HSA-199992	trans-Golgi Network Vesicle Budding	10/699	54/4256	0.393071	0.702043	0.618976	SNX9/RAB5C/CLINT1/NAPA/GAK/SH3D19/IGF2R/M6PR/STX4/CLTC	10
R-HSA-2559585	Oncogene Induced Senescence	5/699	25/4256	0.39325	0.702043	0.618976	TFDP1/UBC/MDM2/UBB/MAPK1	5
R-HSA-418555	G alpha (s) signalling events	5/699	25/4256	0.39325	0.702043	0.618976	PRKAR1A/GNG12/GNAI3/GNAS/GNB1	5
R-HSA-5688426	Deubiquitination	26/699	149/4256	0.399918	0.71299	0.628628	RAD23A/USP15/ASXL2/PSMD1/USP4/USP7/MAT2B/IDE/UBC/RNF135/PSMD11/TOMM20/RHOA/SNX3/USP9X/USP47/MDM2/NEDD8/YY1/USP10/UBB/USP22/RHOT1/PSMC5/USP14/USP16	26
R-HSA-983705	Signaling by the B Cell Receptor (BCR)	14/699	78/4256	0.403498	0.718221	0.633239	RELA/GRB2/SOS1/CUL1/PSMD1/STIM1/UBC/PSMD11/DAPP1/PPP3CA/SKP1/HRAS/UBB/PSMC5	14
R-HSA-382551	Transport of small molecules	49/699	287/4256	0.405146	0.718221	0.633239	CUL1/PSMD1/WWP1/EIF2S1/SEL1L/SLC30A7/ABCA12/CA2/MICU2/ATP6V0A1/PRKAR1A/SLC39A6/CYB5R1/ATP2B4/RAF1/ATP6V0E1/ATP6V1B2/UBC/RAB11A/PSMD11/SLC9A1/GNG12/ATP2C1/ATP11B/ADD1/CLCN3/SLC25A4/SLC30A5/SKP1/ATP6V1F/EIF2S3/ABCB7/MAGT1/ATP6AP1/SLC20A2/ATP6V1C1/DERL1/ADD3/WNK1/OS9/ATP2A2/NEDD8/NPC2/SLC7A5/UBB/CLTC/PSMC5/GNAS/GNB1	49
R-HSA-6811558	PI5P, PP2A and IER3 Regulate PI3K/AKT Signaling	7/699	37/4256	0.406701	0.718221	0.633239	GRB2/AREG/PPP2CB/ERBB3/ERBB2/MAPK1/PPP2R5C	7
R-HSA-1368108	BMAL1:CLOCK,NPAS2 activates circadian gene expression	3/699	14/4256	0.410663	0.718221	0.633239	BHLHE40/NCOA2/CARM1	3
R-HSA-1483191	Synthesis of PC	3/699	14/4256	0.410663	0.718221	0.633239	CSNK2B/STARD10/CSNK2A1	3
R-HSA-264876	Insulin processing	3/699	14/4256	0.410663	0.718221	0.633239	SLC30A7/SLC30A5/KIF5B	3
R-HSA-68616	Assembly of the ORC complex at the origin of replication	3/699	14/4256	0.410663	0.718221	0.633239	KPNA6/H3-3A/KPNB1	3
R-HSA-76066	RNA Polymerase III Transcription Initiation From Type 2 Promoter	3/699	14/4256	0.410663	0.718221	0.633239	GTF3C4/GTF3C2/GTF3C1	3
R-HSA-8862803	Deregulated CDK5 triggers multiple neurodegenerative pathways in Alzheimer's disease models	3/699	14/4256	0.410663	0.718221	0.633239	FOXO3/PRDX1/CAST	3
R-HSA-8863678	Neurodegenerative Diseases	3/699	14/4256	0.410663	0.718221	0.633239	FOXO3/PRDX1/CAST	3
R-HSA-8941326	RUNX2 regulates bone development	3/699	14/4256	0.410663	0.718221	0.633239	HDAC3/YAP1/MAPK1	3
R-HSA-9660826	Purinergic signaling in leishmaniasis infection	3/699	14/4256	0.410663	0.718221	0.633239	RELA/TXNIP/HSP90AB1	3
R-HSA-9664424	Cell recruitment (pro-inflammatory response)	3/699	14/4256	0.410663	0.718221	0.633239	RELA/TXNIP/HSP90AB1	3
R-HSA-9710421	Defective pyroptosis	3/699	14/4256	0.410663	0.718221	0.633239	RBBP7/H3-3A/SUZ12	3
R-HSA-73864	RNA Polymerase I Transcription	8/699	43/4256	0.410952	0.718221	0.633239	GATAD2A/RBBP7/HDAC2/CBX3/H3-3A/GTF2H1/TAF1D/MBD2	8
R-HSA-450408	AUF1 (hnRNP D0) binds and destabilizes mRNA	9/699	49/4256	0.414258	0.720214	0.634997	HSPA1B/PSMD1/UBC/PSMD11/EIF4G1/HNRNPD/PABPC1/UBB/PSMC5	9
R-HSA-5607761	Dectin-1 mediated noncanonical NF-kB signaling	9/699	49/4256	0.414258	0.720214	0.634997	RELA/CUL1/PSMD1/UBC/PSMD11/UBA3/SKP1/UBB/PSMC5	9
R-HSA-70326	Glucose metabolism	9/699	49/4256	0.414258	0.720214	0.634997	NUP43/NUP58/RAE1/RANBP2/PPP2CB/TPI1/ENO1/NUP98/GOT2	9
R-HSA-9013423	RAC3 GTPase cycle	9/699	49/4256	0.414258	0.720214	0.634997	BAIAP2/VANGL1/ARHGAP17/TIAM1/NCKAP1/VAMP3/RAB7A/EMD/ARHGAP32	9
R-HSA-397014	Muscle contraction	10/699	55/4256	0.416889	0.723735	0.638101	STIM1/TPM3/ATP2B4/MYL6/ANXA2/TPM4/ITGB5/ATP2A2/ALDH2/HIPK1	10
R-HSA-194138	Signaling by VEGF	11/699	61/4256	0.419019	0.723735	0.638101	BAIAP2/NCKAP1/MAPK13/ACTG1/RHOA/MAPKAPK3/CTNNA1/MAPK14/HRAS/HSP90AA1/ELMO2	11
R-HSA-2219530	Constitutive Signaling by Aberrant PI3K in Cancer	4/699	20/4256	0.421725	0.723735	0.638101	GRB2/AREG/ERBB3/ERBB2	4
R-HSA-2871796	FCERI mediated MAPK activation	4/699	20/4256	0.421725	0.723735	0.638101	GRB2/SOS1/HRAS/MAPK1	4
R-HSA-450282	MAPK targets/ Nuclear events mediated by MAP kinases	4/699	20/4256	0.421725	0.723735	0.638101	RPS6KA3/PPP2CB/MAPK14/MAPK1	4
R-HSA-5674400	Constitutive Signaling by AKT1 E17K in Cancer	4/699	20/4256	0.421725	0.723735	0.638101	GSK3B/FOXO3/MDM2/GSK3A	4
R-HSA-5693571	Nonhomologous End-Joining (NHEJ)	4/699	20/4256	0.421725	0.723735	0.638101	RIF1/XRCC5/UBE2N/XRCC6	4
R-HSA-6794362	Protein-protein interactions at synapses	4/699	20/4256	0.421725	0.723735	0.638101	LIN7C/PTPRF/PDLIM5/FLOT2	4
R-HSA-6804758	Regulation of TP53 Activity through Acetylation	4/699	20/4256	0.421725	0.723735	0.638101	GATAD2A/RBBP7/HDAC2/MEAF6	4
R-HSA-74751	Insulin receptor signalling cascade	4/699	20/4256	0.421725	0.723735	0.638101	GRB2/SOS1/HRAS/MAPK1	4
R-HSA-9020702	Interleukin-1 signaling	14/699	79/4256	0.42342	0.725706	0.639839	RELA/CUL1/PSMD1/TAB2/SQSTM1/MAP3K8/UBC/PSMD11/SKP1/TOLLIP/UBE2N/UBB/PSMC5/USP14	14
R-HSA-375165	NCAM signaling for neurite out-growth	5/699	26/4256	0.428285	0.731219	0.644699	GRB2/SOS1/PRNP/HRAS/MAPK1	5
R-HSA-422356	Regulation of insulin secretion	5/699	26/4256	0.428285	0.731219	0.644699	PRKAR1A/GNG12/MARCKS/GNAS/GNB1	5
R-HSA-9692916	SARS-CoV-1 activates/modulates innate immune responses	5/699	26/4256	0.428285	0.731219	0.644699	RELA/PCBP2/UBC/UBB/KPNB1	5
R-HSA-9645723	Diseases of programmed cell death	6/699	32/4256	0.432601	0.73764	0.650361	FOXO3/RBBP7/PRDX1/H3-3A/CAST/SUZ12	6
R-HSA-9013404	RAC2 GTPase cycle	9/699	50/4256	0.439455	0.74234	0.654505	VANGL1/VAPB/ARHGAP17/TIAM1/NCKAP1/VAMP3/RAB7A/EMD/ARHGAP32	9
R-HSA-176408	Regulation of APC/C activators between G1/S and early anaphase	10/699	56/4256	0.440697	0.74234	0.654505	CUL1/PSMD1/UBC/PSMD11/SKP1/BUB3/ANAPC5/UBB/CDC27/PSMC5	10
R-HSA-9013694	Signaling by NOTCH4	11/699	62/4256	0.441648	0.74234	0.654505	CUL1/PSMD1/PSEN1/YWHAZ/UBC/PSMD11/NOTCH2/APH1A/SKP1/UBB/PSMC5	11
R-HSA-382556	ABC-family proteins mediated transport	12/699	68/4256	0.442377	0.74234	0.654505	PSMD1/EIF2S1/SEL1L/ABCA12/UBC/PSMD11/EIF2S3/ABCB7/DERL1/OS9/UBB/PSMC5	12
R-HSA-69239	Synthesis of DNA	12/699	68/4256	0.442377	0.74234	0.654505	MCM2/CUL1/PSMD1/RPA2/UBC/PSMD11/SKP1/ANAPC5/UBB/CDC27/PSMC5/PCNA	12
R-HSA-69206	G1/S Transition	14/699	80/4256	0.443355	0.74234	0.654505	MCM2/CUL1/PSMD1/TFDP1/RPA2/PPP2CB/UBC/PSMD11/PTK6/SKP1/RBL2/UBB/PSMC5/PCNA	14
R-HSA-5357801	Programmed Cell Death	24/699	140/4256	0.443764	0.74234	0.654505	FNTA/YWHAG/PSMD1/TFDP1/CHMP4B/YWHAH/CHMP3/YWHAZ/DYNLL1/UBC/STK24/CDH1/PSMD11/PDCD6IP/OPA1/ADD1/CHMP4C/HSP90AA1/UBB/FLOT2/KPNB1/PSMC5/YWHAB/MAPK1	24
R-HSA-1181150	Signaling by NODAL	2/699	9/4256	0.449311	0.74234	0.654505	FOXO3/MAPK1	2
R-HSA-174417	Telomere C-strand (Lagging Strand) Synthesis	2/699	9/4256	0.449311	0.74234	0.654505	RPA2/PCNA	2
R-HSA-174490	Membrane binding and targetting of GAG proteins	2/699	9/4256	0.449311	0.74234	0.654505	UBC/UBB	2
R-HSA-174495	Synthesis And Processing Of GAG, GAGPOL Polyproteins	2/699	9/4256	0.449311	0.74234	0.654505	UBC/UBB	2
R-HSA-176407	Conversion from APC/C:Cdc20 to APC/C:Cdh1 in late anaphase	2/699	9/4256	0.449311	0.74234	0.654505	ANAPC5/CDC27	2
R-HSA-1834941	STING mediated induction of host immune responses	2/699	9/4256	0.449311	0.74234	0.654505	XRCC5/XRCC6	2
R-HSA-196025	Formation of annular gap junctions	2/699	9/4256	0.449311	0.74234	0.654505	ACTG1/CLTC	2
R-HSA-2470946	Cohesin Loading onto Chromatin	2/699	9/4256	0.449311	0.74234	0.654505	PDS5A/RAD21	2
R-HSA-2730905	Role of LAT2/NTAL/LAB on calcium mobilization	2/699	9/4256	0.449311	0.74234	0.654505	GRB2/SOS1	2
R-HSA-3229121	Glycogen storage diseases	2/699	9/4256	0.449311	0.74234	0.654505	UBC/UBB	2
R-HSA-3322077	Glycogen synthesis	2/699	9/4256	0.449311	0.74234	0.654505	UBC/UBB	2
R-HSA-390450	Folding of actin by CCT/TriC	2/699	9/4256	0.449311	0.74234	0.654505	CCT6A/CCT2	2
R-HSA-428930	Thromboxane signalling through TP receptor	2/699	9/4256	0.449311	0.74234	0.654505	GNG12/GNB1	2
R-HSA-450604	KSRP (KHSRP) binds and destabilizes mRNA	2/699	9/4256	0.449311	0.74234	0.654505	YWHAZ/MAPK14	2
R-HSA-68884	Mitotic Telophase/Cytokinesis	2/699	9/4256	0.449311	0.74234	0.654505	PDS5A/RAD21	2
R-HSA-9687136	Aberrant regulation of mitotic exit in cancer due to RB1 defects	2/699	9/4256	0.449311	0.74234	0.654505	ANAPC5/CDC27	2
R-HSA-9700645	ALK mutants bind TKIs	2/699	9/4256	0.449311	0.74234	0.654505	PRKAR1A/CLTC	2
R-HSA-982772	Growth hormone receptor signaling	2/699	9/4256	0.449311	0.74234	0.654505	STAT1/MAPK1	2
R-HSA-9675108	Nervous system development	57/699	340/4256	0.454328	0.749697	0.660991	GRB2/SOS1/RPS6KA3/PSMD1/GSK3B/VASP/MYH14/FARP2/ANK3/PSEN1/PITPNA/TIAM1/ETF1/CSNK2B/MAPK13/HDAC2/EZR/ARPC1A/TUBB4B/CFL1/EGR2/MYL6/UBC/PSMD11/ACTG1/TUBB6/PRNP/MYH9/LYPLA2/CAP1/RBM8A/APH1A/ARPC5/ACTR3/ARPC2/RHOA/RPL22L1/EIF4G1/MAPK14/HSP90AB1/PABPC1/HRAS/YAP1/ZSWIM8/ABLIM1/TUBA1B/TUBA1C/HSP90AA1/UBB/ERBB2/CLTC/PSMC5/CSNK2A1/SMARCA4/RPS4Y1/MAPK1/LIMK2	57
R-HSA-73933	Resolution of Abasic Sites (AP sites)	3/699	15/4256	0.457571	0.75225	0.663242	RPA2/MBD4/PCNA	3
R-HSA-76009	Platelet Aggregation (Plug Formation)	3/699	15/4256	0.457571	0.75225	0.663242	GRB2/SOS1/RAP1B	3
R-HSA-76061	RNA Polymerase III Transcription Initiation From Type 1 Promoter	3/699	15/4256	0.457571	0.75225	0.663242	GTF3C4/GTF3C2/GTF3C1	3
R-HSA-3214858	RMTs methylate histone arginines	4/699	21/4256	0.461108	0.753252	0.664125	RBBP7/SMARCA2/CARM1/SMARCA4	4
R-HSA-5689896	Ovarian tumor domain proteases	4/699	21/4256	0.461108	0.753252	0.664125	UBC/RNF135/RHOA/UBB	4
R-HSA-8964043	Plasma lipoprotein clearance	4/699	21/4256	0.461108	0.753252	0.664125	UBC/NPC2/UBB/CLTC	4
R-HSA-201681	TCF dependent signaling in response to WNT	19/699	111/4256	0.461178	0.753252	0.664125	ASH2L/PSMD1/GSK3B/CDC73/CSNK2B/PPP2CB/YWHAZ/UBC/PSMD11/CTNNBIP1/H3-3A/CUL3/CTBP1/CSNK1A1/UBB/PSMC5/CSNK2A1/SMARCA4/PPP2R5C	19
R-HSA-3928665	EPH-ephrin mediated repulsion of cells	5/699	27/4256	0.462898	0.753252	0.664125	PSEN1/TIAM1/ACTG1/APH1A/CLTC	5
R-HSA-9639288	Amino acids regulate mTORC1	5/699	27/4256	0.462898	0.753252	0.664125	ATP6V0E1/ATP6V1B2/RRAGC/ATP6V1F/ATP6V1C1	5
R-HSA-157579	Telomere Maintenance	6/699	33/4256	0.463847	0.753252	0.664125	GAR1/RPA2/H3-3A/PPP6C/POLR2A/PCNA	6
R-HSA-2672351	Stimuli-sensing channels	6/699	33/4256	0.463847	0.753252	0.664125	WWP1/RAF1/UBC/CLCN3/WNK1/UBB	6
R-HSA-977225	Amyloid fiber formation	6/699	33/4256	0.463847	0.753252	0.664125	UBC/APH1A/H3-3A/USP9X/TSPAN14/UBB	6
R-HSA-174143	APC/C-mediated degradation of cell cycle proteins	10/699	57/4256	0.464411	0.753252	0.664125	CUL1/PSMD1/UBC/PSMD11/SKP1/BUB3/ANAPC5/UBB/CDC27/PSMC5	10
R-HSA-453276	Regulation of mitotic cell cycle	10/699	57/4256	0.464411	0.753252	0.664125	CUL1/PSMD1/UBC/PSMD11/SKP1/BUB3/ANAPC5/UBB/CDC27/PSMC5	10
R-HSA-9006931	Signaling by Nuclear Receptors	26/699	154/4256	0.472518	0.765468	0.674896	PPID/HDAC3/FOXO3/CRABP2/CPT1A/GTF2F2/AREG/KANK1/PTGES3/GNG12/GNAI3/UHMK1/H3-3A/HSP90AB1/CAV2/PDK3/NCOA2/RAD21/HRAS/YY1/HSP90AA1/POLR2A/NCOR1/CARM1/MAPK1/GNB1	26
R-HSA-6807070	PTEN Regulation	18/699	106/4256	0.479073	0.775142	0.683426	GATAD2A/PSMD1/HDAC3/MAF1/USP7/RBBP7/CSNK2B/HDAC2/UBC/WWP2/PSMD11/RRAGC/UBB/SUZ12/PSMC5/CBX4/CSNK2A1/MAPK1	18
R-HSA-9755511	KEAP1-NFE2L2 pathway	14/699	82/4256	0.483068	0.780657	0.688288	CUL1/PSMD1/GSK3B/SQSTM1/CSNK2B/UBC/PSMD11/PRDX1/CUL3/SKP1/UBB/PSMC5/NPLOC4/CSNK2A1	14
R-HSA-9006925	Intracellular signaling by second messengers	29/699	173/4256	0.484131	0.781424	0.688965	GATAD2A/GRB2/PSMD1/GSK3B/HDAC3/FOXO3/MAF1/USP7/RBBP7/PRKAR1A/AREG/CSNK2B/HDAC2/PPP2CB/ERBB3/UBC/WWP2/PSMD11/RRAGC/MDM2/UBB/SUZ12/ERBB2/PSMC5/CBX4/CSNK2A1/GSK3A/MAPK1/PPP2R5C	29
R-HSA-8939902	Regulation of RUNX2 expression and activity	10/699	58/4256	0.48795	0.786634	0.693558	CUL1/PSMD1/GSK3B/WWP1/UBC/PSMD11/STAT1/SKP1/UBB/PSMC5	10
R-HSA-432722	Golgi Associated Vesicle Biogenesis	8/699	46/4256	0.490957	0.789568	0.696145	SNX9/RAB5C/CLINT1/NAPA/GAK/SH3D19/IGF2R/CLTC	8
R-HSA-9762114	GSK3B and BTRC:CUL1-mediated-degradation of NFE2L2	8/699	46/4256	0.490957	0.789568	0.696145	CUL1/PSMD1/GSK3B/UBC/PSMD11/SKP1/UBB/PSMC5	8
R-HSA-1912422	Pre-NOTCH Expression and Processing	7/699	40/4256	0.492687	0.790438	0.696912	TFDP1/SEL1L/RAB6A/TMED2/NOTCH2/H3-3A/ATP2A2	7
R-HSA-199418	Negative regulation of the PI3K/AKT network	7/699	40/4256	0.492687	0.790438	0.696912	GRB2/AREG/PPP2CB/ERBB3/ERBB2/MAPK1/PPP2R5C	7
R-HSA-9022692	Regulation of MECP2 expression and activity	4/699	22/4256	0.499514	0.794514	0.700505	HDAC3/HDAC2/HTT/NCOR1	4
R-HSA-2424491	DAP12 signaling	3/699	16/4256	0.502814	0.794514	0.700505	GRB2/SOS1/HRAS	3
R-HSA-2871809	FCERI mediated Ca+2 mobilization	3/699	16/4256	0.502814	0.794514	0.700505	GRB2/SOS1/PPP3CA	3
R-HSA-8982491	Glycogen metabolism	3/699	16/4256	0.502814	0.794514	0.700505	PHKG2/UBC/UBB	3
R-HSA-9734009	Defective Intrinsic Pathway for Apoptosis	3/699	16/4256	0.502814	0.794514	0.700505	FOXO3/PRDX1/CAST	3
R-HSA-113510	E2F mediated regulation of DNA replication	2/699	10/4256	0.507174	0.794514	0.700505	TFDP1/PPP2CB	2
R-HSA-162710	Synthesis of glycosylphosphatidylinositol (GPI)	2/699	10/4256	0.507174	0.794514	0.700505	PIGX/PIGG	2
R-HSA-180292	GAB1 signalosome	2/699	10/4256	0.507174	0.794514	0.700505	GRB2/AREG	2
R-HSA-190873	Gap junction degradation	2/699	10/4256	0.507174	0.794514	0.700505	ACTG1/CLTC	2
R-HSA-202670	ERKs are inactivated	2/699	10/4256	0.507174	0.794514	0.700505	PPP2CB/MAPK1	2
R-HSA-389513	CTLA4 inhibitory signaling	2/699	10/4256	0.507174	0.794514	0.700505	PPP2CB/PPP2R5C	2
R-HSA-451326	Activation of kainate receptors upon glutamate binding	2/699	10/4256	0.507174	0.794514	0.700505	GNG12/GNB1	2
R-HSA-5668599	RHO GTPases Activate NADPH Oxidases	2/699	10/4256	0.507174	0.794514	0.700505	MAPK14/MAPK1	2
R-HSA-8854691	Interleukin-20 family signaling	2/699	10/4256	0.507174	0.794514	0.700505	IL22RA1/STAT1	2
R-HSA-9005891	Loss of function of MECP2 in Rett syndrome	2/699	10/4256	0.507174	0.794514	0.700505	HDAC3/NCOR1	2
R-HSA-9005895	Pervasive developmental disorders	2/699	10/4256	0.507174	0.794514	0.700505	HDAC3/NCOR1	2
R-HSA-9675151	Disorders of Developmental Biology	2/699	10/4256	0.507174	0.794514	0.700505	HDAC3/NCOR1	2
R-HSA-9697154	Disorders of Nervous System Development	2/699	10/4256	0.507174	0.794514	0.700505	HDAC3/NCOR1	2
R-HSA-9748787	Azathioprine ADME	2/699	10/4256	0.507174	0.794514	0.700505	IMPDH2/GUK1	2
R-HSA-9768919	NPAS4 regulates expression of target genes	2/699	10/4256	0.507174	0.794514	0.700505	MDM2/MAPK1	2
R-HSA-1500931	Cell-Cell communication	10/699	59/4256	0.51124	0.799	0.70446	GRB2/VASP/F11R/NECTIN4/CLDN1/AFDN/CDH1/ACTG1/CTNNA1/CD2AP	10
R-HSA-9709957	Sensory Perception	10/699	59/4256	0.51124	0.799	0.70446	FNTA/EPS8L2/CAPZA1/EZR/MYO1C/ACTG1/MYH9/CAPZB/CAPZA2/GNB1	10
R-HSA-9678108	SARS-CoV-1 Infection	17/699	102/4256	0.515641	0.804932	0.709691	RELA/YWHAG/GSK3B/CHMP4B/YWHAH/CHMP3/YWHAZ/PCBP2/HNRNPA1/UBC/CHMP4C/UBB/KPNB1/GALNT1/YWHAB/GSK3A/RPS4Y1	17
R-HSA-73886	Chromosome Maintenance	8/699	47/4256	0.51702	0.805195	0.709922	ITGB3BP/GAR1/RBBP7/RPA2/H3-3A/PPP6C/POLR2A/PCNA	8
R-HSA-9604323	Negative regulation of NOTCH4 signaling	8/699	47/4256	0.51702	0.805195	0.709922	CUL1/PSMD1/YWHAZ/UBC/PSMD11/SKP1/UBB/PSMC5	8
R-HSA-163685	Integration of energy metabolism	7/699	41/4256	0.520575	0.808837	0.713133	PRKAR1A/PPP2CB/GNG12/ADIPOR1/MARCKS/GNAS/GNB1	7
R-HSA-9033241	Peroxisomal protein import	7/699	41/4256	0.520575	0.808837	0.713133	PEX5/IDE/UBC/USP9X/LONP2/UBB/ACOX1	7
R-HSA-427413	NoRC negatively regulates rRNA expression	6/699	35/4256	0.524795	0.814442	0.718076	HDAC2/H3-3A/GTF2H1/TAF1D/SAP18/MBD2	6
R-HSA-69002	DNA Replication Pre-Initiation	12/699	72/4256	0.527643	0.817908	0.721132	MCM2/PSMD1/KPNA6/RPA2/UBC/PSMD11/H3-3A/ANAPC5/UBB/CDC27/KPNB1/PSMC5	12
R-HSA-5250924	B-WICH complex positively regulates rRNA expression	5/699	29/4256	0.529982	0.820578	0.723485	GSK3B/SF3B1/MYO1C/H3-3A/TAF1D	5
R-HSA-201722	Formation of the beta-catenin:TCF transactivating complex	4/699	23/4256	0.536684	0.829988	0.731782	ASH2L/CDC73/H3-3A/SMARCA4	4
R-HSA-2454202	Fc epsilon receptor (FCERI) signaling	15/699	91/4256	0.538561	0.831924	0.733489	RELA/GRB2/SOS1/CUL1/PSMD1/TAB2/UBC/PSMD11/PPP3CA/SKP1/HRAS/UBE2N/UBB/PSMC5/MAPK1	15
R-HSA-453279	Mitotic G1 phase and G1/S transition	14/699	85/4256	0.541548	0.8346	0.735848	MCM2/CUL1/PSMD1/TFDP1/RPA2/PPP2CB/UBC/PSMD11/PTK6/SKP1/RBL2/UBB/PSMC5/PCNA	14
R-HSA-5621481	C-type lectin receptors (CLRs)	14/699	85/4256	0.541548	0.8346	0.735848	RELA/CUL1/PSMD1/TAB2/RAF1/UBC/PSMD11/UBA3/PPP3CA/SKP1/HRAS/UBE2N/UBB/PSMC5	14
R-HSA-5676590	NIK-->noncanonical NF-kB signaling	8/699	48/4256	0.542616	0.835276	0.736445	CUL1/PSMD1/UBC/PSMD11/UBA3/SKP1/UBB/PSMC5	8
R-HSA-112399	IRS-mediated signalling	3/699	17/4256	0.546032	0.836661	0.737666	GRB2/SOS1/HRAS	3
R-HSA-4090294	SUMOylation of intracellular receptors	3/699	17/4256	0.546032	0.836661	0.737666	RORA/SUMO2/SUMO3	3
R-HSA-5620971	Pyroptosis	3/699	17/4256	0.546032	0.836661	0.737666	CHMP4B/CHMP3/CHMP4C	3
R-HSA-76046	RNA Polymerase III Transcription Initiation	3/699	17/4256	0.546032	0.836661	0.737666	GTF3C4/GTF3C2/GTF3C1	3
R-HSA-5607764	CLEC7A (Dectin-1) signaling	12/699	73/4256	0.548384	0.83912	0.739833	RELA/CUL1/PSMD1/TAB2/UBC/PSMD11/UBA3/PPP3CA/SKP1/UBE2N/UBB/PSMC5	12
R-HSA-1834949	Cytosolic sensors of pathogen-associated DNA	6/699	36/4256	0.55421	0.83912	0.739833	RELA/LRRFIP1/XRCC5/UBC/UBB/XRCC6	6
R-HSA-5250941	Negative epigenetic regulation of rRNA expression	6/699	36/4256	0.55421	0.83912	0.739833	HDAC2/H3-3A/GTF2H1/TAF1D/SAP18/MBD2	6
R-HSA-69052	Switching of origins to a post-replicative state	10/699	61/4256	0.556796	0.83912	0.739833	MCM2/CUL1/PSMD1/UBC/PSMD11/SKP1/ANAPC5/UBB/CDC27/PSMC5	10
R-HSA-69202	Cyclin E associated events during G1/S transition	10/699	61/4256	0.556796	0.83912	0.739833	CUL1/PSMD1/TFDP1/UBC/PSMD11/PTK6/SKP1/RBL2/UBB/PSMC5	10
R-HSA-69656	Cyclin A:Cdk2-associated events at S phase entry	10/699	61/4256	0.556796	0.83912	0.739833	CUL1/PSMD1/TFDP1/UBC/PSMD11/PTK6/SKP1/RBL2/UBB/PSMC5	10
R-HSA-76002	Platelet activation, signaling and aggregation	20/699	123/4256	0.558644	0.83912	0.739833	GRB2/SOS1/CYB5R1/RAF1/WDR1/YWHAZ/CFL1/CD9/CAP1/GNG12/GNAI3/RHOA/ANXA5/MAPK14/LAMP2/RAP1B/STX4/MAPK1/SOD1/GNB1	20
R-HSA-422475	Axon guidance	53/699	326/4256	0.55867	0.83912	0.739833	GRB2/SOS1/RPS6KA3/PSMD1/GSK3B/VASP/MYH14/FARP2/ANK3/PSEN1/PITPNA/TIAM1/ETF1/CSNK2B/MAPK13/EZR/ARPC1A/TUBB4B/CFL1/MYL6/UBC/PSMD11/ACTG1/TUBB6/PRNP/MYH9/LYPLA2/CAP1/RBM8A/APH1A/ARPC5/ACTR3/ARPC2/RHOA/RPL22L1/EIF4G1/MAPK14/HSP90AB1/PABPC1/HRAS/ZSWIM8/ABLIM1/TUBA1B/TUBA1C/HSP90AA1/UBB/ERBB2/CLTC/PSMC5/CSNK2A1/RPS4Y1/MAPK1/LIMK2	53
R-HSA-110373	Resolution of AP sites via the multiple-nucleotide patch replacement pathway	2/699	11/4256	0.560913	0.83912	0.739833	RPA2/PCNA	2
R-HSA-1296071	Potassium Channels	2/699	11/4256	0.560913	0.83912	0.739833	GNG12/GNB1	2
R-HSA-175474	Assembly Of The HIV Virion	2/699	11/4256	0.560913	0.83912	0.739833	UBC/UBB	2
R-HSA-176412	Phosphorylation of the APC/C	2/699	11/4256	0.560913	0.83912	0.739833	ANAPC5/CDC27	2
R-HSA-2691230	Signaling by NOTCH1 HD Domain Mutants in Cancer	2/699	11/4256	0.560913	0.83912	0.739833	UBC/UBB	2
R-HSA-2691232	Constitutive Signaling by NOTCH1 HD Domain Mutants	2/699	11/4256	0.560913	0.83912	0.739833	UBC/UBB	2
R-HSA-4419969	Depolymerisation of the Nuclear Lamina	2/699	11/4256	0.560913	0.83912	0.739833	LEMD2/EMD	2
R-HSA-5601884	PIWI-interacting RNA (piRNA) biogenesis	2/699	11/4256	0.560913	0.83912	0.739833	HSP90AA1/POLR2A	2
R-HSA-5625886	Activated PKN1 stimulates transcription of AR (androgen receptor) regulated genes KLK2 and KLK3	2/699	11/4256	0.560913	0.83912	0.739833	H3-3A/NCOA2	2
R-HSA-6794361	Neurexins and neuroligins	2/699	11/4256	0.560913	0.83912	0.739833	LIN7C/PDLIM5	2
R-HSA-68962	Activation of the pre-replicative complex	2/699	11/4256	0.560913	0.83912	0.739833	MCM2/RPA2	2
R-HSA-73728	RNA Polymerase I Promoter Opening	2/699	11/4256	0.560913	0.83912	0.739833	H3-3A/MBD2	2
R-HSA-8964038	LDL clearance	2/699	11/4256	0.560913	0.83912	0.739833	NPC2/CLTC	2
R-HSA-5619084	ABC transporter disorders	9/699	55/4256	0.561842	0.83912	0.739833	PSMD1/SEL1L/ABCA12/UBC/PSMD11/DERL1/OS9/UBB/PSMC5	9
R-HSA-187577	SCF(Skp2)-mediated degradation of p27/p21	8/699	49/4256	0.567661	0.83912	0.739833	CUL1/PSMD1/UBC/PSMD11/PTK6/SKP1/UBB/PSMC5	8
R-HSA-8864260	Transcriptional regulation by the AP-2 (TFAP2) family of transcription factors	4/699	24/4256	0.572412	0.83912	0.739833	TFAP2A/TFAP2C/YY1/ERBB2	4
R-HSA-68867	Assembly of the pre-replicative complex	11/699	68/4256	0.573574	0.83912	0.739833	MCM2/PSMD1/KPNA6/UBC/PSMD11/H3-3A/ANAPC5/UBB/CDC27/KPNB1/PSMC5	11
R-HSA-2871837	FCERI mediated NF-kB activation	10/699	62/4256	0.57894	0.83912	0.739833	RELA/CUL1/PSMD1/TAB2/UBC/PSMD11/SKP1/UBE2N/UBB/PSMC5	10
R-HSA-9609507	Protein localization	18/699	112/4256	0.581125	0.83912	0.739833	PEX5/UBL4A/IDE/UBC/PRNP/TOMM20/MTX2/SERP1/SLC25A4/CAMLG/USP9X/EMD/PITRM1/LONP2/UBB/ACOX1/VAPA/UBE2J2	18
R-HSA-211945	Phase I - Functionalization of compounds	6/699	37/4256	0.58276	0.83912	0.739833	PTGES3/HSP90AB1/NCOA2/ALDH2/CYB5B/CYB5R3	6
R-HSA-5632684	Hedgehog 'on' state	9/699	56/4256	0.58504	0.83912	0.739833	SPOPL/PSMD1/CDC73/UBC/PSMD11/CUL3/CSNK1A1/UBB/PSMC5	9
R-HSA-166208	mTORC1-mediated signalling	3/699	18/4256	0.58697	0.83912	0.739833	RRAGC/EIF4G1/YWHAB	3
R-HSA-194068	Bile acid and bile salt metabolism	3/699	18/4256	0.58697	0.83912	0.739833	OSBPL2/NCOA2/STARD5	3
R-HSA-212300	PRC2 methylates histones and DNA	3/699	18/4256	0.58697	0.83912	0.739833	RBBP7/H3-3A/SUZ12	3
R-HSA-2172127	DAP12 interactions	3/699	18/4256	0.58697	0.83912	0.739833	GRB2/SOS1/HRAS	3
R-HSA-2428928	IRS-related events triggered by IGF1R	3/699	18/4256	0.58697	0.83912	0.739833	GRB2/SOS1/HRAS	3
R-HSA-5223345	Miscellaneous transport and binding events	3/699	18/4256	0.58697	0.83912	0.739833	ADD1/MAGT1/ADD3	3
R-HSA-5578775	Ion homeostasis	3/699	18/4256	0.58697	0.83912	0.739833	STIM1/ATP2B4/ATP2A2	3
R-HSA-381340	Transcriptional regulation of white adipocyte differentiation	8/699	50/4256	0.592081	0.83912	0.739833	RELA/HDAC3/EGR2/CEBPD/NCOA2/NCOR1/MED13/CARM1	8
R-HSA-139853	Elevation of cytosolic Ca2+ levels	1/699	5/4256	0.592422	0.83912	0.739833	STIM1	1
R-HSA-156581	Methylation	1/699	5/4256	0.592422	0.83912	0.739833	MAT2B	1
R-HSA-156584	Cytosolic sulfonation of small molecules	1/699	5/4256	0.592422	0.83912	0.739833	PAPSS1	1
R-HSA-174411	Polymerase switching on the C-strand of the telomere	1/699	5/4256	0.592422	0.83912	0.739833	PCNA	1
R-HSA-193807	Synthesis of bile acids and bile salts via 27-hydroxycholesterol	1/699	5/4256	0.592422	0.83912	0.739833	NCOA2	1
R-HSA-196783	Coenzyme A biosynthesis	1/699	5/4256	0.592422	0.83912	0.739833	PANK3	1
R-HSA-196843	Vitamin B2 (riboflavin) metabolism	1/699	5/4256	0.592422	0.83912	0.739833	RFK	1
R-HSA-198203	PI3K/AKT activation	1/699	5/4256	0.592422	0.83912	0.739833	RHOA	1
R-HSA-199920	CREB phosphorylation	1/699	5/4256	0.592422	0.83912	0.739833	RPS6KA3	1
R-HSA-212718	EGFR interacts with phospholipase C-gamma	1/699	5/4256	0.592422	0.83912	0.739833	AREG	1
R-HSA-2142688	Synthesis of 5-eicosatetraenoic acids	1/699	5/4256	0.592422	0.83912	0.739833	PON2	1
R-HSA-2142845	Hyaluronan metabolism	1/699	5/4256	0.592422	0.83912	0.739833	SLC9A1	1
R-HSA-2197563	NOTCH2 intracellular domain regulates transcription	1/699	5/4256	0.592422	0.83912	0.739833	NOTCH2	1
R-HSA-3134963	DEx/H-box helicases activate type I IFN and inflammatory cytokines production	1/699	5/4256	0.592422	0.83912	0.739833	RELA	1
R-HSA-381753	Olfactory Signaling Pathway	1/699	5/4256	0.592422	0.83912	0.739833	GNB1	1
R-HSA-400511	Synthesis, secretion, and inactivation of Glucose-dependent Insulinotropic Polypeptide (GIP)	1/699	5/4256	0.592422	0.83912	0.739833	SPCS2	1
R-HSA-429958	mRNA decay by 3' to 5' exoribonuclease	1/699	5/4256	0.592422	0.83912	0.739833	HBS1L	1
R-HSA-448706	Interleukin-1 processing	1/699	5/4256	0.592422	0.83912	0.739833	RELA	1
R-HSA-5603029	IkBA variant leads to EDA-ID	1/699	5/4256	0.592422	0.83912	0.739833	RELA	1
R-HSA-5654689	PI-3K cascade:FGFR1	1/699	5/4256	0.592422	0.83912	0.739833	GRB2	1
R-HSA-5654695	PI-3K cascade:FGFR2	1/699	5/4256	0.592422	0.83912	0.739833	GRB2	1
R-HSA-5654710	PI-3K cascade:FGFR3	1/699	5/4256	0.592422	0.83912	0.739833	GRB2	1
R-HSA-71384	Ethanol oxidation	1/699	5/4256	0.592422	0.83912	0.739833	ALDH2	1
R-HSA-73621	Pyrimidine catabolism	1/699	5/4256	0.592422	0.83912	0.739833	NT5C	1
R-HSA-8857538	PTK6 promotes HIF1A stabilization	1/699	5/4256	0.592422	0.83912	0.739833	PTK6	1
R-HSA-9013425	RHOT1 GTPase cycle	1/699	5/4256	0.592422	0.83912	0.739833	RHOT1	1
R-HSA-912694	Regulation of IFNA/IFNB signaling	1/699	5/4256	0.592422	0.83912	0.739833	STAT1	1
R-HSA-933543	NF-kB activation through FADD/RIP-1 pathway mediated by caspase-8 and -10	1/699	5/4256	0.592422	0.83912	0.739833	RNF135	1
R-HSA-9702518	STAT5 activation downstream of FLT3 ITD mutants	1/699	5/4256	0.592422	0.83912	0.739833	GRB2	1
R-HSA-9706019	RHOBTB3 ATPase cycle	1/699	5/4256	0.592422	0.83912	0.739833	CUL3	1
R-HSA-9717189	Sensory perception of taste	1/699	5/4256	0.592422	0.83912	0.739833	GNB1	1
R-HSA-9758941	Gastrulation	1/699	5/4256	0.592422	0.83912	0.739833	TRIM33	1
R-HSA-416482	G alpha (12/13) signalling events	5/699	31/4256	0.593062	0.83912	0.739833	SOS1/TIAM1/GNG12/RHOA/GNB1	5
R-HSA-73762	RNA Polymerase I Transcription Initiation	5/699	31/4256	0.593062	0.83912	0.739833	GATAD2A/RBBP7/HDAC2/GTF2H1/TAF1D	5
R-HSA-9696264	RND3 GTPase cycle	5/699	31/4256	0.593062	0.83912	0.739833	VANGL1/SCRIB/CKAP4/FLOT2/TXNL1	5
R-HSA-1852241	Organelle biogenesis and maintenance	22/699	138/4256	0.598325	0.845666	0.745605	ACTR1A/YWHAG/IFT80/HDAC3/TRIP11/TUBB4B/CKAP5/DYNLL1/RAB11A/TUBB6/MTX2/MAPK14/NCOA2/DCTN3/TUBA1B/TUBA1C/CCT2/HSP90AA1/PAFAH1B1/NCOR1/DYNLRB1/CARM1	22
R-HSA-174113	SCF-beta-TrCP mediated degradation of Emi1	7/699	44/4256	0.600365	0.847649	0.747353	CUL1/PSMD1/UBC/PSMD11/SKP1/UBB/PSMC5	7
R-HSA-69481	G2/M Checkpoints	13/699	82/4256	0.60283	0.850227	0.749626	MCM2/RAD1/YWHAG/PSMD1/YWHAH/RPA2/YWHAZ/UBC/PSMD11/UBE2N/UBB/PSMC5/YWHAB	13
R-HSA-9031628	NGF-stimulated transcription	4/699	25/4256	0.606538	0.854551	0.753439	F3/EGR3/EGR2/TRIB1	4
R-HSA-1839126	FGFR2 mutant receptor activation	2/699	12/4256	0.61032	0.855348	0.754142	GTF2F2/POLR2A	2
R-HSA-427359	SIRT1 negatively regulates rRNA expression	2/699	12/4256	0.61032	0.855348	0.754142	H3-3A/TAF1D	2
R-HSA-446353	Cell-extracellular matrix interactions	2/699	12/4256	0.61032	0.855348	0.754142	VASP/ACTG1	2
R-HSA-8851708	Signaling by FGFR2 IIIa TM	2/699	12/4256	0.61032	0.855348	0.754142	GTF2F2/POLR2A	2
R-HSA-9614657	FOXO-mediated transcription of cell death genes	2/699	12/4256	0.61032	0.855348	0.754142	NFYC/FOXO3	2
R-HSA-9018519	Estrogen-dependent gene expression	11/699	70/4256	0.614691	0.860567	0.758743	GTF2F2/KANK1/PTGES3/H3-3A/HSP90AB1/NCOA2/RAD21/YY1/HSP90AA1/POLR2A/CARM1	11
R-HSA-5678895	Defective CFTR causes cystic fibrosis	8/699	51/4256	0.615812	0.86123	0.759327	PSMD1/SEL1L/UBC/PSMD11/DERL1/OS9/UBB/PSMC5	8
R-HSA-8878166	Transcriptional regulation by RUNX2	13/699	83/4256	0.621416	0.867429	0.764793	CUL1/PSMD1/GSK3B/HDAC3/WWP1/UBC/PSMD11/STAT1/SKP1/YAP1/UBB/PSMC5/MAPK1	13
R-HSA-8854050	FBXL7 down-regulates AURKA during mitotic entry and in early mitosis	7/699	45/4256	0.625388	0.867429	0.764793	CUL1/PSMD1/UBC/PSMD11/SKP1/UBB/PSMC5	7
R-HSA-203927	MicroRNA (miRNA) biogenesis	3/699	19/4256	0.625462	0.867429	0.764793	RAN/DICER1/POLR2A	3
R-HSA-2173782	Binding and Uptake of Ligands by Scavenger Receptors	3/699	19/4256	0.625462	0.867429	0.764793	HSPH1/HSP90B1/HSP90AA1	3
R-HSA-2404192	Signaling by Type 1 Insulin-like Growth Factor 1 Receptor (IGF1R)	3/699	19/4256	0.625462	0.867429	0.764793	GRB2/SOS1/HRAS	3
R-HSA-2428924	IGF1R signaling cascade	3/699	19/4256	0.625462	0.867429	0.764793	GRB2/SOS1/HRAS	3
R-HSA-70268	Pyruvate metabolism	3/699	19/4256	0.625462	0.867429	0.764793	PDK3/LDHA/GLO1	3
R-HSA-9687139	Aberrant regulation of mitotic cell cycle due to RB1 defects	3/699	19/4256	0.625462	0.867429	0.764793	TFDP1/ANAPC5/CDC27	3
R-HSA-9013106	RHOC GTPase cycle	6/699	39/4256	0.636899	0.870111	0.767158	VANGL1/VAPB/VAMP3/RHOA/FLOT2/ARHGAP32	6
R-HSA-68949	Orc1 removal from chromatin	8/699	52/4256	0.638798	0.870111	0.767158	MCM2/CUL1/PSMD1/UBC/PSMD11/SKP1/UBB/PSMC5	8
R-HSA-165159	MTOR signalling	4/699	26/4256	0.638948	0.870111	0.767158	RRAGC/EIF4G1/PPM1A/YWHAB	4
R-HSA-73772	RNA Polymerase I Promoter Escape	4/699	26/4256	0.638948	0.870111	0.767158	CBX3/H3-3A/GTF2H1/TAF1D	4
R-HSA-1168372	Downstream signaling events of B Cell Receptor (BCR)	10/699	65/4256	0.642218	0.870111	0.767158	RELA/CUL1/PSMD1/UBC/PSMD11/PPP3CA/SKP1/HRAS/UBB/PSMC5	10
R-HSA-1989781	PPARA activates gene expression	10/699	65/4256	0.642218	0.870111	0.767158	NFYC/HDAC3/CPT1A/GRHL1/RORA/NCOA2/NCOR1/MED13/ACOX1/CARM1	10
R-HSA-5610780	Degradation of GLI1 by the proteasome	7/699	46/4256	0.649517	0.870111	0.767158	CUL1/PSMD1/UBC/PSMD11/SKP1/UBB/PSMC5	7
R-HSA-1474165	Reproduction	5/699	33/4256	0.651157	0.870111	0.767158	SUN2/RPA2/CD9/H3-3A/RAD21	5
R-HSA-111996	Ca-dependent events	2/699	13/4256	0.655366	0.870111	0.767158	PRKAR1A/MAPK1	2
R-HSA-3214842	HDMs demethylate histones	2/699	13/4256	0.655366	0.870111	0.767158	UTY/KDM3B	2
R-HSA-4641263	Regulation of FZD by ubiquitination	2/699	13/4256	0.655366	0.870111	0.767158	UBC/UBB	2
R-HSA-525793	Myogenesis	2/699	13/4256	0.655366	0.870111	0.767158	CTNNA1/MAPK14	2
R-HSA-5685938	HDR through Single Strand Annealing (SSA)	2/699	13/4256	0.655366	0.870111	0.767158	RAD1/RPA2	2
R-HSA-5689901	Metalloprotease DUBs	2/699	13/4256	0.655366	0.870111	0.767158	UBC/UBB	2
R-HSA-5693579	Homologous DNA Pairing and Strand Exchange	2/699	13/4256	0.655366	0.870111	0.767158	RAD1/RPA2	2
R-HSA-5693616	Presynaptic phase of homologous DNA pairing and strand exchange	2/699	13/4256	0.655366	0.870111	0.767158	RAD1/RPA2	2
R-HSA-9615017	FOXO-mediated transcription of oxidative stress, metabolic and neuronal genes	2/699	13/4256	0.655366	0.870111	0.767158	FOXO3/HDAC2	2
R-HSA-9675135	Diseases of DNA repair	2/699	13/4256	0.655366	0.870111	0.767158	RAD1/RPA2	2
R-HSA-9675136	Diseases of DNA Double-Strand Break Repair	2/699	13/4256	0.655366	0.870111	0.767158	RAD1/RPA2	2
R-HSA-9701190	Defective homologous recombination repair (HRR) due to BRCA2 loss of function	2/699	13/4256	0.655366	0.870111	0.767158	RAD1/RPA2	2
R-HSA-9709570	Impaired BRCA2 binding to RAD51	2/699	13/4256	0.655366	0.870111	0.767158	RAD1/RPA2	2
R-HSA-1059683	Interleukin-6 signaling	1/699	6/4256	0.659441	0.870111	0.767158	STAT1	1
R-HSA-111458	Formation of apoptosome	1/699	6/4256	0.659441	0.870111	0.767158	MAPK1	1
R-HSA-112411	MAPK1 (ERK2) activation	1/699	6/4256	0.659441	0.870111	0.767158	MAPK1	1
R-HSA-1362409	Mitochondrial iron-sulfur cluster biogenesis	1/699	6/4256	0.659441	0.870111	0.767158	LYRM4	1
R-HSA-1369062	ABC transporters in lipid homeostasis	1/699	6/4256	0.659441	0.870111	0.767158	ABCA12	1
R-HSA-139915	Activation of PUMA and translocation to mitochondria	1/699	6/4256	0.659441	0.870111	0.767158	TFDP1	1
R-HSA-177504	Retrograde neurotrophin signalling	1/699	6/4256	0.659441	0.870111	0.767158	CLTC	1
R-HSA-2022377	Metabolism of Angiotensinogen to Angiotensins	1/699	6/4256	0.659441	0.870111	0.767158	ATP6AP2	1
R-HSA-212676	Dopamine Neurotransmitter Release Cycle	1/699	6/4256	0.659441	0.870111	0.767158	LIN7C	1
R-HSA-388844	Receptor-type tyrosine-protein phosphatases	1/699	6/4256	0.659441	0.870111	0.767158	PTPRF	1
R-HSA-391160	Signal regulatory protein family interactions	1/699	6/4256	0.659441	0.870111	0.767158	GRB2	1
R-HSA-416550	Sema4D mediated inhibition of cell attachment and migration	1/699	6/4256	0.659441	0.870111	0.767158	RHOA	1
R-HSA-416993	Trafficking of GluR2-containing AMPA receptors	1/699	6/4256	0.659441	0.870111	0.767158	NSF	1
R-HSA-418885	DCC mediated attractive signaling	1/699	6/4256	0.659441	0.870111	0.767158	ABLIM1	1
R-HSA-428540	Activation of RAC1	1/699	6/4256	0.659441	0.870111	0.767158	SOS1	1
R-HSA-442982	Ras activation upon Ca2+ influx through NMDA receptor	1/699	6/4256	0.659441	0.870111	0.767158	HRAS	1
R-HSA-5578768	Physiological factors	1/699	6/4256	0.659441	0.870111	0.767158	HIPK1	1
R-HSA-5666185	RHO GTPases Activate Rhotekin and Rhophilins	1/699	6/4256	0.659441	0.870111	0.767158	RHOA	1
R-HSA-74217	Purine salvage	1/699	6/4256	0.659441	0.870111	0.767158	ADK	1
R-HSA-75205	Dissolution of Fibrin Clot	1/699	6/4256	0.659441	0.870111	0.767158	ANXA2	1
R-HSA-83936	Transport of nucleosides and free purine and pyrimidine bases across the plasma membrane	1/699	6/4256	0.659441	0.870111	0.767158	SLC25A4	1
R-HSA-8984722	Interleukin-35 Signalling	1/699	6/4256	0.659441	0.870111	0.767158	STAT1	1
R-HSA-9018677	Biosynthesis of DHA-derived SPMs	1/699	6/4256	0.659441	0.870111	0.767158	LTA4H	1
R-HSA-9020956	Interleukin-27 signaling	1/699	6/4256	0.659441	0.870111	0.767158	STAT1	1
R-HSA-918233	TRAF3-dependent IRF activation pathway	1/699	6/4256	0.659441	0.870111	0.767158	RNF135	1
R-HSA-9627069	Regulation of the apoptosome activity	1/699	6/4256	0.659441	0.870111	0.767158	MAPK1	1
R-HSA-9634600	Regulation of glycolysis by fructose 2,6-bisphosphate metabolism	1/699	6/4256	0.659441	0.870111	0.767158	PPP2CB	1
R-HSA-174184	Cdc20:Phospho-APC/C mediated degradation of Cyclin A	8/699	53/4256	0.660993	0.870111	0.767158	PSMD1/UBC/PSMD11/BUB3/ANAPC5/UBB/CDC27/PSMC5	8
R-HSA-179419	APC:Cdc20 mediated degradation of cell cycle proteins prior to satisfation of the cell cycle checkpoint	8/699	53/4256	0.660993	0.870111	0.767158	PSMD1/UBC/PSMD11/BUB3/ANAPC5/UBB/CDC27/PSMC5	8
R-HSA-70263	Gluconeogenesis	3/699	20/4256	0.661415	0.870111	0.767158	TPI1/ENO1/GOT2	3
R-HSA-9675126	Diseases of mitotic cell cycle	3/699	20/4256	0.661415	0.870111	0.767158	TFDP1/ANAPC5/CDC27	3
R-HSA-400206	Regulation of lipid metabolism by PPARalpha	10/699	66/4256	0.662124	0.870182	0.767221	NFYC/HDAC3/CPT1A/GRHL1/RORA/NCOA2/NCOR1/MED13/ACOX1/CARM1	10
R-HSA-111465	Apoptotic cleavage of cellular proteins	4/699	27/4256	0.669565	0.879094	0.775078	FNTA/STK24/CDH1/ADD1	4
R-HSA-5689603	UCH proteinases	9/699	60/4256	0.671561	0.880607	0.776412	USP15/ASXL2/PSMD1/UBC/PSMD11/NEDD8/YY1/UBB/PSMC5	9
R-HSA-416476	G alpha (q) signalling events	7/699	47/4256	0.672704	0.880607	0.776412	GRB2/SOS1/RPS6KA3/GNG12/HRAS/MAPK1/GNB1	7
R-HSA-9013408	RHOG GTPase cycle	7/699	47/4256	0.672704	0.880607	0.776412	VANGL1/VAPB/VAMP3/RAB7A/EMD/ELMO2/ARHGAP32	7
R-HSA-75153	Apoptotic execution phase	5/699	34/4256	0.678145	0.886856	0.781922	FNTA/STK24/CDH1/ADD1/KPNB1	5
R-HSA-9759194	Nuclear events mediated by NFE2L2	10/699	67/4256	0.681382	0.890215	0.784882	CUL1/PSMD1/GSK3B/SQSTM1/UBC/PSMD11/PRDX1/SKP1/UBB/PSMC5	10
R-HSA-9013149	RAC1 GTPase cycle	12/699	80/4256	0.682134	0.890322	0.784977	SOS1/BAIAP2/VANGL1/FARP2/ARHGAP17/TIAM1/NCKAP1/DOCK9/VAMP3/RAB7A/EMD/ARHGAP32	12
R-HSA-446652	Interleukin-1 family signaling	14/699	93/4256	0.68388	0.891725	0.786215	RELA/CUL1/PSMD1/TAB2/SQSTM1/MAP3K8/UBC/PSMD11/SKP1/TOLLIP/UBE2N/UBB/PSMC5/USP14	14
R-HSA-109581	Apoptosis	18/699	119/4256	0.688958	0.897467	0.791277	FNTA/YWHAG/PSMD1/TFDP1/YWHAH/YWHAZ/DYNLL1/UBC/STK24/CDH1/PSMD11/OPA1/ADD1/UBB/KPNB1/PSMC5/YWHAB/MAPK1	18
R-HSA-425366	Transport of bile salts and organic acids, metal ions and amine compounds	3/699	21/4256	0.6948	0.900661	0.794093	SLC30A7/SLC39A6/SLC30A5	3
R-HSA-9772572	Early SARS-CoV-2 Infection Events	3/699	21/4256	0.6948	0.900661	0.794093	CHMP4B/CHMP3/CHMP4C	3
R-HSA-5362768	Hh mutants are degraded by ERAD	7/699	48/4256	0.694914	0.900661	0.794093	PSMD1/SEL1L/UBC/PSMD11/OS9/UBB/PSMC5	7
R-HSA-5387390	Hh mutants abrogate ligand secretion	7/699	48/4256	0.694914	0.900661	0.794093	PSMD1/SEL1L/UBC/PSMD11/OS9/UBB/PSMC5	7
R-HSA-389356	CD28 co-stimulation	2/699	14/4256	0.69615	0.900661	0.794093	GRB2/MAP3K8	2
R-HSA-5663084	Diseases of carbohydrate metabolism	2/699	14/4256	0.69615	0.900661	0.794093	UBC/UBB	2
R-HSA-8853659	RET signaling	2/699	14/4256	0.69615	0.900661	0.794093	GRB2/SOS1	2
R-HSA-1169091	Activation of NF-kappaB in B cells	8/699	55/4256	0.702876	0.905838	0.798658	RELA/CUL1/PSMD1/UBC/PSMD11/SKP1/UBB/PSMC5	8
R-HSA-176409	APC/C:Cdc20 mediated degradation of mitotic proteins	8/699	55/4256	0.702876	0.905838	0.798658	PSMD1/UBC/PSMD11/BUB3/ANAPC5/UBB/CDC27/PSMC5	8
R-HSA-176814	Activation of APC/C and APC/C:Cdc20 mediated degradation of mitotic proteins	8/699	55/4256	0.702876	0.905838	0.798658	PSMD1/UBC/PSMD11/BUB3/ANAPC5/UBB/CDC27/PSMC5	8
R-HSA-8948751	Regulation of PTEN stability and activity	8/699	55/4256	0.702876	0.905838	0.798658	PSMD1/CSNK2B/UBC/WWP2/PSMD11/UBB/PSMC5/CSNK2A1	8
R-HSA-186797	Signaling by PDGF	5/699	35/4256	0.703703	0.906027	0.798824	GRB2/SOS1/CRKL/STAT1/HRAS	5
R-HSA-1502540	Signaling by Activin	1/699	7/4256	0.715453	0.910576	0.802835	MAPK1	1
R-HSA-2025928	Calcineurin activates NFAT	1/699	7/4256	0.715453	0.910576	0.802835	PPP3CA	1
R-HSA-372708	p130Cas linkage to MAPK signaling for integrins	1/699	7/4256	0.715453	0.910576	0.802835	RAP1B	1
R-HSA-390247	Beta-oxidation of very long chain fatty acids	1/699	7/4256	0.715453	0.910576	0.802835	ACOX1	1
R-HSA-399956	CRMPs in Sema3A signaling	1/699	7/4256	0.715453	0.910576	0.802835	GSK3B	1
R-HSA-422085	Synthesis, secretion, and deacylation of Ghrelin	1/699	7/4256	0.715453	0.910576	0.802835	SPCS2	1
R-HSA-6783589	Interleukin-6 family signaling	1/699	7/4256	0.715453	0.910576	0.802835	STAT1	1
R-HSA-74182	Ketone body metabolism	1/699	7/4256	0.715453	0.910576	0.802835	OXCT1	1
R-HSA-74259	Purine catabolism	1/699	7/4256	0.715453	0.910576	0.802835	NT5C	1
R-HSA-9013419	RHOT2 GTPase cycle	1/699	7/4256	0.715453	0.910576	0.802835	MFN1	1
R-HSA-9018678	Biosynthesis of specialized proresolving mediators (SPMs)	1/699	7/4256	0.715453	0.910576	0.802835	LTA4H	1
R-HSA-9755088	Ribavirin ADME	1/699	7/4256	0.715453	0.910576	0.802835	ADK	1
R-HSA-9692914	SARS-CoV-1-host interactions	11/699	76/4256	0.72492	0.914781	0.806542	RELA/YWHAG/YWHAH/YWHAZ/PCBP2/HNRNPA1/UBC/UBB/KPNB1/YWHAB/RPS4Y1	11
R-HSA-5576891	Cardiac conduction	4/699	29/4256	0.725288	0.914781	0.806542	STIM1/ATP2B4/ATP2A2/HIPK1	4
R-HSA-8986944	Transcriptional Regulation by MECP2	4/699	29/4256	0.725288	0.914781	0.806542	HDAC3/HDAC2/HTT/NCOR1	4
R-HSA-9696273	RND1 GTPase cycle	4/699	29/4256	0.725288	0.914781	0.806542	VANGL1/STIP1/FLOT2/TXNL1	4
R-HSA-9711123	Cellular response to chemical stress	21/699	141/4256	0.725378	0.914781	0.806542	CUL1/PSMD1/GSK3B/HDAC3/SQSTM1/CSNK2B/UBC/PSMD11/PTK6/PRDX1/TXNIP/CUL3/SKP1/NCOA2/NCOR1/UBB/PSMC5/NPLOC4/CSNK2A1/CARM1/SOD1	21
R-HSA-112040	G-protein mediated events	3/699	22/4256	0.725635	0.914781	0.806542	PRKAR1A/GNAI3/MAPK1	3
R-HSA-1483249	Inositol phosphate metabolism	3/699	22/4256	0.725635	0.914781	0.806542	ITPKC/IP6K2/IPPK	3
R-HSA-373080	Class B/2 (Secretin family receptors)	3/699	22/4256	0.725635	0.914781	0.806542	GNG12/GNAS/GNB1	3
R-HSA-74158	RNA Polymerase III Transcription	3/699	22/4256	0.725635	0.914781	0.806542	GTF3C4/GTF3C2/GTF3C1	3
R-HSA-749476	RNA Polymerase III Abortive And Retractive Initiation	3/699	22/4256	0.725635	0.914781	0.806542	GTF3C4/GTF3C2/GTF3C1	3
R-HSA-180534	Vpu mediated degradation of CD4	6/699	43/4256	0.731717	0.921264	0.812258	PSMD1/UBC/PSMD11/SKP1/UBB/PSMC5	6
R-HSA-201556	Signaling by ALK	2/699	15/4256	0.732855	0.921264	0.812258	HDAC3/HDAC2	2
R-HSA-449836	Other interleukin signaling	2/699	15/4256	0.732855	0.921264	0.812258	STX3/STX4	2
R-HSA-174084	Autodegradation of Cdh1 by Cdh1:APC/C	7/699	50/4256	0.736316	0.923869	0.814554	PSMD1/UBC/PSMD11/ANAPC5/UBB/CDC27/PSMC5	7
R-HSA-5658442	Regulation of RAS by GAPs	7/699	50/4256	0.736316	0.923869	0.814554	PSMD1/UBC/PSMD11/CUL3/HRAS/UBB/PSMC5	7
R-HSA-1500620	Meiosis	4/699	30/4256	0.750395	0.93005	0.820004	SUN2/RPA2/H3-3A/RAD21	4
R-HSA-388841	Costimulation by the CD28 family	4/699	30/4256	0.750395	0.93005	0.820004	GRB2/PPP2CB/MAP3K8/PPP2R5C	4
R-HSA-9696270	RND2 GTPase cycle	4/699	30/4256	0.750395	0.93005	0.820004	VANGL1/SCRIB/CKAP4/TXNL1	4
R-HSA-202424	Downstream TCR signaling	10/699	71/4256	0.75155	0.93005	0.820004	RELA/CUL1/PSMD1/TAB2/UBC/PSMD11/SKP1/UBE2N/UBB/PSMC5	10
R-HSA-169911	Regulation of Apoptosis	6/699	44/4256	0.752457	0.93005	0.820004	PSMD1/UBC/PSMD11/OPA1/UBB/PSMC5	6
R-HSA-5362517	Signaling by Retinoic Acid	3/699	23/4256	0.753977	0.93005	0.820004	CRABP2/CPT1A/PDK3	3
R-HSA-73884	Base Excision Repair	3/699	23/4256	0.753977	0.93005	0.820004	RPA2/MBD4/PCNA	3
R-HSA-5358346	Hedgehog ligand biogenesis	7/699	51/4256	0.755487	0.93005	0.820004	PSMD1/SEL1L/UBC/PSMD11/OS9/UBB/PSMC5	7
R-HSA-69017	CDK-mediated phosphorylation and removal of Cdc6	7/699	51/4256	0.755487	0.93005	0.820004	PSMD1/UBC/PSMD11/ANAPC5/UBB/CDC27/PSMC5	7
R-HSA-5668541	TNFR2 non-canonical NF-kB pathway	8/699	58/4256	0.759127	0.93005	0.820004	CUL1/PSMD1/UBC/PSMD11/UBA3/SKP1/UBB/PSMC5	8
R-HSA-111461	Cytochrome c-mediated apoptotic response	1/699	8/4256	0.762264	0.93005	0.820004	MAPK1	1
R-HSA-1266695	Interleukin-7 signaling	1/699	8/4256	0.762264	0.93005	0.820004	SMARCA4	1
R-HSA-140342	Apoptosis induced DNA fragmentation	1/699	8/4256	0.762264	0.93005	0.820004	KPNB1	1
R-HSA-1482801	Acyl chain remodelling of PS	1/699	8/4256	0.762264	0.93005	0.820004	OSBPL8	1
R-HSA-163615	PKA activation	1/699	8/4256	0.762264	0.93005	0.820004	PRKAR1A	1
R-HSA-1660516	Synthesis of PIPs at the early endosome membrane	1/699	8/4256	0.762264	0.93005	0.820004	MTMR10	1
R-HSA-1810476	RIP-mediated NFkB activation via ZBP1	1/699	8/4256	0.762264	0.93005	0.820004	RELA	1
R-HSA-198693	AKT phosphorylates targets in the nucleus	1/699	8/4256	0.762264	0.93005	0.820004	FOXO3	1
R-HSA-199220	Vitamin B5 (pantothenate) metabolism	1/699	8/4256	0.762264	0.93005	0.820004	PANK3	1
R-HSA-200425	Carnitine metabolism	1/699	8/4256	0.762264	0.93005	0.820004	CPT1A	1
R-HSA-2162123	Synthesis of Prostaglandins (PG) and Thromboxanes (TX)	1/699	8/4256	0.762264	0.93005	0.820004	PTGES3	1
R-HSA-442720	CREB1 phosphorylation through the activation of Adenylate Cyclase	1/699	8/4256	0.762264	0.93005	0.820004	PRKAR1A	1
R-HSA-4655427	SUMOylation of DNA methylation proteins	1/699	8/4256	0.762264	0.93005	0.820004	CBX4	1
R-HSA-5140745	WNT5A-dependent internalization of FZD2, FZD5 and ROR2	1/699	8/4256	0.762264	0.93005	0.820004	CLTC	1
R-HSA-5357786	TNFR1-induced proapoptotic signaling	1/699	8/4256	0.762264	0.93005	0.820004	USP4	1
R-HSA-5607763	CLEC7A (Dectin-1) induces NFAT activation	1/699	8/4256	0.762264	0.93005	0.820004	PPP3CA	1
R-HSA-5635838	Activation of SMO	1/699	8/4256	0.762264	0.93005	0.820004	CSNK1A1	1
R-HSA-5683826	Surfactant metabolism	1/699	8/4256	0.762264	0.93005	0.820004	CKAP4	1
R-HSA-5693537	Resolution of D-Loop Structures	1/699	8/4256	0.762264	0.93005	0.820004	SPIDR	1
R-HSA-5693568	Resolution of D-loop Structures through Holliday Junction Intermediates	1/699	8/4256	0.762264	0.93005	0.820004	SPIDR	1
R-HSA-192105	Synthesis of bile acids and bile salts	2/699	16/4256	0.765718	0.93005	0.820004	OSBPL2/NCOA2	2
R-HSA-380972	Energy dependent regulation of mTOR by LKB1-AMPK	2/699	16/4256	0.765718	0.93005	0.820004	RRAGC/PPM1A	2
R-HSA-389661	Glyoxylate metabolism and glycine degradation	2/699	16/4256	0.765718	0.93005	0.820004	GRHPR/GOT2	2
R-HSA-912446	Meiotic recombination	2/699	16/4256	0.765718	0.93005	0.820004	RPA2/H3-3A	2
R-HSA-933542	TRAF6 mediated NF-kB activation	2/699	16/4256	0.765718	0.93005	0.820004	RELA/RNF135	2
R-HSA-8868773	rRNA processing in the nucleus and cytosol	20/699	138/4256	0.766684	0.930374	0.82029	DIMT1/GNL3/EXOSC10/MTREX/IMP3/DDX52/WDR3/GAR1/UTP15/MPHOSPH6/RIOK3/C1D/MPHOSPH10/RPL22L1/LTV1/LAS1L/FCF1/THUMPD1/FTSJ3/RPS4Y1	20
R-HSA-75815	Ubiquitin-dependent degradation of Cyclin D	6/699	45/4256	0.772006	0.935126	0.82448	PSMD1/GSK3B/UBC/PSMD11/UBB/PSMC5	6
R-HSA-8941858	Regulation of RUNX3 expression and activity	6/699	45/4256	0.772006	0.935126	0.82448	PSMD1/UBC/PSMD11/MDM2/UBB/PSMC5	6
R-HSA-174154	APC/C:Cdc20 mediated degradation of Securin	7/699	52/4256	0.773639	0.9354	0.824722	PSMD1/UBC/PSMD11/ANAPC5/UBB/CDC27/PSMC5	7
R-HSA-174178	APC/C:Cdh1 mediated degradation of Cdc20 and other APC/C:Cdh1 targeted proteins in late mitosis/early G1	7/699	52/4256	0.773639	0.9354	0.824722	PSMD1/UBC/PSMD11/ANAPC5/UBB/CDC27/PSMC5	7
R-HSA-72613	Eukaryotic Translation Initiation	16/699	113/4256	0.781342	0.942999	0.831421	EIF2B1/EIF2S1/EIF3A/EIF4A1/EIF3G/RPL22L1/EIF4G1/EIF3B/EIF1AX/EIF2S3/PABPC1/EIF3E/EIF3F/EIF5/EIF3J/RPS4Y1	16
R-HSA-72737	Cap-dependent Translation Initiation	16/699	113/4256	0.781342	0.942999	0.831421	EIF2B1/EIF2S1/EIF3A/EIF4A1/EIF3G/RPL22L1/EIF4G1/EIF3B/EIF1AX/EIF2S3/PABPC1/EIF3E/EIF3F/EIF5/EIF3J/RPS4Y1	16
R-HSA-9013148	CDC42 GTPase cycle	10/699	73/4256	0.782376	0.943391	0.831767	BAIAP2/VANGL1/SCRIB/ARHGAP17/TIAM1/ARFGAP2/DOCK9/VAMP3/RAB7A/ARHGAP32	10
R-HSA-202403	TCR signaling	11/699	80/4256	0.785891	0.945914	0.833991	RELA/CUL1/PSMD1/TAB2/VASP/UBC/PSMD11/SKP1/UBE2N/UBB/PSMC5	11
R-HSA-8957322	Metabolism of steroids	11/699	80/4256	0.785891	0.945914	0.833991	ARV1/LGMN/NFYC/OSBPL2/NCOA2/RAN/STARD5/KPNB1/SUMO2/CARM1/TSPO	11
R-HSA-4641258	Degradation of DVL	6/699	46/4256	0.790379	0.949223	0.836909	PSMD1/UBC/PSMD11/CUL3/UBB/PSMC5	6
R-HSA-9707564	Cytoprotection by HMOX1	6/699	46/4256	0.790379	0.949223	0.836909	HDAC3/PTK6/TXNIP/NCOA2/NCOR1/CARM1	6
R-HSA-202733	Cell surface interactions at the vascular wall	7/699	53/4256	0.790781	0.949223	0.836909	GRB2/SOS1/F11R/HRAS/GLG1/SLC7A5/CXADR	7
R-HSA-112409	RAF-independent MAPK1/3 activation	2/699	17/4256	0.795009	0.949946	0.837546	DUSP2/MAPK1	2
R-HSA-2151201	Transcriptional activation of mitochondrial biogenesis	4/699	32/4256	0.795264	0.949946	0.837546	HDAC3/NCOA2/NCOR1/CARM1	4
R-HSA-8980692	RHOA GTPase cycle	10/699	74/4256	0.79672	0.949946	0.837546	VANGL1/VAPB/TIAM1/TMEM87A/VAMP3/RHOA/ATP6AP1/SCFD1/FLOT2/ARHGAP32	10
R-HSA-72312	rRNA processing	20/699	141/4256	0.799196	0.949946	0.837546	DIMT1/GNL3/EXOSC10/MTREX/IMP3/DDX52/WDR3/GAR1/UTP15/MPHOSPH6/RIOK3/C1D/MPHOSPH10/RPL22L1/LTV1/LAS1L/FCF1/THUMPD1/FTSJ3/RPS4Y1	20
R-HSA-111931	PKA-mediated phosphorylation of CREB	1/699	9/4256	0.801383	0.949946	0.837546	PRKAR1A	1
R-HSA-1660514	Synthesis of PIPs at the Golgi membrane	1/699	9/4256	0.801383	0.949946	0.837546	ARF3	1
R-HSA-211976	Endogenous sterols	1/699	9/4256	0.801383	0.949946	0.837546	NCOA2	1
R-HSA-2142691	Synthesis of Leukotrienes (LT) and Eoxins (EX)	1/699	9/4256	0.801383	0.949946	0.837546	LTA4H	1
R-HSA-264870	Caspase-mediated cleavage of cytoskeletal proteins	1/699	9/4256	0.801383	0.949946	0.837546	ADD1	1
R-HSA-399955	SEMA3A-Plexin repulsion signaling by inhibiting Integrin adhesion	1/699	9/4256	0.801383	0.949946	0.837546	FARP2	1
R-HSA-5334118	DNA methylation	1/699	9/4256	0.801383	0.949946	0.837546	H3-3A	1
R-HSA-69273	Cyclin A/B1/B2 associated events during G2/M transition	1/699	9/4256	0.801383	0.949946	0.837546	PPP2CB	1
R-HSA-70221	Glycogen breakdown (glycogenolysis)	1/699	9/4256	0.801383	0.949946	0.837546	PHKG2	1
R-HSA-933541	TRAF6 mediated IRF7 activation	1/699	9/4256	0.801383	0.949946	0.837546	RNF135	1
R-HSA-198933	Immunoregulatory interactions between a Lymphoid and a non-Lymphoid cell	3/699	25/4256	0.803557	0.950829	0.838325	PILRB/CDH1/CXADR	3
R-HSA-8875878	MET promotes cell motility	3/699	25/4256	0.803557	0.950829	0.838325	GRB2/CRKL/RAP1B	3
R-HSA-69541	Stabilization of p53	6/699	47/4256	0.8076	0.954763	0.841793	PSMD1/UBC/PSMD11/MDM2/UBB/PSMC5	6
R-HSA-1236974	ER-Phagosome pathway	9/699	68/4256	0.808607	0.955104	0.842094	PSMD1/SEC61A1/UBC/PSMD11/VAMP3/PDIA3/STX4/UBB/PSMC5	9
R-HSA-211859	Biological oxidations	10/699	75/4256	0.810359	0.956325	0.84317	MAT2B/PAPSS1/GSTA4/PTGES3/HSP90AB1/NCOA2/GSTO2/ALDH2/CYB5B/CYB5R3	10
R-HSA-1660661	Sphingolipid de novo biosynthesis	4/699	33/4256	0.815141	0.960447	0.846805	ACER3/VAPB/SPTLC1/VAPA	4
R-HSA-383280	Nuclear Receptor transcription pathway	2/699	18/4256	0.821014	0.960447	0.846805	RORA/NCOR1	2
R-HSA-5218920	VEGFR2 mediated vascular permeability	2/699	18/4256	0.821014	0.960447	0.846805	CTNNA1/HSP90AA1	2
R-HSA-73863	RNA Polymerase I Transcription Termination	2/699	18/4256	0.821014	0.960447	0.846805	GTF2H1/TAF1D	2
R-HSA-418594	G alpha (i) signalling events	8/699	62/4256	0.821735	0.960447	0.846805	PRKAR1A/PPP2CB/GNG12/GNAI3/PPP3CA/GNAS/MAPK1/GNB1	8
R-HSA-1236975	Antigen processing-Cross presentation	10/699	76/4256	0.823305	0.960447	0.846805	PSMD1/SEC61A1/UBC/PSMD11/VAMP3/ITGB5/PDIA3/STX4/UBB/PSMC5	10
R-HSA-2142753	Arachidonic acid metabolism	3/699	26/4256	0.825028	0.960447	0.846805	PON2/PTGES3/LTA4H	3
R-HSA-8853884	Transcriptional Regulation by VENTX	3/699	26/4256	0.825028	0.960447	0.846805	RELA/ANAPC5/CDC27	3
R-HSA-1483255	PI Metabolism	5/699	41/4256	0.827124	0.960447	0.846805	MTMR10/ARF3/PIK3C2B/RAB14/PITPNB	5
R-HSA-1655829	Regulation of cholesterol biosynthesis by SREBP (SREBF)	5/699	41/4256	0.827124	0.960447	0.846805	NFYC/NCOA2/RAN/KPNB1/CARM1	5
R-HSA-174824	Plasma lipoprotein assembly, remodeling, and clearance	4/699	34/4256	0.833407	0.960447	0.846805	UBC/NPC2/UBB/CLTC	4
R-HSA-111471	Apoptotic factor-mediated response	1/699	10/4256	0.834072	0.960447	0.846805	MAPK1	1
R-HSA-1474151	Tetrahydrobiopterin (BH4) synthesis, recycling, salvage and regulation	1/699	10/4256	0.834072	0.960447	0.846805	HSP90AA1	1
R-HSA-1606322	ZBP1(DAI) mediated induction of type I IFNs	1/699	10/4256	0.834072	0.960447	0.846805	RELA	1
R-HSA-1614558	Degradation of cysteine and homocysteine	1/699	10/4256	0.834072	0.960447	0.846805	GOT2	1
R-HSA-196071	Metabolism of steroid hormones	1/699	10/4256	0.834072	0.960447	0.846805	TSPO	1
R-HSA-203615	eNOS activation	1/699	10/4256	0.834072	0.960447	0.846805	HSP90AA1	1
R-HSA-3000480	Scavenging by Class A Receptors	1/699	10/4256	0.834072	0.960447	0.846805	HSP90B1	1
R-HSA-389357	CD28 dependent PI3K/Akt signaling	1/699	10/4256	0.834072	0.960447	0.846805	MAP3K8	1
R-HSA-450385	Butyrate Response Factor 1 (BRF1) binds and destabilizes mRNA	1/699	10/4256	0.834072	0.960447	0.846805	YWHAB	1
R-HSA-450513	Tristetraprolin (TTP, ZFP36) binds and destabilizes mRNA	1/699	10/4256	0.834072	0.960447	0.846805	YWHAB	1
R-HSA-5099900	WNT5A-dependent internalization of FZD4	1/699	10/4256	0.834072	0.960447	0.846805	CLTC	1
R-HSA-5620916	VxPx cargo-targeting to cilium	1/699	10/4256	0.834072	0.960447	0.846805	RAB11A	1
R-HSA-5620922	BBSome-mediated cargo-targeting to cilium	1/699	10/4256	0.834072	0.960447	0.846805	CCT2	1
R-HSA-6803205	TP53 regulates transcription of several additional cell death genes whose specific roles in p53-dependent apoptosis remain uncertain	1/699	10/4256	0.834072	0.960447	0.846805	RABGGTB	1
R-HSA-913709	O-linked glycosylation of mucins	1/699	10/4256	0.834072	0.960447	0.846805	GALNT1	1
R-HSA-9659787	Aberrant regulation of mitotic G1/S transition in cancer due to RB1 defects	1/699	10/4256	0.834072	0.960447	0.846805	TFDP1	1
R-HSA-9661069	Defective binding of RB1 mutants to E2F1,(E2F2, E2F3)	1/699	10/4256	0.834072	0.960447	0.846805	TFDP1	1
R-HSA-76005	Response to elevated platelet cytosolic Ca2+	9/699	70/4256	0.835076	0.960771	0.847091	CYB5R1/WDR1/CFL1/CD9/CAP1/ANXA5/LAMP2/STX4/SOD1	9
R-HSA-211733	Regulation of activated PAK-2p34 by proteasome mediated degradation	5/699	42/4256	0.842981	0.96401	0.849946	PSMD1/UBC/PSMD11/UBB/PSMC5	5
R-HSA-69601	Ubiquitin Mediated Degradation of Phosphorylated Cdc25A	5/699	42/4256	0.842981	0.96401	0.849946	PSMD1/UBC/PSMD11/UBB/PSMC5	5
R-HSA-69610	p53-Independent DNA Damage Response	5/699	42/4256	0.842981	0.96401	0.849946	PSMD1/UBC/PSMD11/UBB/PSMC5	5
R-HSA-69613	p53-Independent G1/S DNA damage checkpoint	5/699	42/4256	0.842981	0.96401	0.849946	PSMD1/UBC/PSMD11/UBB/PSMC5	5
R-HSA-112043	PLC beta mediated events	2/699	19/4256	0.84402	0.96401	0.849946	PRKAR1A/MAPK1	2
R-HSA-2559586	DNA Damage/Telomere Stress Induced Senescence	2/699	19/4256	0.84402	0.96401	0.849946	ASF1A/HMGA1	2
R-HSA-5693565	Recruitment and ATM-mediated phosphorylation of repair and signaling proteins at DNA double strand breaks	3/699	27/4256	0.844461	0.96401	0.849946	UBC/UBE2N/UBB	3
R-HSA-156827	L13a-mediated translational silencing of Ceruloplasmin expression	14/699	106/4256	0.851174	0.96401	0.849946	EIF2S1/EIF3A/EIF4A1/EIF3G/RPL22L1/EIF4G1/EIF3B/EIF1AX/EIF2S3/PABPC1/EIF3E/EIF3F/EIF3J/RPS4Y1	14
R-HSA-6785807	Interleukin-4 and Interleukin-13 signaling	6/699	50/4256	0.852671	0.96401	0.849946	FOXO3/RORA/STAT1/CEBPD/HSP90B1/HSP90AA1	6
R-HSA-69563	p53-Dependent G1 DNA Damage Response	6/699	50/4256	0.852671	0.96401	0.849946	PSMD1/UBC/PSMD11/MDM2/UBB/PSMC5	6
R-HSA-69580	p53-Dependent G1/S DNA damage checkpoint	6/699	50/4256	0.852671	0.96401	0.849946	PSMD1/UBC/PSMD11/MDM2/UBB/PSMC5	6
R-HSA-69615	G1/S DNA Damage Checkpoints	6/699	50/4256	0.852671	0.96401	0.849946	PSMD1/UBC/PSMD11/MDM2/UBB/PSMC5	6
R-HSA-8878159	Transcriptional regulation by RUNX3	9/699	72/4256	0.858612	0.96401	0.849946	TEAD3/PSMD1/FOXO3/UBC/PSMD11/YAP1/MDM2/UBB/PSMC5	9
R-HSA-72706	GTP hydrolysis and joining of the 60S ribosomal subunit	14/699	107/4256	0.860545	0.96401	0.849946	EIF2S1/EIF3A/EIF4A1/EIF3G/RPL22L1/EIF4G1/EIF3B/EIF1AX/EIF2S3/EIF3E/EIF3F/EIF5/EIF3J/RPS4Y1	14
R-HSA-110328	Recognition and association of DNA glycosylase with site containing an affected pyrimidine	1/699	11/4256	0.861388	0.96401	0.849946	MBD4	1
R-HSA-110329	Cleavage of the damaged pyrimidine	1/699	11/4256	0.861388	0.96401	0.849946	MBD4	1
R-HSA-140877	Formation of Fibrin Clot (Clotting Cascade)	1/699	11/4256	0.861388	0.96401	0.849946	F3	1
R-HSA-163560	Triglyceride catabolism	1/699	11/4256	0.861388	0.96401	0.849946	PPP1CC	1
R-HSA-163841	Gamma carboxylation, hypusine formation and arylsulfatase activation	1/699	11/4256	0.861388	0.96401	0.849946	GGCX	1
R-HSA-193368	Synthesis of bile acids and bile salts via 7alpha-hydroxycholesterol	1/699	11/4256	0.861388	0.96401	0.849946	NCOA2	1
R-HSA-2046104	alpha-linolenic (omega3) and linoleic (omega6) acid metabolism	1/699	11/4256	0.861388	0.96401	0.849946	ACOX1	1
R-HSA-2046106	alpha-linolenic acid (ALA) metabolism	1/699	11/4256	0.861388	0.96401	0.849946	ACOX1	1
R-HSA-351906	Apoptotic cleavage of cell adhesion proteins	1/699	11/4256	0.861388	0.96401	0.849946	CDH1	1
R-HSA-430039	mRNA decay by 5' to 3' exoribonuclease	1/699	11/4256	0.861388	0.96401	0.849946	LSM5	1
R-HSA-5210891	Uptake and function of anthrax toxins	1/699	11/4256	0.861388	0.96401	0.849946	PDCD6IP	1
R-HSA-73928	Depyrimidination	1/699	11/4256	0.861388	0.96401	0.849946	MBD4	1
R-HSA-73929	Base-Excision Repair, AP Site Formation	1/699	11/4256	0.861388	0.96401	0.849946	MBD4	1
R-HSA-8949664	Processing of SMDT1	1/699	11/4256	0.861388	0.96401	0.849946	MICU2	1
R-HSA-8956321	Nucleotide salvage	1/699	11/4256	0.861388	0.96401	0.849946	ADK	1
R-HSA-9013695	NOTCH4 Intracellular Domain Regulates Transcription	1/699	11/4256	0.861388	0.96401	0.849946	NOTCH2	1
R-HSA-5693606	DNA Double Strand Break Response	3/699	28/4256	0.861995	0.96401	0.849946	UBC/UBE2N/UBB	3
R-HSA-1221632	Meiotic synapsis	2/699	20/4256	0.86431	0.96401	0.849946	SUN2/RAD21	2
R-HSA-156590	Glutathione conjugation	2/699	20/4256	0.86431	0.96401	0.849946	GSTA4/GSTO2	2
R-HSA-3299685	Detoxification of Reactive Oxygen Species	2/699	20/4256	0.86431	0.96401	0.849946	PRDX1/SOD1	2
R-HSA-606279	Deposition of new CENPA-containing nucleosomes at the centromere	2/699	20/4256	0.86431	0.96401	0.849946	ITGB3BP/RBBP7	2
R-HSA-774815	Nucleosome assembly	2/699	20/4256	0.86431	0.96401	0.849946	ITGB3BP/RBBP7	2
R-HSA-156580	Phase II - Conjugation of compounds	4/699	36/4256	0.865435	0.96401	0.849946	MAT2B/PAPSS1/GSTA4/GSTO2	4
R-HSA-9013026	RHOB GTPase cycle	4/699	36/4256	0.865435	0.96401	0.849946	VANGL1/VAMP3/FLOT2/ARHGAP32	4
R-HSA-349425	Autodegradation of the E3 ubiquitin ligase COP1	5/699	44/4256	0.871103	0.968218	0.853656	PSMD1/UBC/PSMD11/UBB/PSMC5	5
R-HSA-4641257	Degradation of AXIN	5/699	44/4256	0.871103	0.968218	0.853656	PSMD1/UBC/PSMD11/UBB/PSMC5	5
R-HSA-72766	Translation	35/699	249/4256	0.871396	0.968218	0.853656	AARS2/RARS1/EIF2B1/EIF2S1/EIF3A/SSR2/SEC61A1/RPN1/ETF1/SPCS2/PPA1/OXA1L/EIF4A1/NARS1/EIF3G/SARS1/EPRS1/SRP9/PTCD3/QARS1/RPL22L1/EIF4G1/SRP72/EIF3B/EIF1AX/EIF2S3/PABPC1/EIF3E/EIF3F/CARS2/WARS1/EIF5/EIF3J/RPS4Y1/EEF1B2	35
R-HSA-4608870	Asymmetric localization of PCP proteins	6/699	52/4256	0.877628	0.968897	0.854255	PSMD1/SCRIB/UBC/PSMD11/UBB/PSMC5	6
R-HSA-9748784	Drug ADME	3/699	29/4256	0.877768	0.968897	0.854255	IMPDH2/GUK1/ADK	3
R-HSA-168255	Influenza Infection	17/699	130/4256	0.880528	0.968897	0.854255	HSPA1B/NUP43/NUP58/RAE1/RANBP2/GTF2F2/KPNA4/RPL22L1/NUP98/RAN/DNAJC3/IPO5/HSP90AA1/POLR2A/KPNB1/CLTC/RPS4Y1	17
R-HSA-6791226	Major pathway of rRNA processing in the nucleolus and cytosol	17/699	130/4256	0.880528	0.968897	0.854255	GNL3/EXOSC10/MTREX/IMP3/DDX52/WDR3/UTP15/MPHOSPH6/RIOK3/C1D/MPHOSPH10/RPL22L1/LTV1/LAS1L/FCF1/FTSJ3/RPS4Y1	17
R-HSA-4086400	PCP/CE pathway	8/699	67/4256	0.881394	0.968897	0.854255	PSMD1/SCRIB/UBC/PSMD11/RHOA/UBB/CLTC/PSMC5	8
R-HSA-5620920	Cargo trafficking to the periciliary membrane	2/699	21/4256	0.882153	0.968897	0.854255	RAB11A/CCT2	2
R-HSA-9634815	Transcriptional Regulation by NPAS4	2/699	21/4256	0.882153	0.968897	0.854255	MDM2/MAPK1	2
R-HSA-9670095	Inhibition of DNA recombination at telomere	2/699	21/4256	0.882153	0.968897	0.854255	H3-3A/POLR2A	2
R-HSA-428157	Sphingolipid metabolism	5/699	45/4256	0.88349	0.968897	0.854255	ACER3/VAPB/ASAH1/SPTLC1/VAPA	5
R-HSA-111933	Calmodulin induced events	1/699	12/4256	0.884213	0.968897	0.854255	PRKAR1A	1
R-HSA-111997	CaM pathway	1/699	12/4256	0.884213	0.968897	0.854255	PRKAR1A	1
R-HSA-1660662	Glycosphingolipid metabolism	1/699	12/4256	0.884213	0.968897	0.854255	ASAH1	1
R-HSA-204174	Regulation of pyruvate dehydrogenase (PDH) complex	1/699	12/4256	0.884213	0.968897	0.854255	PDK3	1
R-HSA-5260271	Diseases of Immune System	1/699	12/4256	0.884213	0.968897	0.854255	RELA	1
R-HSA-5602358	Diseases associated with the TLR signaling cascade	1/699	12/4256	0.884213	0.968897	0.854255	RELA	1
R-HSA-8876725	Protein methylation	1/699	12/4256	0.884213	0.968897	0.854255	VCPKMT	1
R-HSA-8939236	RUNX1 regulates transcription of genes involved in differentiation of HSCs	7/699	60/4256	0.884392	0.968897	0.854255	PSMD1/UBC/PSMD11/H3-3A/YAP1/UBB/PSMC5	7
R-HSA-114608	Platelet degranulation	8/699	68/4256	0.891099	0.975441	0.860025	CYB5R1/WDR1/CFL1/CD9/CAP1/ANXA5/LAMP2/SOD1	8
R-HSA-180585	Vif-mediated degradation of APOBEC3G	5/699	46/4256	0.894845	0.978737	0.862931	PSMD1/UBC/PSMD11/UBB/PSMC5	5
R-HSA-109704	PI3K Cascade	1/699	13/4256	0.903283	0.981322	0.86521	GRB2	1
R-HSA-1855204	Synthesis of IP3 and IP4 in the cytosol	1/699	13/4256	0.903283	0.981322	0.86521	ITPKC	1
R-HSA-202131	Metabolism of nitric oxide: NOS3 activation and regulation	1/699	13/4256	0.903283	0.981322	0.86521	HSP90AA1	1
R-HSA-210991	Basigin interactions	1/699	13/4256	0.903283	0.981322	0.86521	SLC7A5	1
R-HSA-352230	Amino acid transport across the plasma membrane	1/699	13/4256	0.903283	0.981322	0.86521	SLC7A5	1
R-HSA-373753	Nephrin family interactions	1/699	13/4256	0.903283	0.981322	0.86521	CD2AP	1
R-HSA-8956319	Nucleotide catabolism	1/699	13/4256	0.903283	0.981322	0.86521	NT5C	1
R-HSA-8978934	Metabolism of cofactors	1/699	13/4256	0.903283	0.981322	0.86521	HSP90AA1	1
R-HSA-1912408	Pre-NOTCH Transcription and Translation	3/699	31/4256	0.904587	0.981322	0.86521	TFDP1/NOTCH2/H3-3A	3
R-HSA-4086398	Ca2+ pathway	3/699	31/4256	0.904587	0.981322	0.86521	GNG12/PPP3CA/GNB1	3
R-HSA-425393	Transport of inorganic cations/anions and amino acids/oligopeptides	3/699	32/4256	0.915896	0.989125	0.872089	SLC9A1/SLC20A2/SLC7A5	3
R-HSA-909733	Interferon alpha/beta signaling	3/699	32/4256	0.915896	0.989125	0.872089	IP6K2/STAT1/KPNB1	3
R-HSA-3858494	Beta-catenin independent WNT signaling	11/699	93/4256	0.916574	0.989125	0.872089	PSMD1/SCRIB/UBC/PSMD11/GNG12/RHOA/PPP3CA/UBB/CLTC/PSMC5/GNB1	11
R-HSA-112310	Neurotransmitter release cycle	1/699	14/4256	0.919217	0.989125	0.872089	LIN7C	1
R-HSA-1614635	Sulfur amino acid metabolism	1/699	14/4256	0.919217	0.989125	0.872089	GOT2	1
R-HSA-202433	Generation of second messenger molecules	1/699	14/4256	0.919217	0.989125	0.872089	VASP	1
R-HSA-3781860	Diseases associated with N-glycosylation of proteins	1/699	14/4256	0.919217	0.989125	0.872089	ALG6	1
R-HSA-3906995	Diseases associated with O-glycosylation of proteins	1/699	14/4256	0.919217	0.989125	0.872089	NOTCH2	1
R-HSA-419037	NCAM1 interactions	1/699	14/4256	0.919217	0.989125	0.872089	PRNP	1
R-HSA-9013508	NOTCH3 Intracellular Domain Regulates Transcription	1/699	14/4256	0.919217	0.989125	0.872089	STAT1	1
R-HSA-193648	NRAGE signals death through JNK	2/699	24/4256	0.923465	0.992091	0.874705	SOS1/TIAM1	2
R-HSA-432720	Lysosome Vesicle Biogenesis	2/699	24/4256	0.923465	0.992091	0.874705	M6PR/CLTC	2
R-HSA-2426168	Activation of gene expression by SREBF (SREBP)	3/699	33/4256	0.925972	0.993981	0.876371	NFYC/NCOA2/CARM1	3
R-HSA-8878171	Transcriptional regulation by RUNX1	14/699	117/4256	0.930835	0.996171	0.878302	ASH2L/PSMD1/CSNK2B/UBC/PSMD11/H3-3A/SMARCA2/YAP1/UBB/PSMC5/CBX4/CSNK2A1/SMARCA4/ELF1	14
R-HSA-8957275	Post-translational protein phosphorylation	4/699	42/4256	0.931747	0.996171	0.878302	MIA3/CKAP4/HSP90B1/DNAJC3	4
R-HSA-1592230	Mitochondrial biogenesis	6/699	58/4256	0.932164	0.996171	0.878302	HDAC3/MTX2/MAPK14/NCOA2/NCOR1/CARM1	6
R-HSA-6782315	tRNA modification in the nucleus and cytosol	1/699	15/4256	0.932528	0.996171	0.878302	EPRS1	1
R-HSA-9664323	FCGR3A-mediated IL10 synthesis	1/699	15/4256	0.932528	0.996171	0.878302	PRKAR1A	1
R-HSA-9029569	NR1H3 & NR1H2 regulate gene expression linked to cholesterol transport and efflux	2/699	25/4256	0.933892	0.996171	0.878302	HDAC3/NCOR1	2
R-HSA-9616222	Transcriptional regulation of granulopoiesis	2/699	25/4256	0.933892	0.996171	0.878302	TFDP1/H3-3A	2
R-HSA-5687128	MAPK6/MAPK4 signaling	7/699	66/4256	0.934004	0.996171	0.878302	PSMD1/FOXO3/UBC/PSMD11/SEPTIN7/UBB/PSMC5	7
R-HSA-1660499	Synthesis of PIPs at the plasma membrane	2/699	26/4256	0.942964	1	0.881678	PIK3C2B/RAB14	2
R-HSA-114604	GPVI-mediated activation cascade	1/699	16/4256	0.943649	1	0.881678	RHOA	1
R-HSA-1489509	DAG and IP3 signaling	1/699	16/4256	0.943649	1	0.881678	PRKAR1A	1
R-HSA-425397	Transport of vitamins, nucleosides, and related molecules	1/699	16/4256	0.943649	1	0.881678	SLC25A4	1
R-HSA-5218921	VEGFR2 mediated cell proliferation	1/699	16/4256	0.943649	1	0.881678	HRAS	1
R-HSA-8949215	Mitochondrial calcium ion transport	1/699	16/4256	0.943649	1	0.881678	MICU2	1
R-HSA-71387	Metabolism of carbohydrates	14/699	120/4256	0.944904	1	0.881678	PHKG2/NUP43/NUP58/RAE1/RANBP2/PAPSS1/PPP2CB/TPI1/UBC/ENO1/SLC9A1/NUP98/UBB/GOT2	14
R-HSA-1234176	Oxygen-dependent proline hydroxylation of Hypoxia-inducible Factor Alpha	5/699	53/4256	0.950629	1	0.881678	PSMD1/UBC/PSMD11/UBB/PSMC5	5
R-HSA-1268020	Mitochondrial protein import	4/699	45/4256	0.95229	1	0.881678	TOMM20/MTX2/SLC25A4/PITRM1	4
R-HSA-5173105	O-linked glycosylation	1/699	17/4256	0.952939	1	0.881678	GALNT1	1
R-HSA-8979227	Triglyceride metabolism	1/699	17/4256	0.952939	1	0.881678	PPP1CC	1
R-HSA-216083	Integrin cell surface interactions	3/699	37/4256	0.956144	1	0.881678	F11R/CDH1/ITGB5	3
R-HSA-877300	Interferon gamma signaling	3/699	37/4256	0.956144	1	0.881678	STAT1/TRIM29/IFNGR2	3
R-HSA-2187338	Visual phototransduction	2/699	28/4256	0.957678	1	0.881678	FNTA/GNB1	2
R-HSA-381426	Regulation of Insulin-like Growth Factor (IGF) transport and uptake by Insulin-like Growth Factor Binding Proteins (IGFBPs)	4/699	46/4256	0.957761	1	0.881678	MIA3/CKAP4/HSP90B1/DNAJC3	4
R-HSA-425407	SLC-mediated transmembrane transport	7/699	71/4256	0.959934	1	0.881678	SLC30A7/SLC39A6/SLC9A1/SLC25A4/SLC30A5/SLC20A2/SLC7A5	7
R-HSA-2129379	Molecules associated with elastic fibres	1/699	18/4256	0.960699	1	0.881678	ITGB5	1
R-HSA-71406	Pyruvate metabolism and Citric Acid (TCA) cycle	3/699	38/4256	0.961639	1	0.881678	PDK3/LDHA/GLO1	3
R-HSA-388396	GPCR downstream signalling	14/699	125/4256	0.962895	1	0.881678	GRB2/SOS1/RPS6KA3/PRKAR1A/TIAM1/PPP2CB/GNG12/GNAI3/RHOA/PPP3CA/HRAS/GNAS/MAPK1/GNB1	14
R-HSA-8936459	RUNX1 regulates genes involved in megakaryocyte differentiation and platelet function	2/699	29/4256	0.963598	1	0.881678	ASH2L/H3-3A	2
R-HSA-9024446	NR1H2 and NR1H3-mediated signaling	2/699	29/4256	0.963598	1	0.881678	HDAC3/NCOR1	2
R-HSA-211897	Cytochrome P450 - arranged by substrate type	1/699	19/4256	0.967181	1	0.881678	NCOA2	1
R-HSA-446193	Biosynthesis of the N-glycan precursor (dolichol lipid-linked oligosaccharide, LLO) and transfer to a nascent protein	2/699	30/4256	0.968717	1	0.881678	NAGK/ALG6	2
R-HSA-1474228	Degradation of the extracellular matrix	5/699	57/4256	0.968789	1	0.881678	PSEN1/CTSB/CDH1/ADAM15/CAST	5
R-HSA-1236978	Cross-presentation of soluble exogenous antigens (endosomes)	3/699	40/4256	0.970745	1	0.881678	PSMD1/PSMD11/PSMC5	3
R-HSA-1234174	Cellular response to hypoxia	5/699	58/4256	0.972244	1	0.881678	PSMD1/UBC/PSMD11/UBB/PSMC5	5
R-HSA-390918	Peroxisomal lipid metabolism	1/699	20/4256	0.972595	1	0.881678	ACOX1	1
R-HSA-446219	Synthesis of substrates in N-glycan biosythesis	1/699	20/4256	0.972595	1	0.881678	NAGK	1
R-HSA-168273	Influenza Viral RNA Transcription and Replication	12/699	114/4256	0.973459	1	0.881678	NUP43/NUP58/RAE1/RANBP2/GTF2F2/RPL22L1/NUP98/DNAJC3/IPO5/HSP90AA1/POLR2A/RPS4Y1	12
R-HSA-5628897	TP53 Regulates Metabolic Genes	6/699	67/4256	0.974161	1	0.881678	YWHAG/YWHAH/YWHAZ/RRAGC/PRDX1/YWHAB	6
R-HSA-1566948	Elastic fibre formation	1/699	21/4256	0.977118	1	0.881678	ITGB5	1
R-HSA-3000170	Syndecan interactions	1/699	21/4256	0.977118	1	0.881678	ITGB5	1
R-HSA-9754678	SARS-CoV-2 modulates host translation machinery	3/699	42/4256	0.977779	1	0.881678	SNRPD3/SNRPB/RPS4Y1	3
R-HSA-1483206	Glycerophospholipid biosynthesis	5/699	61/4256	0.980596	1	0.881678	CSNK2B/STARD10/OSBPL8/CSNK2A1/PITPNB	5
R-HSA-350562	Regulation of ornithine decarboxylase (ODC)	3/699	43/4256	0.980661	1	0.881678	PSMD1/PSMD11/PSMC5	3
R-HSA-5633008	TP53 Regulates Transcription of Cell Death Genes	1/699	22/4256	0.980894	1	0.881678	RABGGTB	1
R-HSA-983170	Antigen Presentation: Folding, assembly and peptide loading of class I MHC	1/699	22/4256	0.980894	1	0.881678	PDIA3	1
R-HSA-72689	Formation of a pool of free 40S subunits	9/699	96/4256	0.984114	1	0.881678	EIF3A/EIF3G/RPL22L1/EIF3B/EIF1AX/EIF3E/EIF3F/EIF3J/RPS4Y1	9
R-HSA-3000171	Non-integrin membrane-ECM interactions	2/699	35/4256	0.985514	1	0.881678	DDR1/ITGB5	2
R-HSA-9735869	SARS-CoV-1 modulates host translation machinery	2/699	35/4256	0.985514	1	0.881678	HNRNPA1/RPS4Y1	2
R-HSA-191273	Cholesterol biosynthesis	1/699	24/4256	0.986683	1	0.881678	ARV1	1
R-HSA-351202	Metabolism of polyamines	3/699	46/4256	0.987319	1	0.881678	PSMD1/PSMD11/PSMC5	3
R-HSA-1630316	Glycosaminoglycan metabolism	2/699	36/4256	0.987608	1	0.881678	PAPSS1/SLC9A1	2
R-HSA-8949613	Cristae formation	1/699	25/4256	0.988882	1	0.881678	MTX2	1
R-HSA-1483257	Phospholipid metabolism	9/699	101/4256	0.990563	1	0.881678	MTMR10/CSNK2B/STARD10/ARF3/OSBPL8/PIK3C2B/RAB14/CSNK2A1/PITPNB	9
R-HSA-1442490	Collagen degradation	1/699	26/4256	0.990719	1	0.881678	CTSB	1
R-HSA-372790	Signaling by GPCR	14/699	142/4256	0.991572	1	0.881678	GRB2/SOS1/RPS6KA3/PRKAR1A/TIAM1/PPP2CB/GNG12/GNAI3/RHOA/PPP3CA/HRAS/GNAS/MAPK1/GNB1	14
R-HSA-6805567	Keratinization	3/699	49/4256	0.991744	1	0.881678	ST14/CASP14/PKP3	3
R-HSA-6809371	Formation of the cornified envelope	3/699	49/4256	0.991744	1	0.881678	ST14/CASP14/PKP3	3
R-HSA-9711097	Cellular response to starvation	11/699	120/4256	0.992891	1	0.881678	CEBPG/GCN1/EIF2S1/ATP6V0E1/ATP6V1B2/RRAGC/RPL22L1/ATP6V1F/EIF2S3/ATP6V1C1/RPS4Y1	11
R-HSA-2408522	Selenoamino acid metabolism	8/699	96/4256	0.99344	1	0.881678	SECISBP2/RARS1/PAPSS1/SARS1/EPRS1/QARS1/RPL22L1/RPS4Y1	8
R-HSA-196849	Metabolism of water-soluble vitamins and cofactors	4/699	61/4256	0.993966	1	0.881678	RFK/PANK3/GSTO2/CYB5R3	4
R-HSA-2022090	Assembly of collagen fibrils and other multimeric structures	1/699	32/4256	0.996862	1	0.881678	CTSB	1
R-HSA-500792	GPCR ligand binding	3/699	56/4256	0.99704	1	0.881678	GNG12/GNAS/GNB1	3
R-HSA-1799339	SRP-dependent cotranslational protein targeting to membrane	8/699	105/4256	0.997678	1	0.881678	SSR2/SEC61A1/RPN1/SPCS2/SRP9/RPL22L1/SRP72/RPS4Y1	8
R-HSA-376176	Signaling by ROBO receptors	16/699	172/4256	0.997829	1	0.881678	SOS1/PSMD1/VASP/ETF1/UBC/PSMD11/CAP1/RBM8A/RHOA/RPL22L1/EIF4G1/PABPC1/ZSWIM8/UBB/PSMC5/RPS4Y1	16
R-HSA-3000178	ECM proteoglycans	1/699	36/4256	0.998479	1	0.881678	ITGB5	1
R-HSA-927802	Nonsense-Mediated Decay (NMD)	7/699	101/4256	0.998732	1	0.881678	PNRC2/ETF1/RBM8A/RPL22L1/EIF4G1/PABPC1/RPS4Y1	7
R-HSA-975957	Nonsense Mediated Decay (NMD) enhanced by the Exon Junction Complex (EJC)	7/699	101/4256	0.998732	1	0.881678	PNRC2/ETF1/RBM8A/RPL22L1/EIF4G1/PABPC1/RPS4Y1	7
R-HSA-9010553	Regulation of expression of SLITs and ROBOs	12/699	145/4256	0.998784	1	0.881678	PSMD1/ETF1/UBC/PSMD11/RBM8A/RPL22L1/EIF4G1/PABPC1/ZSWIM8/UBB/PSMC5/RPS4Y1	12
R-HSA-9633012	Response of EIF2AK4 (GCN2) to amino acid deficiency	6/699	93/4256	0.998928	1	0.881678	CEBPG/GCN1/EIF2S1/RPL22L1/EIF2S3/RPS4Y1	6
R-HSA-3781865	Diseases of glycosylation	2/699	52/4256	0.999051	1	0.881678	ALG6/NOTCH2	2
R-HSA-1474290	Collagen formation	1/699	40/4256	0.999263	1	0.881678	CTSB	1
R-HSA-975956	Nonsense Mediated Decay (NMD) independent of the Exon Junction Complex (EJC)	5/699	87/4256	0.99935	1	0.881678	ETF1/RPL22L1/EIF4G1/PABPC1/RPS4Y1	5
R-HSA-6799198	Complex I biogenesis	1/699	43/4256	0.999572	1	0.881678	TIMMDC1	1
R-HSA-196854	Metabolism of vitamins and cofactors	5/699	90/4256	0.999572	1	0.881678	RFK/PANK3/GSTO2/HSP90AA1/CYB5R3	5
R-HSA-1474244	Extracellular matrix organization	8/699	121/4256	0.999675	1	0.881678	DDR1/PSEN1/F11R/CTSB/CDH1/ADAM15/ITGB5/CAST	8
R-HSA-2408557	Selenocysteine synthesis	4/699	86/4256	0.999833	1	0.881678	SECISBP2/SARS1/RPL22L1/RPS4Y1	4
R-HSA-8978868	Fatty acid metabolism	5/699	100/4256	0.999897	1	0.881678	CPT1A/PON2/PTGES3/LTA4H/ACOX1	5
R-HSA-556833	Metabolism of lipids	37/699	377/4256	0.999955	1	0.881678	MTMR10/OXCT1/ARV1/LGMN/NFYC/HDAC3/ACER3/VAPB/CPT1A/GRHL1/CSNK2B/PON2/STARD10/ARF3/PTGES3/OSBPL8/RORA/OSBPL2/PIK3C2B/ASAH1/NCOA2/SPTLC1/RAB14/LTA4H/PPP1CC/RAN/STARD5/NCOR1/KPNB1/MED13/SUMO2/ACOX1/VAPA/CSNK2A1/CARM1/PITPNB/TSPO	37
R-HSA-5668914	Diseases of metabolism	4/699	96/4256	0.999963	1	0.881678	UBC/ALG6/NOTCH2/UBB	4
R-HSA-192823	Viral mRNA Translation	3/699	85/4256	0.999967	1	0.881678	RPL22L1/DNAJC3/RPS4Y1	3
R-HSA-72764	Eukaryotic Translation Termination	3/699	86/4256	0.999972	1	0.881678	ETF1/RPL22L1/RPS4Y1	3
R-HSA-156842	Eukaryotic Translation Elongation	3/699	88/4256	0.99998	1	0.881678	RPL22L1/RPS4Y1/EEF1B2	3
R-HSA-5368286	Mitochondrial translation initiation	2/699	77/4256	0.999986	1	0.881678	OXA1L/PTCD3	2
R-HSA-5419276	Mitochondrial translation termination	2/699	77/4256	0.999986	1	0.881678	OXA1L/PTCD3	2
R-HSA-71291	Metabolism of amino acids and derivatives	17/699	228/4256	0.999987	1	0.881678	SECISBP2/PSMD1/RARS1/GRHPR/PAPSS1/PSAT1/OAT/PSMD11/SARS1/EPRS1/QARS1/RPL22L1/SERINC5/SLC7A5/PSMC5/RPS4Y1/GOT2	17
R-HSA-5389840	Mitochondrial translation elongation	2/699	78/4256	0.999988	1	0.881678	OXA1L/PTCD3	2
R-HSA-5368287	Mitochondrial translation	2/699	80/4256	0.999991	1	0.881678	OXA1L/PTCD3	2
R-HSA-156902	Peptide chain elongation	2/699	85/4256	0.999996	1	0.881678	RPL22L1/RPS4Y1	2
R-HSA-611105	Respiratory electron transport	1/699	81/4256	1	1	0.881678	TIMMDC1	1
R-HSA-1428517	The citric acid (TCA) cycle and respiratory electron transport	4/699	134/4256	1	1	0.881678	TIMMDC1/PDK3/LDHA/GLO1	4
R-HSA-163200	Respiratory electron transport, ATP synthesis by chemiosmotic coupling, and heat production by uncoupling proteins.	1/699	100/4256	1	1	0.881678	TIMMDC1	1

## Sheet: Pattern 8
ID	Description	GeneRatio	BgRatio	pvalue	p.adjust	qvalue	geneID	Count
R-HSA-556833	Metabolism of lipids	45/297	377/4256	0.00016833	0.155032	0.154155	ACP6/PLPP6/MED27/ACACB/PPT2/DGAT2L6/AGPAT5/SPNS2/ACSL3/RAB5A/LIPH/CDS1/CYP3A4/MID1IP1/INPPL1/DDHD1/GDE1/PGS1/SPTLC3/ACER1/CYP4F2/PNPLA3/HMGCL/MTF1/ACOX3/PPARGC1A/SRD5A3/HPGD/GM2A/MMUT/SYNJ2/SGPL1/PIP4K2C/SPTSSA/GDPD1/KDSR/TRIB3/ACOT8/CTSA/CYP4F3/PLD3/PI4KA/SREBF2/PNPLA5/GBA2	45
R-HSA-446193	Biosynthesis of the N-glycan precursor (dolichol lipid-linked oligosaccharide, LLO) and transfer to a nascent protein	8/297	30/4256	0.000771314	0.35519	0.353181	ALG2/PMM1/DHDDS/SRD5A3/CMAS/ALG5/MPDU1/CTSA	8
R-HSA-1483257	Phospholipid metabolism	16/297	101/4256	0.0014694	0.424325	0.421924	ACP6/DGAT2L6/AGPAT5/RAB5A/LIPH/CDS1/INPPL1/DDHD1/GDE1/PGS1/PNPLA3/SYNJ2/PIP4K2C/GDPD1/PLD3/PI4KA	16
R-HSA-446219	Synthesis of substrates in N-glycan biosythesis	6/297	20/4256	0.00184289	0.424325	0.421924	PMM1/DHDDS/SRD5A3/CMAS/ALG5/CTSA	6
R-HSA-196843	Vitamin B2 (riboflavin) metabolism	3/297	5/4256	0.00302699	0.449111	0.446571	FLAD1/SLC52A2/ACP5	3
R-HSA-428157	Sphingolipid metabolism	9/297	45/4256	0.00328639	0.449111	0.446571	SPNS2/SPTLC3/ACER1/GM2A/SGPL1/SPTSSA/KDSR/CTSA/GBA2	9
R-HSA-196854	Metabolism of vitamins and cofactors	14/297	90/4256	0.00341344	0.449111	0.446571	ACACB/MTHFD2L/PTS/GCH1/NADK/FLAD1/MOCS2/DHFR/MMUT/SLC52A2/LRP10/COQ6/LDLR/ACP5	14
R-HSA-8876198	RAB GEFs exchange GTP for GDP on RABs	9/297	48/4256	0.00517087	0.595296	0.591928	RIC1/DENND2D/RGP1/RAB5A/TRAPPC3/RABGEF1/RAB27A/ANKRD27/RAB1B	9
R-HSA-446203	Asparagine N-linked glycosylation	21/297	171/4256	0.00725449	0.693584	0.68966	ALG2/TGFA/MLEC/SYVN1/PMM1/DHDDS/TRAPPC3/SEC22B/RNF103/SEC13/SRD5A3/MGAT1/CMAS/ALG5/MIA2/CNIH1/MPDU1/TBC1D20/CTSA/B4GALT1/RAB1B	21
R-HSA-9007101	Rab regulation of trafficking	11/297	69/4256	0.00753077	0.693584	0.68966	RIC1/DENND2D/RGP1/RAB5A/MAP1LC3B/TRAPPC3/RABGEF1/RAB27A/TBC1D20/ANKRD27/RAB1B	11
R-HSA-8978934	Metabolism of cofactors	4/297	13/4256	0.0100369	0.826059	0.821386	PTS/GCH1/DHFR/COQ6	4
R-HSA-3781860	Diseases associated with N-glycosylation of proteins	4/297	14/4256	0.0132936	0.826059	0.821386	ALG2/MPDU1/CTSA/B4GALT1	4
R-HSA-211859	Biological oxidations	11/297	75/4256	0.0139325	0.826059	0.821386	GLYATL1/EPHX1/ABHD14B/CYP3A4/CYP4F2/AKR7A2/UGP2/MGST2/POR/CYP4F3/TPMT	11
R-HSA-5423646	Aflatoxin activation and detoxification	3/297	8/4256	0.014474	0.826059	0.821386	CYP3A4/AKR7A2/MGST2	3
R-HSA-5683826	Surfactant metabolism	3/297	8/4256	0.014474	0.826059	0.821386	CTSH/GATA6/ABCA3	3
R-HSA-1483166	Synthesis of PA	4/297	15/4256	0.0171521	0.826059	0.821386	ACP6/AGPAT5/LIPH/DDHD1	4
R-HSA-199418	Negative regulation of the PI3K/AKT network	7/297	40/4256	0.0190166	0.826059	0.821386	TGFA/IER3/HBEGF/MYD88/PPP2CA/PIP4K2C/TRIB3	7
R-HSA-1483255	PI Metabolism	7/297	41/4256	0.0216082	0.826059	0.821386	RAB5A/INPPL1/GDE1/SYNJ2/PIP4K2C/GDPD1/PI4KA	7
R-HSA-1483206	Glycerophospholipid biosynthesis	9/297	61/4256	0.0241508	0.826059	0.821386	ACP6/DGAT2L6/AGPAT5/LIPH/CDS1/DDHD1/PGS1/PNPLA3/PLD3	9
R-HSA-196849	Metabolism of water-soluble vitamins and cofactors	9/297	61/4256	0.0241508	0.826059	0.821386	ACACB/MTHFD2L/NADK/FLAD1/MOCS2/DHFR/MMUT/SLC52A2/ACP5	9
R-HSA-1660661	Sphingolipid de novo biosynthesis	6/297	33/4256	0.0244865	0.826059	0.821386	SPNS2/SPTLC3/ACER1/SGPL1/SPTSSA/KDSR	6
R-HSA-3781865	Diseases of glycosylation	8/297	52/4256	0.0260397	0.826059	0.821386	ALG2/ADAMTS15/DHDDS/SRD5A3/MUC15/MPDU1/CTSA/B4GALT1	8
R-HSA-1222556	ROS and RNS production in phagocytes	4/297	17/4256	0.0267863	0.826059	0.821386	ATP6V1A/ATP6V0D1/ATP6V1E1/ATP6V0A4	4
R-HSA-1474151	Tetrahydrobiopterin (BH4) synthesis, recycling, salvage and regulation	3/297	10/4256	0.0279428	0.826059	0.821386	PTS/GCH1/DHFR	3
R-HSA-917937	Iron uptake and transport	6/297	35/4256	0.0319421	0.826059	0.821386	SLC40A1/ATP6V1A/ATP6V0D1/SLC11A2/ATP6V1E1/ATP6V0A4	6
R-HSA-5223345	Miscellaneous transport and binding events	4/297	18/4256	0.0326011	0.826059	0.821386	ANKH/SLC66A1/MMGT1/NIPAL2	4
R-HSA-5694530	Cargo concentration in the ER	4/297	18/4256	0.0326011	0.826059	0.821386	TGFA/SEC22B/MIA2/CNIH1	4
R-HSA-77387	Insulin receptor recycling	4/297	18/4256	0.0326011	0.826059	0.821386	ATP6V1A/ATP6V0D1/ATP6V1E1/ATP6V0A4	4
R-HSA-204005	COPII-mediated vesicle transport	7/297	45/4256	0.0344135	0.826059	0.821386	TGFA/TRAPPC3/SEC22B/SEC13/CNIH1/TBC1D20/RAB1B	7
R-HSA-5619102	SLC transporter disorders	5/297	27/4256	0.036245	0.826059	0.821386	SLC27A4/SLC40A1/SLC35A2/SEC13/SLC11A2	5
R-HSA-9639288	Amino acids regulate mTORC1	5/297	27/4256	0.036245	0.826059	0.821386	ATP6V1A/ATP6V0D1/SEC13/RRAGA/ATP6V1E1	5
R-HSA-425410	Metal ion SLC transporters	3/297	11/4256	0.0364795	0.826059	0.821386	SLC30A1/SLC40A1/SLC11A2	3
R-HSA-6794361	Neurexins and neuroligins	3/297	11/4256	0.0364795	0.826059	0.821386	DBNL/CASK/HOMER3	3
R-HSA-448424	Interleukin-17 signaling	7/297	46/4256	0.0382635	0.826059	0.821386	MAP2K3/IL17RC/IL17RB/PPP2CA/RIPK2/CHUK/DUSP6	7
R-HSA-211897	Cytochrome P450 - arranged by substrate type	4/297	19/4256	0.0390964	0.826059	0.821386	CYP3A4/CYP4F2/POR/CYP4F3	4
R-HSA-917977	Transferrin endocytosis and recycling	4/297	19/4256	0.0390964	0.826059	0.821386	ATP6V1A/ATP6V0D1/ATP6V1E1/ATP6V0A4	4
R-HSA-6811558	PI5P, PP2A and IER3 Regulate PI3K/AKT Signaling	6/297	37/4256	0.0407386	0.826059	0.821386	TGFA/IER3/HBEGF/MYD88/PPP2CA/PIP4K2C	6
R-HSA-382551	Transport of small molecules	28/297	287/4256	0.0411371	0.826059	0.821386	ATP13A2/PSMD3/ABCC10/MYO5B/SLC12A7/ERLIN2/SLC27A4/PSMD13/SLC30A1/SLC40A1/ATP6V1A/ANKH/SLC35A2/PSMC6/FURIN/ATP6V0D1/NPC1/SLC66A1/ANO10/MMGT1/NIPAL2/WNK2/SLC11A2/SLC43A2/LDLR/ATP6V1E1/ATP6V0A4/ABCA3	28
R-HSA-1482883	Acyl chain remodeling of DAG and TAG	2/297	5/4256	0.042155	0.826059	0.821386	DGAT2L6/PNPLA3	2
R-HSA-1483148	Synthesis of PG	2/297	5/4256	0.042155	0.826059	0.821386	PGS1/PLD3	2
R-HSA-174411	Polymerase switching on the C-strand of the telomere	2/297	5/4256	0.042155	0.826059	0.821386	POLD4/RFC1	2
R-HSA-211935	Fatty acids	2/297	5/4256	0.042155	0.826059	0.821386	CYP4F2/CYP4F3	2
R-HSA-211979	Eicosanoids	2/297	5/4256	0.042155	0.826059	0.821386	CYP4F2/CYP4F3	2
R-HSA-212718	EGFR interacts with phospholipase C-gamma	2/297	5/4256	0.042155	0.826059	0.821386	TGFA/HBEGF	2
R-HSA-8857538	PTK6 promotes HIF1A stabilization	2/297	5/4256	0.042155	0.826059	0.821386	HBEGF/HIF1A	2
R-HSA-9702518	STAT5 activation downstream of FLT3 ITD mutants	2/297	5/4256	0.042155	0.826059	0.821386	PIM1/BCL2L1	2
R-HSA-9733458	Induction of Cell-Cell Fusion	2/297	5/4256	0.042155	0.826059	0.821386	FURIN/ANO10	2
R-HSA-74752	Signaling by Insulin receptor	6/297	38/4256	0.0456581	0.834149	0.82943	ATP6V1A/ATP6V0D1/PDPK1/TRIB3/ATP6V1E1/ATP6V0A4	6
R-HSA-1660662	Glycosphingolipid metabolism	3/297	12/4256	0.0461907	0.834149	0.82943	GM2A/CTSA/GBA2	3
R-HSA-5260271	Diseases of Immune System	3/297	12/4256	0.0461907	0.834149	0.82943	S100A8/MYD88/CHUK	3
R-HSA-5602358	Diseases associated with the TLR signaling cascade	3/297	12/4256	0.0461907	0.834149	0.82943	S100A8/MYD88/CHUK	3
R-HSA-6805567	Keratinization	7/297	49/4256	0.0514684	0.894384	0.889324	KRT6C/KRT9/KRT6A/TGM5/FURIN/KRT23/KRT4	7
R-HSA-6809371	Formation of the cornified envelope	7/297	49/4256	0.0514684	0.894384	0.889324	KRT6C/KRT9/KRT6A/TGM5/FURIN/KRT23/KRT4	7
R-HSA-5619115	Disorders of transmembrane transporters	10/297	82/4256	0.0573343	0.911358	0.906202	PSMD3/ERLIN2/SLC27A4/PSMD13/SLC40A1/SLC35A2/PSMC6/SEC13/SLC11A2/ABCA3	10
R-HSA-4085001	Sialic acid metabolism	2/297	6/4256	0.0603614	0.911358	0.906202	CMAS/CTSA	2
R-HSA-418889	Caspase activation via Dependence Receptors in the absence of ligand	2/297	6/4256	0.0603614	0.911358	0.906202	DAPK2/UNC5B	2
R-HSA-5602498	MyD88 deficiency (TLR2/4)	2/297	6/4256	0.0603614	0.911358	0.906202	S100A8/MYD88	2
R-HSA-5603041	IRAK4 deficiency (TLR2/4)	2/297	6/4256	0.0603614	0.911358	0.906202	S100A8/MYD88	2
R-HSA-69186	Lagging Strand Synthesis	2/297	6/4256	0.0603614	0.911358	0.906202	POLD4/RFC1	2
R-HSA-9018677	Biosynthesis of DHA-derived SPMs	2/297	6/4256	0.0603614	0.911358	0.906202	CYP3A4/HPGD	2
R-HSA-9634600	Regulation of glycolysis by fructose 2,6-bisphosphate metabolism	2/297	6/4256	0.0603614	0.911358	0.906202	PFKFB3/PPP2CA	2
R-HSA-166058	MyD88:MAL(TIRAP) cascade initiated on plasma membrane	8/297	62/4256	0.0643914	0.912377	0.907215	MAP2K3/S100A8/MYD88/PPP2CA/RIPK2/CHUK/DUSP6/NLRX1	8
R-HSA-168179	Toll Like Receptor TLR1:TLR2 Cascade	8/297	62/4256	0.0643914	0.912377	0.907215	MAP2K3/S100A8/MYD88/PPP2CA/RIPK2/CHUK/DUSP6/NLRX1	8
R-HSA-168188	Toll Like Receptor TLR6:TLR2 Cascade	8/297	62/4256	0.0643914	0.912377	0.907215	MAP2K3/S100A8/MYD88/PPP2CA/RIPK2/CHUK/DUSP6/NLRX1	8
R-HSA-181438	Toll Like Receptor 2 (TLR2) Cascade	8/297	62/4256	0.0643914	0.912377	0.907215	MAP2K3/S100A8/MYD88/PPP2CA/RIPK2/CHUK/DUSP6/NLRX1	8
R-HSA-5668914	Diseases of metabolism	11/297	96/4256	0.068934	0.948036	0.942673	ALG2/ADAMTS15/DHDDS/SRD5A3/MMUT/MUC15/MPDU1/CTSA/TPMT/B4GALT1/ABCA3	11
R-HSA-264876	Insulin processing	3/297	14/4256	0.0689668	0.948036	0.942673	EXOC6/EXOC8/RAB27A	3
R-HSA-199991	Membrane Trafficking	33/297	367/4256	0.0733979	0.994109	0.988485	VPS37A/HIP1R/RIC1/EXOC6/DENND2D/TGFA/RGP1/GJB3/SORT1/EXOC8/RAB5A/HBEGF/TXNDC5/WASL/MAP1LC3B/TRAPPC3/SEC22B/ACTR2/VAMP8/SEC13/STX18/SYNJ2/RABGEF1/YIPF6/MIA2/CNIH1/RAB27A/TBC1D20/AP1M2/LDLR/STX10/ANKRD27/RAB1B	33
R-HSA-420029	Tight junction interactions	2/297	7/4256	0.0806926	1	0.994343	CLDN4/CLDN12	2
R-HSA-9018678	Biosynthesis of specialized proresolving mediators (SPMs)	2/297	7/4256	0.0806926	1	0.994343	CYP3A4/HPGD	2
R-HSA-9701898	STAT3 nuclear events downstream of ALK signaling	2/297	7/4256	0.0806926	1	0.994343	PRDM1/HIF1A	2
R-HSA-9749641	Aspirin ADME	2/297	7/4256	0.0806926	1	0.994343	GLYATL1/CYP3A4	2
R-HSA-977347	Serine biosynthesis	2/297	7/4256	0.0806926	1	0.994343	SERINC2/SERINC3	2
R-HSA-73933	Resolution of Abasic Sites (AP sites)	3/297	15/4256	0.0819205	1	0.994343	POLD4/RFC1/UNG	3
R-HSA-6806003	Regulation of TP53 Expression and Degradation	4/297	25/4256	0.0922078	1	0.994343	PRDM1/PPP2CA/USP2/PDPK1	4
R-HSA-432722	Golgi Associated Vesicle Biogenesis	6/297	46/4256	0.0979049	1	0.994343	HIP1R/SORT1/TXNDC5/VAMP8/YIPF6/AP1M2	6
R-HSA-1236974	ER-Phagosome pathway	8/297	68/4256	0.0987567	1	0.994343	PSMD3/PSMD13/PSMC6/SEC22B/S100A8/VAMP8/MYD88/CHUK	8
R-HSA-156580	Phase II - Conjugation of compounds	5/297	36/4256	0.102213	1	0.994343	GLYATL1/ABHD14B/UGP2/MGST2/TPMT	5
R-HSA-1810476	RIP-mediated NFkB activation via ZBP1	2/297	8/4256	0.102765	1	0.994343	MYD88/CHUK	2
R-HSA-200425	Carnitine metabolism	2/297	8/4256	0.102765	1	0.994343	ACACB/MID1IP1	2
R-HSA-389887	Beta-oxidation of pristanoyl-CoA	2/297	8/4256	0.102765	1	0.994343	ACOX3/ACOT8	2
R-HSA-5609975	Diseases associated with glycosylation precursor biosynthesis	2/297	8/4256	0.102765	1	0.994343	DHDDS/SRD5A3	2
R-HSA-5651801	PCNA-Dependent Long Patch Base Excision Repair	2/297	8/4256	0.102765	1	0.994343	POLD4/RFC1	2
R-HSA-1660499	Synthesis of PIPs at the plasma membrane	4/297	26/4256	0.10329	1	0.994343	RAB5A/INPPL1/SYNJ2/PIP4K2C	4
R-HSA-168142	Toll Like Receptor 10 (TLR10) Cascade	7/297	58/4256	0.106596	1	0.994343	MAP2K3/MYD88/PPP2CA/RIPK2/CHUK/DUSP6/NLRX1	7
R-HSA-168176	Toll Like Receptor 5 (TLR5) Cascade	7/297	58/4256	0.106596	1	0.994343	MAP2K3/MYD88/PPP2CA/RIPK2/CHUK/DUSP6/NLRX1	7
R-HSA-975871	MyD88 cascade initiated on plasma membrane	7/297	58/4256	0.106596	1	0.994343	MAP2K3/MYD88/PPP2CA/RIPK2/CHUK/DUSP6/NLRX1	7
R-HSA-5339562	Uptake and actions of bacterial toxins	3/297	17/4256	0.110626	1	0.994343	MAP2K3/HBEGF/FURIN	3
R-HSA-211945	Phase I - Functionalization of compounds	5/297	37/4256	0.111818	1	0.994343	EPHX1/CYP3A4/CYP4F2/POR/CYP4F3	5
R-HSA-168181	Toll Like Receptor 7/8 (TLR7/8) Cascade	7/297	59/4256	0.11415	1	0.994343	MAP2K3/MYD88/PPP2CA/RIPK2/CHUK/DUSP6/NLRX1	7
R-HSA-975138	TRAF6 mediated induction of NFkB and MAP kinases upon TLR7/8 or 9 activation	7/297	59/4256	0.11415	1	0.994343	MAP2K3/MYD88/PPP2CA/RIPK2/CHUK/DUSP6/NLRX1	7
R-HSA-975155	MyD88 dependent cascade initiated on endosome	7/297	59/4256	0.11415	1	0.994343	MAP2K3/MYD88/PPP2CA/RIPK2/CHUK/DUSP6/NLRX1	7
R-HSA-5653656	Vesicle-mediated transport	33/297	384/4256	0.117259	1	0.994343	VPS37A/HIP1R/RIC1/EXOC6/DENND2D/TGFA/RGP1/GJB3/SORT1/EXOC8/RAB5A/HBEGF/TXNDC5/WASL/MAP1LC3B/TRAPPC3/SEC22B/ACTR2/VAMP8/SEC13/STX18/SYNJ2/RABGEF1/YIPF6/MIA2/CNIH1/RAB27A/TBC1D20/AP1M2/LDLR/STX10/ANKRD27/RAB1B	33
R-HSA-174417	Telomere C-strand (Lagging Strand) Synthesis	2/297	9/4256	0.12624	1	0.994343	POLD4/RFC1	2
R-HSA-179812	GRB2 events in EGFR signaling	2/297	9/4256	0.12624	1	0.994343	TGFA/HBEGF	2
R-HSA-196757	Metabolism of folate and pterines	2/297	9/4256	0.12624	1	0.994343	MTHFD2L/DHFR	2
R-HSA-2142691	Synthesis of Leukotrienes (LT) and Eoxins (EX)	2/297	9/4256	0.12624	1	0.994343	CYP4F2/CYP4F3	2
R-HSA-6803157	Antimicrobial peptides	2/297	9/4256	0.12624	1	0.994343	DEFB1/S100A8	2
R-HSA-166016	Toll Like Receptor 4 (TLR4) Cascade	8/297	72/4256	0.126462	1	0.994343	MAP2K3/S100A8/MYD88/PPP2CA/RIPK2/CHUK/DUSP6/NLRX1	8
R-HSA-168138	Toll Like Receptor 9 (TLR9) Cascade	7/297	61/4256	0.130076	1	0.994343	MAP2K3/MYD88/PPP2CA/RIPK2/CHUK/DUSP6/NLRX1	7
R-HSA-1606322	ZBP1(DAI) mediated induction of type I IFNs	2/297	10/4256	0.150814	1	0.994343	MYD88/CHUK	2
R-HSA-180292	GAB1 signalosome	2/297	10/4256	0.150814	1	0.994343	TGFA/HBEGF	2
R-HSA-180336	SHC1 events in EGFR signaling	2/297	10/4256	0.150814	1	0.994343	TGFA/HBEGF	2
R-HSA-2022928	HS-GAG biosynthesis	2/297	10/4256	0.150814	1	0.994343	NDST1/HS3ST6	2
R-HSA-202670	ERKs are inactivated	2/297	10/4256	0.150814	1	0.994343	PPP2CA/DUSP6	2
R-HSA-209543	p75NTR recruits signalling complexes	2/297	10/4256	0.150814	1	0.994343	MYD88/RIPK2	2
R-HSA-389357	CD28 dependent PI3K/Akt signaling	2/297	10/4256	0.150814	1	0.994343	PDPK1/TRIB3	2
R-HSA-5620916	VxPx cargo-targeting to cilium	2/297	10/4256	0.150814	1	0.994343	EXOC6/EXOC8	2
R-HSA-69190	DNA strand elongation	2/297	10/4256	0.150814	1	0.994343	POLD4/RFC1	2
R-HSA-9703648	Signaling by FLT3 ITD and TKD mutants	2/297	10/4256	0.150814	1	0.994343	PIM1/BCL2L1	2
R-HSA-2980736	Peptide hormone metabolism	4/297	30/4256	0.153096	1	0.994343	EXOC6/EXOC8/CTSD/RAB27A	4
R-HSA-8854214	TBC/RABGAPs	4/297	30/4256	0.153096	1	0.994343	RAB5A/MAP1LC3B/RABGEF1/TBC1D20	4
R-HSA-983712	Ion channel transport	7/297	64/4256	0.155915	1	0.994343	ATP13A2/ATP6V1A/ATP6V0D1/ANO10/WNK2/ATP6V1E1/ATP6V0A4	7
R-HSA-8978868	Fatty acid metabolism	10/297	100/4256	0.157303	1	0.994343	ACACB/PPT2/ACSL3/MID1IP1/CYP4F2/ACOX3/HPGD/MMUT/ACOT8/CYP4F3	10
R-HSA-1236975	Antigen processing-Cross presentation	8/297	76/4256	0.157787	1	0.994343	PSMD3/PSMD13/PSMC6/SEC22B/S100A8/VAMP8/MYD88/CHUK	8
R-HSA-421270	Cell-cell junction organization	3/297	20/4256	0.159562	1	0.994343	NECTIN2/CLDN4/CLDN12	3
R-HSA-6794362	Protein-protein interactions at synapses	3/297	20/4256	0.159562	1	0.994343	DBNL/CASK/HOMER3	3
R-HSA-9648002	RAS processing	3/297	20/4256	0.159562	1	0.994343	ICMT/ABHD17C/BCL2L1	3
R-HSA-199992	trans-Golgi Network Vesicle Budding	6/297	54/4256	0.171878	1	0.994343	HIP1R/SORT1/TXNDC5/VAMP8/YIPF6/AP1M2	6
R-HSA-110373	Resolution of AP sites via the multiple-nucleotide patch replacement pathway	2/297	11/4256	0.176222	1	0.994343	POLD4/RFC1	2
R-HSA-163841	Gamma carboxylation, hypusine formation and arylsulfatase activation	2/297	11/4256	0.176222	1	0.994343	ICMT/FURIN	2
R-HSA-175474	Assembly Of The HIV Virion	2/297	11/4256	0.176222	1	0.994343	VPS37A/FURIN	2
R-HSA-1912420	Pre-NOTCH Processing in Golgi	2/297	11/4256	0.176222	1	0.994343	FURIN/B4GALT1	2
R-HSA-5210891	Uptake and function of anthrax toxins	2/297	11/4256	0.176222	1	0.994343	MAP2K3/FURIN	2
R-HSA-5696397	Gap-filling DNA repair synthesis and ligation in GG-NER	2/297	11/4256	0.176222	1	0.994343	POLD4/RFC1	2
R-HSA-8964038	LDL clearance	2/297	11/4256	0.176222	1	0.994343	NPC1/LDLR	2
R-HSA-425366	Transport of bile salts and organic acids, metal ions and amine compounds	3/297	21/4256	0.177132	1	0.994343	SLC30A1/SLC40A1/SLC11A2	3
R-HSA-5620920	Cargo trafficking to the periciliary membrane	3/297	21/4256	0.177132	1	0.994343	EXOC6/EXOC8/TTC8	3
R-HSA-5689896	Ovarian tumor domain proteases	3/297	21/4256	0.177132	1	0.994343	RNF128/RIPK2/OTUB2	3
R-HSA-449147	Signaling by Interleukins	20/297	230/4256	0.177626	1	0.994343	MAP2K3/PSMD3/PIM1/PSMD13/IL34/RORC/INPPL1/PSMC6/IL17RC/MYD88/IL17RB/PPP2CA/IL13RA1/RIPK2/CHUK/DUSP6/HIF1A/BCL2L1/STXBP2/NLRX1	20
R-HSA-450294	MAP kinase activation	5/297	43/4256	0.177672	1	0.994343	MAP2K3/PPP2CA/RIPK2/CHUK/DUSP6	5
R-HSA-8856828	Clathrin-mediated endocytosis	9/297	91/4256	0.181821	1	0.994343	HIP1R/TGFA/RAB5A/HBEGF/WASL/ACTR2/VAMP8/SYNJ2/LDLR	9
R-HSA-182971	EGFR downregulation	3/297	22/4256	0.195204	1	0.994343	TGFA/HBEGF/PTPRK	3
R-HSA-168898	Toll-like Receptor Cascades	8/297	81/4256	0.201524	1	0.994343	MAP2K3/S100A8/MYD88/PPP2CA/RIPK2/CHUK/DUSP6/NLRX1	8
R-HSA-5357769	Caspase activation via extrinsic apoptotic signalling pathway	2/297	12/4256	0.202228	1	0.994343	DAPK2/UNC5B	2
R-HSA-9758274	Regulation of NF-kappa B signaling	2/297	12/4256	0.202228	1	0.994343	CHUK/NLRX1	2
R-HSA-948021	Transport to the Golgi and subsequent modification	10/297	106/4256	0.202886	1	0.994343	TGFA/TRAPPC3/SEC22B/SEC13/MGAT1/MIA2/CNIH1/TBC1D20/B4GALT1/RAB1B	10
R-HSA-1257604	PIP3 activates AKT signaling	14/297	158/4256	0.210645	1	0.994343	PSMD3/TGFA/IER3/PSMD13/HBEGF/PSMC6/STUB1/MYD88/PPP2CA/RRAGA/CHUK/PIP4K2C/PDPK1/TRIB3	14
R-HSA-5685942	HDR through Homologous Recombination (HRR)	3/297	23/4256	0.213703	1	0.994343	POLD4/RFC1/NBN	3
R-HSA-73884	Base Excision Repair	3/297	23/4256	0.213703	1	0.994343	POLD4/RFC1/UNG	3
R-HSA-71387	Metabolism of carbohydrates	11/297	120/4256	0.21373	1	0.994343	NDST1/SLC37A2/PFKFB3/HS3ST6/UGP2/HK2/CHPF/SEC13/XYLB/PPP2CA/B4GALT1	11
R-HSA-5673001	RAF/MAP kinase cascade	12/297	133/4256	0.215581	1	0.994343	PSMD3/TGFA/PSMD13/ICMT/HBEGF/DUSP5/RASAL1/PSMC6/PPP2CA/DUSP6/ABHD17C/BCL2L1	12
R-HSA-425407	SLC-mediated transmembrane transport	7/297	71/4256	0.224183	1	0.994343	SLC12A7/SLC27A4/SLC30A1/SLC40A1/SLC35A2/SLC11A2/SLC43A2	7
R-HSA-983169	Class I MHC mediated antigen processing & presentation	18/297	213/4256	0.228308	1	0.994343	PSMD3/UBE2H/LRSAM1/UBR1/PSMD13/CCNF/FBXO9/PSMC6/STUB1/SEC22B/S100A8/VAMP8/SEC13/MYD88/KLHL2/UBE2A/UBE2V2/CHUK	18
R-HSA-109704	PI3K Cascade	2/297	13/4256	0.228626	1	0.994343	PDPK1/TRIB3	2
R-HSA-1295596	Spry regulation of FGF signaling	2/297	13/4256	0.228626	1	0.994343	MKNK1/PPP2CA	2
R-HSA-180024	DARPP-32 events	2/297	13/4256	0.228626	1	0.994343	CDK5/PPP2CA	2
R-HSA-1839124	FGFR1 mutant receptor activation	2/297	13/4256	0.228626	1	0.994343	ERLIN2/BCR	2
R-HSA-193639	p75NTR signals via NF-kB	2/297	13/4256	0.228626	1	0.994343	MYD88/RIPK2	2
R-HSA-202131	Metabolism of nitric oxide: NOS3 activation and regulation	2/297	13/4256	0.228626	1	0.994343	DDAH2/WASL	2
R-HSA-2029485	Role of phospholipids in phagocytosis	2/297	13/4256	0.228626	1	0.994343	PLPP5/PLD3	2
R-HSA-3214842	HDMs demethylate histones	2/297	13/4256	0.228626	1	0.994343	KDM4B/RIOX2	2
R-HSA-373753	Nephrin family interactions	2/297	13/4256	0.228626	1	0.994343	WASL/CASK	2
R-HSA-5654733	Negative regulation of FGFR4 signaling	2/297	13/4256	0.228626	1	0.994343	MKNK1/PPP2CA	2
R-HSA-5689901	Metalloprotease DUBs	2/297	13/4256	0.228626	1	0.994343	STAMBP/KAT2B	2
R-HSA-8956319	Nucleotide catabolism	2/297	13/4256	0.228626	1	0.994343	TYMP/NUDT16	2
R-HSA-9735871	SARS-CoV-1 targets host intracellular signalling and regulatory pathways	2/297	13/4256	0.228626	1	0.994343	PSMC6/PDPK1	2
R-HSA-432720	Lysosome Vesicle Biogenesis	3/297	24/4256	0.232556	1	0.994343	TXNDC5/VAMP8/AP1M2	3
R-HSA-6804757	Regulation of TP53 Degradation	3/297	24/4256	0.232556	1	0.994343	PPP2CA/USP2/PDPK1	3
R-HSA-1630316	Glycosaminoglycan metabolism	4/297	36/4256	0.240557	1	0.994343	NDST1/HS3ST6/CHPF/B4GALT1	4
R-HSA-70171	Glycolysis	4/297	36/4256	0.240557	1	0.994343	PFKFB3/HK2/SEC13/PPP2CA	4
R-HSA-5684996	MAPK1/MAPK3 signaling	12/297	137/4256	0.245991	1	0.994343	PSMD3/TGFA/PSMD13/ICMT/HBEGF/DUSP5/RASAL1/PSMC6/PPP2CA/DUSP6/ABHD17C/BCL2L1	12
R-HSA-168164	Toll Like Receptor 3 (TLR3) Cascade	6/297	61/4256	0.25059	1	0.994343	MAP2K3/PPP2CA/RIPK2/CHUK/DUSP6/NLRX1	6
R-HSA-8951664	Neddylation	12/297	138/4256	0.253838	1	0.994343	PSMD3/COMMD10/PSMD13/CCNF/CCDC8/FBXO9/PSMC6/FEM1B/KLHL2/WSB2/HIF1A/SOCS6	12
R-HSA-70326	Glucose metabolism	5/297	49/4256	0.254627	1	0.994343	SLC37A2/PFKFB3/HK2/SEC13/PPP2CA	5
R-HSA-180786	Extension of Telomeres	2/297	14/4256	0.255236	1	0.994343	POLD4/RFC1	2
R-HSA-198753	ERK/MAPK targets	2/297	14/4256	0.255236	1	0.994343	PPP2CA/DUSP6	2
R-HSA-389356	CD28 co-stimulation	2/297	14/4256	0.255236	1	0.994343	PDPK1/TRIB3	2
R-HSA-3906995	Diseases associated with O-glycosylation of proteins	2/297	14/4256	0.255236	1	0.994343	ADAMTS15/MUC15	2
R-HSA-5654726	Negative regulation of FGFR1 signaling	2/297	14/4256	0.255236	1	0.994343	MKNK1/PPP2CA	2
R-HSA-5654727	Negative regulation of FGFR2 signaling	2/297	14/4256	0.255236	1	0.994343	MKNK1/PPP2CA	2
R-HSA-5654732	Negative regulation of FGFR3 signaling	2/297	14/4256	0.255236	1	0.994343	MKNK1/PPP2CA	2
R-HSA-975634	Retinoid metabolism and transport	2/297	14/4256	0.255236	1	0.994343	LRP10/LDLR	2
R-HSA-6785807	Interleukin-4 and Interleukin-13 signaling	5/297	50/4256	0.268207	1	0.994343	PIM1/RORC/IL13RA1/HIF1A/BCL2L1	5
R-HSA-9013404	RAC2 GTPase cycle	5/297	50/4256	0.268207	1	0.994343	ARHGAP1/BCR/PGRMC2/BAIAP2L1/CDC42EP4	5
R-HSA-2142753	Arachidonic acid metabolism	3/297	26/4256	0.271051	1	0.994343	CYP4F2/HPGD/CYP4F3	3
R-HSA-445989	TAK1-dependent IKK and NF-kappa-B activation	3/297	26/4256	0.271051	1	0.994343	RIPK2/CHUK/NLRX1	3
R-HSA-5693567	HDR through Homologous Recombination (HRR) or Single Strand Annealing (SSA)	4/297	38/4256	0.271963	1	0.994343	POLD4/RFC1/UBE2V2/NBN	4
R-HSA-166166	MyD88-independent TLR4 cascade	6/297	63/4256	0.274771	1	0.994343	MAP2K3/PPP2CA/RIPK2/CHUK/DUSP6/NLRX1	6
R-HSA-937061	TRIF(TICAM1)-mediated TLR4 signaling	6/297	63/4256	0.274771	1	0.994343	MAP2K3/PPP2CA/RIPK2/CHUK/DUSP6/NLRX1	6
R-HSA-201556	Signaling by ALK	2/297	15/4256	0.2819	1	0.994343	PRDM1/HIF1A	2
R-HSA-449836	Other interleukin signaling	2/297	15/4256	0.2819	1	0.994343	IL34/STXBP2	2
R-HSA-450302	activated TAK1 mediates p38 MAPK activation	2/297	15/4256	0.2819	1	0.994343	MAP2K3/RIPK2	2
R-HSA-901032	ER Quality Control Compartment (ERQC)	2/297	15/4256	0.2819	1	0.994343	SYVN1/RNF103	2
R-HSA-5693565	Recruitment and ATM-mediated phosphorylation of repair and signaling proteins at DNA double strand breaks	3/297	27/4256	0.290564	1	0.994343	KDM4B/UBE2V2/NBN	3
R-HSA-168249	Innate Immune System	38/297	497/4256	0.293726	1	0.994343	MAP2K3/ERP44/PSMD3/PLPP5/PSMD13/MLEC/ATP6V1A/SCAMP1/TXNDC5/DBNL/WASL/DEFB1/OSTF1/PSMC6/CTSH/ATP6V0D1/S100A8/ACTR2/VAMP8/MYD88/PPP2CA/GM2A/RIPK2/CTSD/SVIP/MUC15/CHUK/DUSP6/RAB27A/PDPK1/BCL2L1/CTSA/PLD3/ATP6V1E1/TOM1/ATP6V0A4/B4GALT1/NLRX1	38
R-HSA-113501	Inhibition of replication initiation of damaged DNA by RB1/E2F1	1/297	5/4256	0.303626	1	0.994343	PPP2CA	1
R-HSA-1433559	Regulation of KIT signaling	1/297	5/4256	0.303626	1	0.994343	SOCS6	1
R-HSA-156581	Methylation	1/297	5/4256	0.303626	1	0.994343	TPMT	1
R-HSA-156584	Cytosolic sulfonation of small molecules	1/297	5/4256	0.303626	1	0.994343	ABHD14B	1
R-HSA-156588	Glucuronidation	1/297	5/4256	0.303626	1	0.994343	UGP2	1
R-HSA-1855183	Synthesis of IP2, IP, and Ins in the cytosol	1/297	5/4256	0.303626	1	0.994343	INPP5A	1
R-HSA-3065676	SUMO is conjugated to E1 (UBA2:SAE1)	1/297	5/4256	0.303626	1	0.994343	SAE1	1
R-HSA-3134963	DEx/H-box helicases activate type I IFN and inflammatory cytokines production	1/297	5/4256	0.303626	1	0.994343	MYD88	1
R-HSA-3296469	Defects in cobalamin (B12) metabolism	1/297	5/4256	0.303626	1	0.994343	MMUT	1
R-HSA-400451	Free fatty acids regulate insulin secretion	1/297	5/4256	0.303626	1	0.994343	ACSL3	1
R-HSA-428543	Inactivation of CDC42 and RAC1	1/297	5/4256	0.303626	1	0.994343	SRGAP1	1
R-HSA-444257	RSK activation	1/297	5/4256	0.303626	1	0.994343	PDPK1	1
R-HSA-5173214	O-glycosylation of TSR domain-containing proteins	1/297	5/4256	0.303626	1	0.994343	ADAMTS15	1
R-HSA-5336415	Uptake and function of diphtheria toxin	1/297	5/4256	0.303626	1	0.994343	HBEGF	1
R-HSA-5358508	Mismatch Repair	1/297	5/4256	0.303626	1	0.994343	POLD4	1
R-HSA-5358565	Mismatch repair (MMR) directed by MSH2:MSH6 (MutSalpha)	1/297	5/4256	0.303626	1	0.994343	POLD4	1
R-HSA-5358606	Mismatch repair (MMR) directed by MSH2:MSH3 (MutSbeta)	1/297	5/4256	0.303626	1	0.994343	POLD4	1
R-HSA-5603029	IkBA variant leads to EDA-ID	1/297	5/4256	0.303626	1	0.994343	CHUK	1
R-HSA-5621480	Dectin-2 family	1/297	5/4256	0.303626	1	0.994343	MUC15	1
R-HSA-5660526	Response to metal ions	1/297	5/4256	0.303626	1	0.994343	MTF1	1
R-HSA-5685939	HDR through MMEJ (alt-NHEJ)	1/297	5/4256	0.303626	1	0.994343	NBN	1
R-HSA-5686938	Regulation of TLR by endogenous ligand	1/297	5/4256	0.303626	1	0.994343	S100A8	1
R-HSA-69166	Removal of the Flap Intermediate	1/297	5/4256	0.303626	1	0.994343	POLD4	1
R-HSA-69183	Processive synthesis on the lagging strand	1/297	5/4256	0.303626	1	0.994343	POLD4	1
R-HSA-71288	Creatine metabolism	1/297	5/4256	0.303626	1	0.994343	CKMT1B	1
R-HSA-73614	Pyrimidine salvage	1/297	5/4256	0.303626	1	0.994343	TYMP	1
R-HSA-73621	Pyrimidine catabolism	1/297	5/4256	0.303626	1	0.994343	TYMP	1
R-HSA-8847993	ERBB2 Activates PTK6 Signaling	1/297	5/4256	0.303626	1	0.994343	HBEGF	1
R-HSA-933543	NF-kB activation through FADD/RIP-1 pathway mediated by caspase-8 and -10	1/297	5/4256	0.303626	1	0.994343	CHUK	1
R-HSA-9662834	CD163 mediating an anti-inflammatory response	1/297	5/4256	0.303626	1	0.994343	FURIN	1
R-HSA-9683686	Maturation of spike protein	1/297	5/4256	0.303626	1	0.994343	MGAT1	1
[truncated: 704 more rows]

## Sheet: Pattern 9
ID	Description	GeneRatio	BgRatio	pvalue	p.adjust	qvalue	geneID	Count
[truncated: 629 more rows]
