# Supplementary material for: Spatial transcriptomics reveals altered lipid metabolism and inflammation-related gene expression of sebaceous glands in psoriasis and atopic dermatitis
Source: Front Immunol. 2024 Feb 16;15:1334844. doi: 10.3389/fimmu.2024.1334844 (PMC10904577; doi:10.3389/fimmu.2024.1334844)
Supplement: Supplementary Table 4 — Unique and shared spatially variable genes of atopic dermatitis and psoriasis sebaceous glands. [file Table_4.xlsx]

## Sheet: Sheet1
	Shared	AD	Pso
0	PNLIPRP3	CPEB4	FKBP5
1	BCAT2	ABHD6	SERPINF1
2	AWAT2	PGD	TENT5C
3	TRIM2	RFC1	INPPL1
4	PXMP2	COX5B	SMIM20
5	RTN4	MCCC1	PGM1
6	NTAN1	FADS6	CREG1
7	PNPLA3	EBP	ZBTB16
8	MUC1	RAB15	SLC27A2
9	ELOVL3	RBM47	CDKN1C
10	MGST1	ACYP2	S1PR3
11	SGPP2	HMGCL	PFN2
12	GABARAPL1	MOCOS	ZNF726
13	PLA2G7	POMT1	CUX2
14	CLSTN3	H2AW	CSTB
15	PLAAT3	ECI2	CEACAM1
16	ZNF91	PIGP	AZGP1
17	TMEM91	SLC40A1	SORD
18	SEPTIN11	PRDX2	ABTB2
19	MSMO1	RAP1A	UCP2
20	LRG1	ALDH3B2	ACOT4
21	REEP6	TTC39B	GPX3
22	APOC1	ZBED3	FAM126A
23	PGRMC1	MTRNR2L1	TRMT44
24	SLCO4C1	XAB2	PPARGC1A
25	ACO1	ALAS1	RETREG1
26	SLC22A31	RCL1
27	TSPAN6	SECISBP2L
28	HACL1	PXMP4
29	TF	GCLM
30	ME1	LDHD
31	SAA1	MGAT1
32	AADACL3	ACAD8
33	TMEM164	TM7SF2
34	DGAT2	SMCO4
35	PLIN4	FAM234B
36	CRAT	PAFAH2
37	ELOVL5	FAHD2B
38	PPARA	EPHX1
39	ACSL1	PKP2
40	SOAT1	PCBD1
41	SEC14L6	CHI3L2
42	PCTP	CSRP2
43	AWAT1	MOCS2
44	HILPDA	PIR
45	ACSL5	SPTBN5
46	ADTRP	FAM171A1
47	ACSM3	NXPH4
48	TMBIM6	CPD
49	ZNF43	NDUFC2
50	FAXDC2	ABHD12B
51	WNK2	ACSF2
52	H1-2	SLC44A3
53	SERPINE2	C5orf38
54	PM20D1	G6PD
55	GPT	CGNL1
56	TMPRSS11E	HSD3B1
57	APMAP	MECR
58	AGPAT3	DUSP16
59	ACSS2	MT-ND5
60	ACAA2	RILP
61	ALDH1A1	MT-ND4L
62	RDH11	SLC41A1
63	FBP1	ENC1
64	TLCD2	FDFT1
65	UBIAD1	SUSD4
66	FITM2	SYN2
67	GLDN	MT-ND3
68	AR	TMEM254
69	APOE	TSKU
70	CYP27A1	TMED5
71	AGPAT1	ATP5MC3
72	DOP1B	GFRA1
73	H2AC6	FAM3C
74	AACS	PEBP1
75	SGK2	KRT7
76	SELENOP	PCCB
77	MVD	UQCRQ
78	UNC5B	MT-ATP6
79	GK5	BET1
80	ACADM	SVIP
81	GPX4	UNG
82	ABHD5	CCDC57
83	SLC46A3	MTRNR2L12
84	FABP7	HINT2
85	THRSP	SEPTIN6
86	AC092279.1	ATP5MD
87	ACOX2	ACY1
88	FOXC1	PKLR
89	PMVK	PEX11A
90	SOX9	AIFM1
91	MYEOV	PLPP1
92	EFNB2	SEC22B
93	TLCD1	IVD
94	SLC25A20	GGT6
95	BCKDHB	ZDHHC9
96	DHDDS	DSG2
97	SLC25A35	DTX4
98	PDZK1	ECI1
99	DDIT4	TRIL
100	PSAPL1	NDUFA4
101	FASN	EML6
102	NUS1	ZBTB44
103	ACAT2	C9orf16
104	ERV3-1	C1QTNF12
105	CLMP	NEK8
106	RARRES1	NR1H3
107	HAO2	B4GALT5
108	GNPAT	MVK
109	CYB5A	GLRX
110	CALML3	SC5D
111	GAL	CNDP2
112	CYP39A1	GLDC
113	PON3	AKR1C3
114	HLCS	PC
115	PKIB	PIK3C2G
116	TTC38	ANKDD1A
117	PEX16	FNBP1L
118	PPARG	COQ6
119	ALOX15B	NNAT
120	KRT79	MT-CO2
121	NSDHL	FZD4
122	FADS2	COX8A
123	PLIN2	SUOX
124	CHP1	MFAP3L
125	MAPK8IP2	SORBS2
126	HSD11B1	PPM1K
127	ACOT2	GK
128	PLIN5	CNKSR3
129	PRXL2A	PDE6A
130	TMEM97	HBEGF
131	ACSL3	ACACB
132	ZNF117	HIBCH
133	ALCAM	ISOC1
134	SRD5A1	ACLY
135	KRT17	HIBADH
136	CYP4F8	KCNJ15
137	PLA2R1	MRPL33
138	GPD1	GPT2
139	DHCR24	SIL1
140	OSGIN2	ULK4
141	ACTN1	CD59
142	INSIG1	RNASET2
143	ECHDC1	FDPS
144	DHCR7	SLC35A2
145	EMILIN3	MT-ND2
146	PECR	KNSTRN
147	HMGCS1	ACP6
148	FA2H	NEDD9
149	ST6GALNAC4	CHI3L1
150	IRX6	ZNF737
151	LY6E	CCL17
152	FADS1	MERTK
153	ZNF385D	TENM4
154	CIDEA	CMTM8
155	DGAT2L6	PDHA1
156	LPIN1	ITM2A
157	AOX1	MT-ND6
158	TLCD4	MPC1
159	RNF128	ADGRL3
160	C1orf122	MOGAT2
161	ADCK1	TMEM268
162	MSRB1	RPH3AL
163	FAR2	ECHDC3
164	IDH1	ANGPTL4
165	ALDH6A1	C2CD2
166	ACSBG1	FAM107A
167		BTD
168		IDI1
169		MIGA2
170		DDAH1
171		HIPK2
172		MPC2
173		GMDS
174		CHCHD10
175		LTBP2
176		DUSP6
177		LOXL1
178		MCRIP2
179		CISH
180		TKT
181		ECH1
182		CDK5RAP1
183		ZDHHC2
184		TST
185		ETV4
186		TMEM192
187		HADH
188		MT-ATP8
189		MMAB
190		PNLDC1
191		AUH
192		CERS4
193		CLYBL
194		DNAH17
195		SLC25A17
196		LPCAT3
197		DHRS11
198		MT-CYB
199		UBE2QL1
200		SLC39A8
201		DNAJC15
202		ACADVL
203		TFRC
204		GABRA4
205		ZNF493
206		CRACR2B
207		UQCRB
208		ACSS3
209		YARS2
210		CPT2
211		PEX3
212		DAPK2
213		SLC50A1
214		B3GALNT1
215		ACAA1
216		MARCKSL1
217		SLC35G1
218		DUSP4
219		MOCS1
220		ALDH1L1
221		CD163L1
222		TPM1
223		DHRS9
224		SLC43A2
225		CAP2
226		PANK1
227		MT-ND4
228		MANEAL
229		CYP2R1
230		NPL
231		AKR1A1
232		SLC26A2
233		MT-CO1
234		ANKRD65
235		DBT
236		SEMA3G
237		PARVB
238		GCSH
239		TINAGL1
240		NFU1
241		RMDN3
242		ASPH
243		ATP5F1E
244		CHPT1
245		MYLK
246		PCP4L1
247		DHRS7B
248		DNAJA1
